# Supplementary material for: Single cell RNA-sequencing of feline peripheral immune cells with V(D)J repertoire and cross species analysis of T lymphocytes
Source: Front Immunol. 2024 Nov 15;15:1438004. doi: 10.3389/fimmu.2024.1438004 (PMC11604454; doi:10.3389/fimmu.2024.1438004)
Supplement: Supplementary file 1 [file Table1.xlsx]

## Sheet: Sheet1
p_val	avg_log2FC	pct.1	pct.2	p_val_adj	cluster	gene
0	1.50074	0.701	0.297	0	0	CD7
0	1.2755	0.598	0.254	0	0	ACP3
0	1.13278	0.582	0.272	0	0	DKK3
0	1.05649	0.992	0.717	0	0	EEF1D
0	0.837693	0.945	0.677	0	0	RPL7.orth
0	-2.73759	0.481	0.738	0	0	SRGN
0	0.677734	0.956	0.706	0	0	ENSFCAG00000010150
0	0.74195	0.973	0.724	0	0	ORTHO.330
0	0.843787	0.952	0.704	0	0	RPL10A
0	0.749088	0.944	0.703	0	0	ORTHO.135
0	0.668064	0.945	0.712	0	0	SLC7A2
0	0.891162	0.999	0.771	0	0	RPL22
0	0.683185	0.993	0.767	0	0	ENSFCAG00000042979
0	0.704849	0.989	0.769	0	0	RPL3
0	0.716238	0.987	0.768	0	0	RACK1
0	0.767554	0.997	0.783	0	0	RPS23
0	0.801712	0.997	0.787	0	0	RPS18
0	0.859644	0.999	0.798	0	0	RPL36
0	0.693405	0.992	0.791	0	0	RPS6
0	0.925104	1	0.807	0	0	RPL5
0	0.741919	1	0.807	0	0	RPS8
0	0.705101	0.982	0.791	0	0	MYH10
0	0.575074	1	0.811	0	0	EEF1A1.orth
0	0.850442	0.998	0.823	0	0	RPS21
0	0.78881	0.998	0.824	0	0	RPS16
0	0.691239	0.982	0.813	0	0	RPL21.orth.2
0	0.840593	1	0.832	0	0	DMRTC2
0	0.781426	1	0.837	0	0	ENSFCAG00000005639
0	0.721233	0.999	0.836	0	0	RPL19
0	-2.04631	0.595	0.757	0	0	VIM
0	-1.48361	0.649	0.81	0	0	ALDOA
0	0.790394	1	0.84	0	0	NACA
0	0.767902	1	0.84	0	0	ORTHO.30
0	0.687798	0.994	0.834	0	0	RPS17
0	0.821173	1	0.842	0	0	RPS26
0	0.635981	0.997	0.841	0	0	RPL31
0	0.833492	1	0.847	0	0	RPL7A
0	0.935745	1	0.849	0	0	RPL8
0	0.750724	1	0.851	0	0	ENSFCAG00000002165
0	0.733034	1	0.851	0	0	RPS11
0	0.930071	1	0.851	0	0	RPS12
0	0.724262	1	0.854	0	0	RPLP0
0	0.843759	1	0.857	0	0	ENSFCAG00000046373
0	0.67635	1	0.857	0	0	ORTHO.273
0	0.576786	0.999	0.856	0	0	RPS29
0	0.778148	1	0.861	0	0	RPL24
0	0.843525	1	0.862	0	0	RPL18
0	0.678925	1	0.865	0	0	RPL23A
0	0.594969	0.996	0.864	0	0	ORTHO.2
0	0.546932	0.999	0.869	0	0	RPL13A
0	0.809671	1	0.872	0	0	RPL9
0	0.798016	1	0.876	0	0	RPL12
0	0.667026	1	0.879	0	0	ORTHO.323
0	0.824029	1	0.88	0	0	RPL6
0	0.877671	1	0.88	0	0	RPS5
0	0.77056	1	0.881	0	0	ELOA
0	0.737479	0.999	0.881	0	0	RPL17
0	0.87694	1	0.883	0	0	ENSFCAG00000038889
0	0.754191	1	0.885	0	0	RPL38
0	0.773157	1	0.886	0	0	RPL35
0	0.723965	1	0.891	0	0	RPL27
0	0.866459	1	0.892	0	0	RPL13
0	0.833393	1	0.894	0	0	RPS27A
0	0.724178	1	0.895	0	0	RPS10
0	0.71604	1	0.896	0	0	RPL34
0	0.726156	1	0.91	0	0	RPL32
0	0.80926	1	0.913	0	0	RPL29
0	0.872055	1	0.915	0	0	RPS3A
0	0.857651	1	0.917	0	0	ENSFCAG00000023243
0	0.816302	1	0.92	0	0	ENSFCAG00000028061
0	0.864467	1	0.923	0	0	RPS28
0	0.764567	1	0.924	0	0	ORTHO.334
0	0.799971	1	0.926	0	0	RPLP2
0	0.890013	1	0.93	0	0	RPL23
0	0.631636	0.999	0.93	0	0	RTL5
0	0.738234	1	0.932	0	0	ORTHO.181
0	0.621362	1	0.936	0	0	RPS20
0	0.548444	0.998	0.935	0	0	RPS3
0	0.679701	1	0.941	0	0	UBA52
0	0.782328	1	0.943	0	0	RPS15A
0	-2.00547	0.894	0.943	0	0	ZFP36
0	0.706808	1	0.955	0	0	RPL37.orth.1
0	-0.896481	0.906	0.944	0	0	CEP85
0	-2.12538	0.953	0.982	0	0	FTH1
0	-1.86296	0.953	0.979	0	0	ENSFCAG00000003348
0	0.750373	1	0.986	0	0	ENSFCAG00000041947
0	0.573331	1	0.987	0	0	ENSFCAG00000041907
0	0.585852	1	0.99	0	0	FAU
0	-1.59957	0.982	0.989	0	0	GAPDH
0	-1.02388	0.997	1	0	0	ACTB
3.14198e-300	-1.28807	0.89	0.933	5.1277e-296	0	DUSP1
8.81572e-298	-1.38263	0.844	0.912	1.43872e-293	0	OAZ1
1.41129e-283	0.583602	0.984	0.776	2.30322e-279	0	RPL15
5.01486e-277	0.590603	0.969	0.757	8.18425e-273	0	MT-CYB
2.07115e-276	0.703217	0.884	0.651	3.38012e-272	0	EEF1G
4.43466e-275	0.681298	0.924	0.68	7.23737e-271	0	RPL22L1
3.08374e-271	-1.18453	0.711	0.834	5.03266e-267	0	JUNB
5.64601e-260	-0.818503	0.835	0.901	9.21429e-256	0	ARPC1A
2.26245e-259	-1.3332	0.608	0.77	3.69232e-255	0	ENSFCAG00000041242
1.46485e-237	0.678447	0.866	0.615	2.39064e-233	0	SSR4
1.69592e-236	-2.16093	0.397	0.595	2.76774e-232	0	COTL1
4.36117e-234	0.511692	0.982	0.784	7.11743e-230	0	ENSFCAG00000000629
5.18807e-234	0.570784	0.947	0.78	8.46693e-230	0	EIF3K
5.29356e-232	0.701493	0.781	0.496	8.63908e-228	0	GIMAP6
7.92813e-220	0.615724	0.837	0.536	1.29387e-215	0	KCNA3
2.18067e-219	0.529908	0.971	0.746	3.55885e-215	0	RPL27A.orth.1
4.20108e-216	0.579879	0.909	0.619	6.85616e-212	0	SEPTIN1
1.27178e-215	0.504716	0.98	0.783	2.07554e-211	0	SLC25A6
1.81561e-211	0.5416	0.95	0.7	2.96307e-207	0	ENSFCAG00000041619
3.30693e-211	-0.861272	0.767	0.849	5.39691e-207	0	LSP1
1.07804e-208	0.563469	0.904	0.62	1.75935e-204	0	HMGN1
2.64679e-205	0.504869	0.97	0.732	4.31955e-201	0	MT-ATP8
8.71579e-205	0.533721	0.872	0.56	1.42242e-200	0	TCF7
9.54026e-199	-3.02501	0.471	0.627	1.55697e-194	0	SAT1
2.61283e-198	0.774583	0.666	0.416	4.26414e-194	0	COPZ1
1.71786e-195	0.737725	0.574	0.31	2.80355e-191	0	SATB1
1.92213e-183	-0.890655	0.675	0.782	3.13692e-179	0	ARPC2
7.6883e-183	0.732159	0.633	0.386	1.25473e-178	0	LBH
4.00015e-182	-0.655593	0.797	0.868	6.52825e-178	0	MYL12A
3.23589e-178	-1.06142	0.791	0.853	5.28097e-174	0	GABARAP
1.79643e-174	-2.79459	0.679	0.761	2.93177e-170	0	NFKBIA
1.39623e-172	0.55627	0.866	0.644	2.27865e-168	0	ATP5MC2
2.97014e-172	-3.13578	0.467	0.61	4.84727e-168	0	IDO1
3.00513e-172	0.627101	0.752	0.524	4.90437e-168	0	EIF4B
1.14717e-170	0.597083	0.815	0.61	1.87219e-166	0	EIF3I
3.88093e-170	-2.27951	0.342	0.515	6.33367e-166	0	GNG10
2.01242e-168	0.596833	0.788	0.553	3.28426e-164	0	NPM1
2.92068e-168	-1.18771	0.403	0.585	4.76655e-164	0	TXN
5.24928e-168	0.779556	0.595	0.37	8.56682e-164	0	EIF2S3B
1.19515e-167	-1.2674	0.355	0.551	1.95048e-163	0	PLP2
2.01268e-166	0.614224	0.761	0.54	3.28469e-162	0	EIF3H
5.55007e-166	0.517242	0.895	0.682	9.05771e-162	0	GPI
9.45597e-166	0.560844	0.686	0.42	1.54321e-161	0	TRAT1
5.12688e-155	-0.85841	0.627	0.739	8.36707e-151	0	GNAI2
9.30769e-155	-1.3457	0.327	0.519	1.51902e-150	0	CAPG
5.56359e-149	-0.647359	0.967	0.967	9.07978e-145	0	CD52
1.72226e-147	0.552895	0.759	0.536	2.81073e-143	0	SNRPD2
2.96396e-147	-0.651956	0.8	0.852	4.83718e-143	0	CORO1A
5.2898e-147	0.593432	0.631	0.389	8.63295e-143	0	CD27
9.62893e-142	0.541666	0.784	0.565	1.57144e-137	0	ENSFCAG00000022178
2.50628e-140	0.731018	0.554	0.345	4.09025e-136	0	TRMT112
6.91751e-137	0.612935	0.659	0.444	1.12894e-132	0	UBALD2
1.25171e-135	-0.535317	0.82	0.87	2.0428e-131	0	GMFG
2.22912e-135	-0.876623	0.552	0.689	3.63793e-131	0	TMBIM6
1.52522e-132	0.533287	0.623	0.391	2.48915e-128	0	LEF1
5.45629e-132	-1.0536	0.367	0.541	8.90466e-128	0	ARPC5
3.94447e-131	-0.867764	0.557	0.69	6.43737e-127	0	LDHA
3.45721e-130	-0.676924	0.806	0.855	5.64217e-126	0	LCP1
4.39185e-128	-1.01146	0.376	0.55	7.16749e-124	0	CAP1
1.78734e-124	-0.523609	0.819	0.864	2.91694e-120	0	ORTHO.379
3.11076e-123	-0.694463	0.689	0.773	5.07676e-119	0	UBB
7.32097e-120	-0.605486	0.794	0.837	1.19478e-115	0	MYL6
9.76445e-120	0.624866	0.581	0.383	1.59356e-115	0	NOP53
6.40264e-118	0.616963	0.576	0.375	1.04491e-113	0	ZAP70
1.72159e-116	0.573372	0.637	0.441	2.80964e-112	0	PPP1R2
1.6069e-115	-1.80224	0.494	0.586	2.62247e-111	0	PSAP
6.08145e-106	-0.77017	0.663	0.743	9.92493e-102	0	TAGLN2
3.11388e-103	0.540102	0.632	0.445	5.08186e-99	0	ENSFCAG00000029320
1.37003e-100	-1.16453	0.36	0.5	2.23589e-96	0	ZFP36L1
4.29442e-99	-0.681807	0.601	0.692	7.00849e-95	0	CD37
2.9467e-96	0.589175	0.534	0.357	4.80902e-92	0	HSPE1
4.07715e-93	-0.782508	0.903	0.905	6.65391e-89	0	ITM2B
1.59085e-92	0.55142	0.549	0.371	2.59628e-88	0	PDCD4
2.13472e-92	-0.825123	0.923	0.911	3.48386e-88	0	ACTG1
1.55901e-90	-0.673868	0.543	0.655	2.5443e-86	0	RHOA
3.19882e-90	0.507101	0.645	0.469	5.22047e-86	0	ZFP36L2
1.11086e-89	0.572149	0.508	0.337	1.81293e-85	0	ENSFCAG00000050739
2.79997e-89	-0.604302	0.615	0.703	4.56955e-85	0	ARPC3
1.47349e-86	-0.808055	0.379	0.521	2.40474e-82	0	GNB2
1.69925e-84	-0.770333	0.563	0.648	2.77317e-80	0	S100A11
7.25801e-84	0.558982	0.534	0.374	1.18451e-79	0	EIF3D
3.36077e-83	0.556218	0.53	0.369	5.48477e-79	0	MIF
5.93223e-81	-0.717902	0.997	0.995	9.68139e-77	0	H3-3B
7.12456e-81	-0.607942	0.54	0.65	1.16273e-76	0	YWHAZ
9.97304e-80	-0.814874	0.422	0.549	1.6276e-75	0	UBE2D3
2.87637e-78	0.555631	0.511	0.357	4.69423e-74	0	KARS1
1.92731e-74	-0.800404	0.38	0.508	3.14536e-70	0	CD44
4.9966e-53	-0.577092	0.934	0.933	8.15445e-49	0	PPDPF
2.57939e-47	-0.628963	0.551	0.619	4.20957e-43	0	CD48
1.87436e-46	-0.592223	0.42	0.515	3.05895e-42	0	RHOG
7.03528e-45	-0.68176	0.423	0.513	1.14816e-40	0	CALM2
1.47425e-41	-0.673183	0.516	0.574	2.40598e-37	0	ATP6V0C
1.12133e-39	-0.792459	0.435	0.509	1.83001e-35	0	ARHGAP15
1.14249e-38	-0.716401	0.464	0.526	1.86454e-34	0	GPSM3
1.27776e-37	-0.629738	0.447	0.524	2.08531e-33	0	LCP2
4.89599e-37	-0.506251	0.639	0.671	7.99025e-33	0	LGALS9
3.21047e-34	-0.560176	0.522	0.581	5.23949e-30	0	ENSFCAG00000000653
5.60469e-33	-0.956286	0.609	0.619	9.14686e-29	0	VSIR
4.42896e-32	-0.568944	0.456	0.522	7.22806e-28	0	PGK1
1.14771e-31	-0.704924	0.533	0.571	1.87305e-27	0	RIPOR2
2.13533e-31	-0.849492	0.526	0.568	3.48485e-27	0	TAGAP
5.31226e-27	-1.96287	0.508	0.546	8.66961e-23	0	CST3
1.64472e-20	-0.871701	0.896	0.779	2.68418e-16	0	CRIP1
5.69215e-09	-0.637914	0.947	0.9	9.28958e-05	0	BTG1
6.62797e-06	-0.575742	0.771	0.637	0.108169	0	S100A10
0.00026569	-0.741294	0.529	0.51	1	0	H1-2
0	0.874636	0.898	0.564	0	1	TCF7
0	0.980243	0.871	0.538	0	1	KCNA3
0	1.13823	0.634	0.309	0	1	SATB1
0	0.787674	0.991	0.722	0	1	IL32
0	0.580718	1	0.896	0	1	RPS27A
0	0.536326	1	0.932	0	1	RPL23
1.14231e-299	-2.08759	0.56	0.758	1.86425e-295	1	VIM
2.81066e-294	0.515376	1	0.917	4.587e-290	1	RPS3A
8.14254e-277	-1.39164	0.815	0.914	1.32886e-272	1	OAZ1
2.61307e-275	-2.4838	0.533	0.725	4.26453e-271	1	SRGN
2.56518e-273	-1.45468	0.636	0.808	4.18638e-269	1	ALDOA
3.25593e-256	-1.55305	0.974	0.989	5.31368e-252	1	GAPDH
7.63376e-255	0.993242	0.682	0.388	1.24583e-250	1	LEF1
4.52875e-253	0.880826	0.771	0.486	7.39093e-249	1	ARAP2
1.92511e-251	0.988411	0.715	0.423	3.14179e-247	1	TRAT1
6.39712e-245	0.601938	0.985	0.725	1.04401e-240	1	TLE5
7.34246e-242	0.860595	0.777	0.503	1.19829e-237	1	GIMAP6
1.3304e-234	-1.96127	0.966	0.98	2.1712e-230	1	FTH1
2.29763e-233	0.51691	0.993	0.827	3.74973e-229	1	RPS21
7.67298e-231	-2.20061	0.361	0.596	1.25223e-226	1	COTL1
1.08528e-229	0.555847	1	0.727	1.77118e-225	1	CD3E
1.77289e-227	0.926838	0.675	0.389	2.89336e-223	1	CD27
7.37005e-226	0.506746	0.999	0.811	1.20279e-221	1	RPL5
7.34706e-223	1.13032	0.547	0.287	1.19904e-218	1	AFF3
6.35803e-213	-0.69578	1	0.999	1.03763e-208	1	ACTB
1.36846e-207	-0.790446	0.907	0.944	2.23333e-203	1	CEP85
2.30259e-206	0.766132	0.772	0.52	3.75782e-202	1	EPB41
1.64168e-204	0.768289	0.832	0.622	2.67922e-200	1	TXNIP
1.07804e-203	0.793779	0.793	0.55	1.75936e-199	1	GBP1
2.08445e-198	0.542649	0.958	0.728	3.40182e-194	1	EEF1D
7.57758e-187	0.504666	0.958	0.796	1.23666e-182	1	SELL
2.70466e-180	0.702619	0.784	0.536	4.414e-176	1	ETS1
3.34903e-178	0.504113	0.99	0.728	5.46561e-174	1	CD3D
3.39107e-177	0.593303	0.881	0.614	5.53423e-173	1	ENSFCAG00000047289
1.72606e-173	0.581023	0.893	0.627	2.81693e-169	1	SEPTIN1
2.85593e-170	0.794206	0.669	0.432	4.66088e-166	1	GIMAP5
3.07584e-168	-1.67616	0.922	0.939	5.01977e-164	1	ZFP36
3.95195e-168	0.591122	0.878	0.629	6.44958e-164	1	HMGN1
2.41935e-164	-1.22581	0.369	0.585	3.94839e-160	1	TXN
1.64843e-163	0.519135	0.942	0.723	2.69023e-159	1	CD69
1.13316e-162	0.541783	0.935	0.708	1.84931e-158	1	ENSFCAG00000041619
2.14469e-160	0.508612	0.945	0.808	3.50013e-156	1	DLA-64.orth
2.932e-158	-1.30755	0.336	0.549	4.78503e-154	1	PLP2
2.06518e-155	0.529179	0.899	0.662	3.37037e-151	1	TMEM123
4.90971e-155	-2.29283	0.328	0.513	8.01264e-151	1	GNG10
8.17928e-150	0.765551	0.628	0.41	1.33486e-145	1	CELF2
1.28269e-149	0.510169	0.929	0.715	2.09335e-145	1	ENSFCAG00000010150
4.46358e-146	-1.64886	0.964	0.977	7.28456e-142	1	ENSFCAG00000003348
1.48016e-145	0.851062	0.511	0.288	2.41563e-141	1	DKK3
2.10602e-143	0.727392	0.559	0.325	3.43702e-139	1	CD7
2.27252e-142	0.536372	0.837	0.617	3.70875e-138	1	CD247
2.06154e-137	0.814571	0.548	0.337	3.36444e-133	1	ADAM19
2.16454e-137	0.592769	0.803	0.588	3.53253e-133	1	ENSFCAG00000047778
2.05747e-131	0.686235	0.688	0.482	3.35779e-127	1	PSIP1
3.90793e-130	-1.04924	0.648	0.761	6.37773e-126	1	ENSFCAG00000041242
3.06355e-128	0.73167	0.607	0.395	4.99971e-124	1	LBH
7.08949e-127	0.740322	0.606	0.404	1.157e-122	1	PMAIP1
2.04694e-125	-0.788238	0.673	0.78	3.34061e-121	1	ARPC2
3.25073e-123	0.778442	0.539	0.336	5.30518e-119	1	ENSFCAG00000050739
3.2521e-123	-0.963714	0.78	0.853	5.30743e-119	1	GABARAP
1.29775e-122	0.674989	0.583	0.365	2.11793e-118	1	KRTDAP
1.7762e-115	-2.79425	0.514	0.618	2.89876e-111	1	SAT1
1.05046e-112	0.548432	0.736	0.524	1.71435e-108	1	LY6E
6.37313e-111	0.783692	0.576	0.384	1.04009e-106	1	IFI6
4.93818e-109	-1.20634	0.342	0.513	8.05911e-105	1	CAPG
1.32232e-107	-0.96518	0.929	0.927	2.15803e-103	1	DUSP1
1.24691e-103	-0.528415	0.786	0.867	2.03495e-99	1	MYL12A
2.54846e-100	0.592411	0.637	0.456	4.15909e-96	1	RABGAP1L
6.38842e-100	-0.952357	0.37	0.537	1.04259e-95	1	ARPC5
6.7941e-98	0.535948	0.7	0.523	1.1088e-93	1	SF3B5
3.31348e-97	-1.73937	0.478	0.586	5.4076e-93	1	PSAP
2.27676e-96	0.551676	0.699	0.533	3.71567e-92	1	STK17B
1.26209e-95	0.642378	0.606	0.429	2.05973e-91	1	COPZ1
5.837e-95	0.571817	0.668	0.495	9.52598e-91	1	MATR3
2.92305e-88	0.532053	0.687	0.516	4.77042e-84	1	SEPTIN6
6.88992e-88	-0.664547	0.905	0.937	1.12443e-83	1	PPDPF
9.7114e-86	-0.697752	0.642	0.735	1.5849e-81	1	GNAI2
5.18348e-85	-0.519589	0.864	0.896	8.45943e-81	1	ARPC1A
2.82819e-83	-0.526342	0.797	0.851	4.61561e-79	1	CORO1A
1.78526e-82	0.610411	0.551	0.386	2.91355e-78	1	LSM14A
1.15355e-81	0.616638	0.549	0.383	1.8826e-77	1	ZAP70
5.13356e-76	0.560339	0.611	0.454	8.37797e-72	1	UBALD2
1.92264e-75	-0.737376	0.892	0.906	3.13774e-71	1	ITM2B
2.6121e-75	-0.510895	0.766	0.84	4.26294e-71	1	MYL6
1.46073e-73	-0.82464	0.407	0.542	2.38392e-69	1	CAP1
2.63087e-73	-0.621145	0.529	0.655	4.29359e-69	1	RHOA
4.94631e-72	0.549363	0.577	0.421	8.07237e-68	1	ARGLU1
1.66392e-71	-0.522567	0.971	0.967	2.71552e-67	1	CD52
2.20005e-69	0.505018	0.574	0.41	3.59048e-65	1	CD5
5.21596e-69	0.546343	0.569	0.423	8.51245e-65	1	SRSF10
3.41781e-68	0.500723	0.588	0.431	5.57787e-64	1	EVL
2.40088e-66	-2.72008	0.536	0.598	3.91824e-62	1	IDO1
1.35312e-65	0.50509	0.621	0.476	2.20829e-61	1	ZFP36L2
1.80286e-65	0.563962	0.505	0.359	2.94227e-61	1	ADD3
2.93425e-63	-0.509298	0.6	0.703	4.7887e-59	1	ARPC3
6.43271e-63	-0.710639	0.383	0.518	1.04982e-58	1	GNB2
1.89829e-62	0.649253	0.515	0.383	3.09801e-58	1	CE3H16orf54
2.76583e-61	-0.638351	0.583	0.682	4.51383e-57	1	TMBIM6
7.84803e-58	0.562968	0.508	0.373	1.2808e-53	1	EPC1
1.98185e-56	0.513092	0.542	0.407	3.23437e-52	1	RBMX
5.94328e-56	0.54229	0.5	0.368	9.69943e-52	1	KLHL3
1.11107e-54	-0.51113	0.815	0.841	1.81327e-50	1	LSP1
1.25462e-54	0.512669	0.531	0.403	2.04754e-50	1	SP100
1.3602e-54	0.508409	0.553	0.424	2.21984e-50	1	SRRM1
2.91607e-52	-0.686635	0.412	0.526	4.75903e-48	1	PGK1
1.29679e-49	-0.671111	0.435	0.545	2.11636e-45	1	UBE2D3
2.02372e-48	-0.599369	0.569	0.645	3.30272e-44	1	S100A11
1.33138e-47	0.538391	0.519	0.405	2.17281e-43	1	STAT1
4.43308e-47	-0.674978	0.911	0.913	7.23478e-43	1	ACTG1
2.33303e-43	-0.616689	0.81	0.818	3.80751e-39	1	JUNB
6.02352e-43	-0.543273	0.677	0.739	9.83039e-39	1	TAGLN2
1.8504e-42	-1.01044	0.58	0.623	3.01986e-38	1	VSIR
2.06702e-39	-0.510411	0.6	0.682	3.37337e-35	1	LDHA
2.24175e-39	-0.620457	0.405	0.502	3.65854e-35	1	CD44
2.46883e-39	-0.655428	0.499	0.575	4.02913e-35	1	ATP6V0C
4.72346e-31	-0.641889	0.454	0.526	7.70869e-27	1	GPSM3
9.61745e-31	-0.540898	0.554	0.617	1.56957e-26	1	CD48
2.35009e-30	-0.788206	0.5	0.571	3.83534e-26	1	TAGAP
8.00121e-29	-0.505923	0.507	0.581	1.3058e-24	1	ENSFCAG00000000653
2.52544e-26	-0.558918	0.434	0.51	4.12151e-22	1	CALM2
6.48498e-24	-0.872284	0.874	0.785	1.05835e-19	1	CRIP1
1.52677e-20	-2.21138	0.778	0.746	2.49168e-16	1	NFKBIA
2.4592e-10	-1.8091	0.534	0.542	4.01342e-06	1	CST3
0	0.927228	0.874	0.541	0	2	KCNA3
0	0.735689	0.975	0.728	0	2	EEF1D
0	-2.20626	0.552	0.757	0	2	VIM
0	0.617224	0.998	0.804	0	2	RPL36
0	0.683361	0.999	0.813	0	2	RPL5
0	0.660285	0.999	0.828	0	2	RPS21
0	0.628115	0.999	0.837	0	2	DMRTC2
0	0.582911	1	0.847	0	2	RPS26
0	0.580663	1	0.852	0	2	RPL7A
0	0.656349	1	0.854	0	2	RPL8
0	0.602306	1	0.855	0	2	RPS11
0	0.627957	1	0.855	0	2	RPS12
0	0.640341	1	0.861	0	2	ENSFCAG00000046373
0	0.559259	1	0.861	0	2	ORTHO.273
0	0.575331	1	0.866	0	2	RPL18
0	0.579719	1	0.876	0	2	RPL9
0	0.56628	0.999	0.88	0	2	RPL12
0	0.656022	1	0.884	0	2	RPS5
0	0.60151	1	0.885	0	2	ELOA
0	0.621822	0.999	0.884	0	2	RPL6
0	0.613219	1	0.887	0	2	ENSFCAG00000038889
0	0.588223	1	0.89	0	2	RPL35
0	0.69075	1	0.895	0	2	RPL13
0	0.551029	0.999	0.894	0	2	RPL27
0	0.668087	1	0.897	0	2	RPS27A
0	0.572765	0.999	0.899	0	2	RPL34
0	0.566135	1	0.912	0	2	RPL32
0	0.558848	1	0.915	0	2	RPL29
0	0.669333	1	0.918	0	2	RPS3A
0	0.632282	1	0.92	0	2	ENSFCAG00000023243
0	0.617296	1	0.922	0	2	ENSFCAG00000028061
0	0.641079	1	0.925	0	2	RPS28
0	0.556903	1	0.926	0	2	ORTHO.334
0	0.613417	1	0.928	0	2	RPLP2
0	0.702669	1	0.932	0	2	RPL23
0	0.556407	1	0.934	0	2	ORTHO.181
0	0.52887	1	0.943	0	2	UBA52
0	0.581932	1	0.945	0	2	RPS15A
0	0.528123	1	0.987	0	2	ENSFCAG00000041947
0	-1.65696	0.976	0.989	0	2	GAPDH
0	-0.887111	1	0.999	0	2	ACTB
4.22904e-307	0.574814	1	0.844	6.90179e-303	2	NACA
4.4686e-304	-1.55446	0.614	0.809	7.29275e-300	2	ALDOA
1.89156e-302	-2.60951	0.505	0.727	3.08703e-298	2	SRGN
1.31153e-297	0.570019	0.999	0.841	2.14042e-293	2	RPL19
1.94817e-295	0.557029	1	0.845	3.17941e-291	2	ORTHO.30
1.05849e-290	0.612923	0.997	0.778	1.72745e-286	2	RPL22
5.58424e-290	0.522256	1	0.888	9.11348e-286	2	RPL38
1.75037e-285	0.583676	0.998	0.885	2.85661e-281	2	RPL17
1.21579e-284	0.594022	0.996	0.79	1.98416e-280	2	RPS23
4.57177e-280	-2.03229	0.962	0.98	7.46112e-276	2	FTH1
3.28398e-279	0.613903	0.994	0.794	5.35945e-275	2	RPS18
1.19836e-278	0.655358	0.988	0.725	1.95572e-274	2	IL32
9.51931e-278	0.550263	0.999	0.866	1.55355e-273	2	RPL24
4.4057e-275	0.79763	0.893	0.567	7.1901e-271	2	TCF7
1.5296e-274	0.512564	1	0.898	2.49632e-270	2	RPS10
4.23737e-274	0.578328	0.993	0.83	6.91538e-270	2	RPS16
1.00567e-271	0.544129	0.999	0.856	1.64125e-267	2	ENSFCAG00000002165
1.84314e-265	1.11599	0.624	0.319	3.00801e-261	2	CD7
4.03505e-256	-1.39227	0.829	0.911	6.58521e-252	2	OAZ1
1.22561e-254	-0.893581	0.888	0.945	2.00019e-250	2	CEP85
2.38437e-245	-2.35632	0.341	0.596	3.89129e-241	2	COTL1
5.23093e-245	0.91334	0.729	0.423	8.53688e-241	2	TRAT1
2.64954e-244	0.585912	0.975	0.819	4.32405e-240	2	RPL21.orth.2
5.08811e-242	0.50372	1	0.813	8.30379e-238	2	RPS8
2.95491e-237	0.954015	0.619	0.313	4.82241e-233	2	SATB1
6.55609e-228	1.12296	0.548	0.271	1.06995e-223	2	ACP3
7.64792e-223	-1.81652	0.913	0.939	1.24814e-218	2	ZFP36
1.86149e-218	0.817222	0.784	0.504	3.03794e-214	2	GIMAP6
1.19531e-211	0.542065	1	0.73	1.95074e-207	2	CD3E
1.77916e-210	0.853239	0.68	0.391	2.90358e-206	2	LEF1
2.12699e-210	0.607377	0.941	0.715	3.47124e-206	2	ENSFCAG00000010150
2.01549e-205	0.549102	0.982	0.777	3.28927e-201	2	RPL3
2.05839e-204	1.00632	0.553	0.285	3.35929e-200	2	DKK3
1.3648e-201	0.744358	0.774	0.488	2.22735e-197	2	ARAP2
1.33134e-199	-1.76244	0.953	0.978	2.17275e-195	2	ENSFCAG00000003348
5.08797e-198	0.525155	0.976	0.798	8.30356e-194	2	MYH10
1.69232e-192	0.513895	0.989	0.774	2.76186e-188	2	ENSFCAG00000042979
2.18677e-191	0.599823	0.92	0.713	3.56881e-187	2	ORTHO.135
6.39901e-188	0.524012	0.986	0.727	1.04432e-183	2	TLE5
7.19075e-187	0.531168	0.966	0.74	1.17353e-182	2	MT-ATP8
9.64786e-186	0.506865	0.98	0.799	1.57453e-181	2	RPS6
3.83158e-185	0.791982	0.671	0.391	6.25314e-181	2	CD27
1.22466e-179	0.587683	0.91	0.689	1.99864e-175	2	RPL7.orth
1.38149e-172	-1.21598	0.618	0.764	2.2546e-168	2	ENSFCAG00000041242
1.33715e-171	0.572201	0.943	0.709	2.18223e-167	2	ENSFCAG00000041619
1.09907e-169	0.892237	0.54	0.29	1.79369e-165	2	AFF3
2.17e-168	0.593122	0.901	0.69	3.54143e-164	2	RPL22L1
5.56797e-166	-0.727763	0.834	0.899	9.08693e-162	2	ARPC1A
8.85228e-166	-2.40714	0.309	0.514	1.44469e-161	2	GNG10
7.40626e-164	0.567812	0.895	0.629	1.2087e-159	2	SEPTIN1
1.22493e-162	0.681906	0.788	0.553	1.99909e-158	2	GBP1
1.39455e-160	0.581937	0.885	0.616	2.27591e-156	2	ENSFCAG00000047289
1.55477e-160	-0.914273	0.654	0.782	2.53738e-156	2	ARPC2
3.62263e-159	0.560675	0.889	0.63	5.91213e-155	2	HMGN1
3.21142e-158	-1.25604	0.372	0.583	5.24104e-154	2	TXN
4.95774e-158	0.611012	0.845	0.622	8.09103e-154	2	TXNIP
8.22191e-158	0.503913	0.951	0.766	1.34182e-153	2	MT-CYB
8.90084e-155	0.501824	0.964	0.754	1.45262e-150	2	RPL27A.orth.1
2.53546e-153	0.522157	0.909	0.663	4.13788e-149	2	TMEM123
1.89087e-150	0.748356	0.669	0.434	3.08591e-146	2	GIMAP5
5.67921e-148	0.510106	0.923	0.722	9.26847e-144	2	SLC7A2
1.68809e-147	-0.646176	0.79	0.866	2.75497e-143	2	MYL12A
3.42252e-146	0.820804	0.647	0.426	5.58555e-142	2	COPZ1
4.33827e-142	-1.07709	0.919	0.928	7.08005e-138	2	DUSP1
5.38848e-137	0.619351	0.753	0.525	8.794e-133	2	EPB41
2.23353e-136	-1.03231	0.778	0.852	3.64512e-132	2	GABARAP
4.11704e-134	0.703161	0.63	0.394	6.71902e-130	2	LBH
2.49003e-133	-1.26955	0.356	0.545	4.06373e-129	2	PLP2
3.20586e-131	-2.87634	0.487	0.62	5.23197e-127	2	SAT1
2.67515e-127	0.557807	0.817	0.589	4.36585e-123	2	ENSFCAG00000047778
2.83268e-125	-1.33012	0.321	0.514	4.62293e-121	2	CAPG
5.53766e-125	-0.653655	0.789	0.851	9.03746e-121	2	CORO1A
1.39599e-121	0.667419	0.593	0.366	2.27825e-117	2	KRTDAP
2.32098e-114	-0.625616	0.965	0.967	3.78783e-110	2	CD52
3.01381e-113	-0.800033	0.624	0.736	4.91853e-109	2	GNAI2
1.80869e-110	0.509984	0.769	0.54	2.95178e-106	2	ETS1
2.43951e-106	-1.8046	0.464	0.587	3.98127e-102	2	PSAP
4.47223e-105	-0.858495	0.764	0.824	7.29869e-101	2	JUNB
7.8494e-105	-1.01866	0.359	0.537	1.28102e-100	2	ARPC5
4.51576e-103	0.546154	0.736	0.55	7.36972e-99	2	EIF3H
1.86004e-102	0.626228	0.612	0.413	3.03558e-98	2	CELF2
2.53289e-102	0.550799	0.724	0.532	4.13367e-98	2	STK17B
1.11022e-99	0.690024	0.532	0.34	1.81187e-95	2	ADAM19
1.09719e-98	-0.67308	0.793	0.844	1.79061e-94	2	LSP1
1.69087e-96	0.564236	0.683	0.485	2.7595e-92	2	PSIP1
1.80628e-95	-0.586179	0.774	0.838	2.94784e-91	2	MYL6
4.47511e-95	0.687521	0.526	0.34	7.30338e-91	2	ENSFCAG00000050739
8.77386e-95	0.537953	0.713	0.536	1.43189e-90	2	EIF4B
1.43063e-92	-0.959834	0.382	0.544	2.33479e-88	2	CAP1
2.66934e-91	0.588595	0.639	0.452	4.35637e-87	2	UBALD2
3.82005e-89	-2.57188	0.709	0.755	6.23433e-85	2	NFKBIA
1.5856e-88	-0.844299	0.915	0.913	2.5877e-84	2	ACTG1
2.77305e-88	-2.86461	0.508	0.601	4.52562e-84	2	IDO1
2.36415e-86	-0.771346	0.561	0.686	3.8583e-82	2	LDHA
1.94778e-80	0.546267	0.61	0.429	3.17878e-76	2	EVL
3.9319e-80	-0.747147	0.569	0.683	6.41686e-76	2	TMBIM6
1.49453e-79	0.566765	0.584	0.409	2.43908e-75	2	PMAIP1
1.07609e-78	-0.684763	0.523	0.654	1.75618e-74	2	RHOA
1.00442e-77	-0.83428	0.364	0.519	1.63922e-73	2	GNB2
1.56633e-76	0.577051	0.638	0.475	2.55626e-72	2	ZFP36L2
2.93889e-74	-0.752028	0.892	0.906	4.79627e-70	2	ITM2B
3.30188e-73	-0.578381	0.595	0.703	5.38866e-69	2	ARPC3
9.67647e-71	0.602037	0.548	0.393	1.5792e-66	2	NOP53
8.56657e-70	-0.638422	0.916	0.935	1.39806e-65	2	PPDPF
1.14854e-69	-0.56073	0.812	0.853	1.87442e-65	2	LCP1
4.51279e-69	0.532533	0.552	0.388	7.36488e-65	2	LSM14A
1.56576e-67	0.568174	0.524	0.366	2.55532e-63	2	KLHL3
1.10925e-65	0.533068	0.544	0.385	1.81029e-61	2	ZAP70
1.18226e-60	0.541171	0.506	0.355	1.92945e-56	2	TMEM156
2.33696e-60	-0.583764	0.604	0.689	3.81392e-56	2	CD37
6.94574e-59	-0.77734	0.428	0.545	1.13354e-54	2	UBE2D3
3.80896e-58	-0.661299	0.554	0.646	6.21623e-54	2	S100A11
5.89399e-53	0.502552	0.501	0.358	9.619e-49	2	TRMT112
1.62726e-51	-0.504914	0.721	0.767	2.65569e-47	2	UBB
9.14964e-50	-0.705455	0.412	0.525	1.49322e-45	2	PGK1
6.17172e-45	-0.639452	0.391	0.503	1.00723e-40	2	CD44
1.84448e-43	-0.608101	0.404	0.514	3.01019e-39	2	RHOG
1.90353e-43	-0.714976	0.494	0.575	3.10656e-39	2	ATP6V0C
2.16903e-43	-0.627663	0.532	0.619	3.53986e-39	2	CD48
3.78764e-42	0.513341	0.5	0.386	6.18143e-38	2	CE3H16orf54
1.61126e-38	-0.561638	0.696	0.736	2.62958e-34	2	TAGLN2
7.68779e-33	-0.983406	0.597	0.62	1.25465e-28	2	VSIR
5.46995e-30	-0.584394	0.996	0.995	8.92696e-26	2	H3-3B
7.0062e-30	-0.550628	0.513	0.58	1.14341e-25	2	ENSFCAG00000000653
3.27212e-29	-0.661362	0.458	0.525	5.34009e-25	2	GPSM3
4.2094e-27	-0.597233	0.436	0.509	6.86974e-23	2	CALM2
5.96452e-24	-0.915949	0.886	0.784	9.73409e-20	2	CRIP1
1.58131e-20	-1.91519	0.51	0.544	2.58069e-16	2	CST3
1.4451e-16	-0.688325	0.521	0.567	2.3584e-12	2	TAGAP
2.31308e-08	-0.523162	0.48	0.501	0.000377494	2	ARHGAP15
0.000153051	-0.522372	0.757	0.643	1	2	S100A10
0.00355644	-0.551976	0.944	0.902	1	2	BTG1
0	4.02931	1	0.109	0	3	S100A9
0	4.35499	1	0.118	0	3	S100A12
0	3.98331	1	0.118	0	3	S100A8
0	-8.27679	0.011	0.884	0	3	RPL22
0	-7.62721	0.021	0.894	0	3	RPS23
0	-8.03237	0.01	0.879	0	3	ENSFCAG00000042979
0	3.22514	0.975	0.106	0	3	G0S2
0	2.6434	0.968	0.109	0	3	CSF3R
0	3.00153	1	0.149	0	3	TYROBP
0	2.94095	0.987	0.137	0	3	C5AR1
0	-7.30455	0.067	0.916	0	3	EEF1A1.orth
0	-8.30592	0.016	0.863	0	3	HLA-DRA
0	3.16487	0.991	0.147	0	3	SPI1
0	-6.23169	0.059	0.894	0	3	RPS18
0	2.7846	0.998	0.167	0	3	CFD
0	-8.11914	0.008	0.835	0	3	ORTHO.330
0	4.35158	0.904	0.078	0	3	PGLYRP1
0	-6.6466	0.086	0.911	0	3	RPS8
0	-8.8594	0.014	0.839	0	3	ENSFCAG00000053793
0	3.10465	0.934	0.11	0	3	ALOX5AP
0	-9.09132	0.013	0.836	0	3	CD3E
0	2.68501	0.956	0.14	0	3	CHI3L1
0	3.84593	0.887	0.076	0	3	ENSFCAG00000025239
0	3.44675	0.933	0.122	0	3	NAPSA
0	-5.83927	0.045	0.852	0	3	RPL27A.orth.1
0	-6.56679	0.032	0.83	0	3	TLE5
0	3.22905	0.964	0.17	0	3	GGH
0	-5.44755	0.106	0.899	0	3	RPL36
0	-5.80344	0.021	0.808	0	3	ENSFCAG00000041619
0	-5.13035	0.087	0.873	0	3	RPL3
0	2.26314	0.95	0.168	0	3	FCER1G
0	-5.29436	0.063	0.837	0	3	MT-ATP8
0	-5.42108	0.132	0.906	0	3	RPL5
0	2.75988	0.945	0.173	0	3	LITAF
0	2.62687	0.909	0.138	0	3	PLAUR
0	2.94972	0.957	0.188	0	3	TKT
0	-4.83563	0.105	0.87	0	3	RACK1
0	3.02821	0.857	0.098	0	3	MARCKS
0	2.82716	0.875	0.118	0	3	ENSFCAG00000038978
0	-5.01056	0.06	0.81	0	3	ENSFCAG00000010150
0	-7.589	0.008	0.756	0	3	GPX1
0	2.87902	0.997	0.251	0	3	BCL2A1
0	3.73579	0.817	0.071	0	3	MAPK13
0	-5.28655	0.04	0.783	0	3	RPL7.orth
0	2.56885	0.881	0.139	0	3	PLEK
0	-4.92955	0.127	0.867	0	3	IFITM1
0	2.97691	0.965	0.225	0	3	SOD2
0	2.54608	0.862	0.123	0	3	MIP-2BETA.orth
0	-12.4484	0	0.735	0	3	PTPRCAP
0	-5.24291	0.09	0.822	0	3	IL32
0	3.07118	0.852	0.121	0	3	FGR
0	-8.39147	0.009	0.738	0	3	ENSFCAG00000040474
0	-4.31515	0.143	0.872	0	3	RPL15
0	3.13028	0.831	0.104	0	3	CXCL8
0	-4.17619	0.167	0.886	0	3	RPS6
0	-7.09486	0.007	0.723	0	3	S100A10
0	-7.54387	0.009	0.725	0	3	SEPTIN1
0	3.17319	0.8	0.087	0	3	ENSFCAG00000024242
0	-4.47241	0.108	0.821	0	3	EEF1D
0	-10.7798	0.001	0.712	0	3	ENSFCAG00000047289
0	-4.69689	0.115	0.825	0	3	CD3D
0	-3.9978	0.167	0.877	0	3	SLC25A6
0	3.08611	0.828	0.12	0	3	CEBPD
0	-9.24944	0.001	0.707	0	3	FECA-DRB
0	-4.09485	0.105	0.81	0	3	SLC7A2
0	2.96579	0.854	0.151	0	3	CYSTM1
0	4.17745	0.762	0.06	0	3	CD24
0	3.07686	0.814	0.114	0	3	ENSFCAG00000050974
0	2.88194	0.821	0.122	0	3	NINJ1
0	-5.24257	0.226	0.924	0	3	ENSFCAG00000005639
0	2.89226	0.81	0.112	0	3	ENSFCAG00000033007
0	-5.59976	0.026	0.724	0	3	HMGN1
0	2.78988	0.93	0.233	0	3	BRI3
0	3.362	0.775	0.078	0	3	TREM1
0	2.70849	0.817	0.122	0	3	UPP1
0	-4.52911	0.234	0.927	0	3	ORTHO.30
0	2.31691	0.78	0.087	0	3	SLC40A1
0	3.09923	0.793	0.101	0	3	ELANE
0	2.61404	0.864	0.173	0	3	LGALS3
0	3.02871	0.776	0.088	0	3	LTB4R
0	-4.54365	0.235	0.923	0	3	RPL19
0	-4.74331	0.232	0.919	0	3	DMRTC2
0	-5.31021	0.03	0.713	0	3	SSR4
0	3.07659	0.772	0.093	0	3	ADAM8
0	-4.07616	0.235	0.91	0	3	RPS21
0	-8.7177	0.002	0.676	0	3	ENSFCAG00000047778
0	-4.49191	0.251	0.925	0	3	NACA
0	-5.60756	0.253	0.927	0	3	RPS26
0	-4.24772	0.066	0.737	0	3	ATP5MC2
0	-8.491	0.002	0.673	0	3	COX7C
0	2.94658	0.812	0.141	0	3	IL17RA
0	2.76556	0.85	0.179	0	3	SAMSN1
0	-5.23557	0.267	0.934	0	3	RPS12
0	3.23676	0.757	0.093	0	3	ACSL3
0	2.99493	0.757	0.093	0	3	SNX10
0	-10.5124	0.001	0.665	0	3	TCF7
0	2.70928	0.841	0.178	0	3	GLUL
0	-5.20766	0.029	0.691	0	3	ENSFCAG00000038141
0	-4.20299	0.092	0.751	0	3	TMEM123
0	2.72473	0.766	0.115	0	3	OSM
0	-3.8408	0.26	0.909	0	3	RPS16
0	-4.35876	0.059	0.707	0	3	EEF1B2
0	-3.28624	0.231	0.878	0	3	MYH10
0	-10.4544	0	0.646	0	3	NPM1
0	2.71317	0.761	0.117	0	3	TNFRSF1A
0	2.24667	0.833	0.19	0	3	ZYX
0	-4.72597	0.293	0.931	0	3	RPS11
0	2.77268	0.764	0.126	0	3	ABTB1
0	3.49485	0.703	0.065	0	3	HCK
0	-9.00182	0.002	0.638	0	3	GBP1
0	-3.55576	0.137	0.773	0	3	RPL22L1
0	2.879	0.81	0.176	0	3	PNPLA2
0	2.62401	0.805	0.173	0	3	EMB
0	2.2796	0.749	0.117	0	3	IL1RN
0	-4.41821	0.297	0.927	0	3	RPL7A
0	-4.4158	0.303	0.933	0	3	RPLP0
0	3.8053	0.695	0.066	0	3	MSRB1
0	-5.07952	0.307	0.935	0	3	ENSFCAG00000046373
0	-4.48364	0.307	0.935	0	3	ORTHO.273
0	-12.2012	0	0.627	0	3	TRBC2
0	2.5292	0.757	0.133	0	3	LYN
0	-3.19921	0.17	0.794	0	3	ORTHO.135
0	-6.62076	0.012	0.635	0	3	KCNA3
0	2.56397	0.826	0.206	0	3	EHD1
0	2.51649	0.799	0.18	0	3	CEBPB
0	-4.8934	0.037	0.652	0	3	ENSFCAG00000022178
0	-4.56207	0.313	0.928	0	3	RPL8
0	-2.72557	0.193	0.806	0	3	CD69
0	-3.58739	0.301	0.913	0	3	RPS17
0	2.82685	0.999	0.387	0	3	TALDO1
0	-3.10469	0.186	0.795	0	3	RPL10A
0	-3.82765	0.246	0.852	0	3	CRIP1
0	3.43975	0.662	0.058	0	3	ENSFCAG00000051498
0	-9.95858	0.001	0.605	0	3	LY6E
0	-3.28955	0.092	0.696	0	3	NDUFA13
0	-5.55438	0.022	0.621	0	3	ETS1
0	2.99481	0.696	0.099	0	3	CLEC12A
0	2.46169	0.826	0.229	0	3	GLIPR2
0	-2.95072	0.158	0.742	0	3	IL2RG
0	2.95197	0.665	0.082	0	3	IL13RA1
0	-3.79548	0.347	0.93	0	3	RPS29
0	-5.98192	0.013	0.596	0	3	PRDX1
0	-3.6522	0.344	0.926	0	3	ENSFCAG00000002165
0	-2.89708	0.309	0.891	0	3	RPL21.orth.2
0	2.24948	0.761	0.18	0	3	MCTP2
0	2.63416	0.729	0.149	0	3	BCL3
0	-3.28862	0.105	0.683	0	3	UQCRH
0	-3.93751	0.359	0.935	0	3	RPL18
0	-2.84708	0.223	0.798	0	3	ENSFCAG00000009764
0	-3.43307	0.115	0.689	0	3	TUBA1A
0	-10.4353	0	0.573	0	3	ARAP2
0	-5.91971	0.015	0.588	0	3	GIMAP6
0	2.51598	0.689	0.116	0	3	PHACTR1
0	-2.56623	0.277	0.849	0	3	NME2
0	-3.07633	0.294	0.865	0	3	ENSFCAG00000000629
0	-3.29783	0.346	0.916	0	3	RPL31
0	-2.74182	0.157	0.727	0	3	PPIB
0	-3.64183	0.178	0.747	0	3	LTB
0	2.06503	0.687	0.124	0	3	TGFBI
0	2.73668	0.886	0.323	0	3	SGK1
0	2.34074	0.761	0.2	0	3	ATP6AP1
0	1.45492	0.7	0.139	0	3	TIMP2
0	4.10824	0.604	0.044	0	3	CAMP
0	3.39399	0.64	0.081	0	3	GADD45A
0	2.97539	0.638	0.081	0	3	NAMPT
0	2.14102	0.819	0.265	0	3	EFHD2
0	2.57802	0.646	0.093	0	3	CSF2RB
0	-2.56853	0.174	0.727	0	3	ENSFCAG00000002945
0	-2.21467	0.21	0.762	0	3	GPI
0	2.56546	0.65	0.1	0	3	RNASE6
0	2.22169	0.739	0.193	0	3	JAML
0	-3.11052	0.105	0.651	0	3	ORTHO.250
0	2.6451	0.986	0.441	0	3	GNG10
0	-2.60804	0.19	0.734	0	3	EEF1G
0	2.98308	0.641	0.097	0	3	SERPINB1
0	2.19508	0.85	0.306	0	3	VASP
0	-2.48319	0.185	0.727	0	3	NDUFA3
0	-3.03158	0.125	0.666	0	3	CALR
0	4.40618	0.576	0.035	0	3	HP
0	-2.73445	0.149	0.687	0	3	RPL36AL
0	2.81001	0.645	0.109	0	3	EVI2B
0	2.49332	0.721	0.185	0	3	PGD
0	-3.56388	0.398	0.934	0	3	RPL23A
0	-3.4687	0.394	0.93	0	3	RPL24
0	2.26967	0.726	0.191	0	3	CMTM8
0	-3.26321	0.09	0.62	0	3	EIF3H
0	2.13179	0.856	0.33	0	3	RGS19
0	1.95541	0.776	0.251	0	3	CSTB
0	-2.36153	0.35	0.875	0	3	PRELID3B
0	1.82484	0.651	0.128	0	3	CFP
0	-4.28116	0.424	0.944	0	3	ORTHO.323
0	-3.56328	0.419	0.938	0	3	RPL9
0	-3.41608	0.417	0.935	0	3	RPL13A
0	-3.39652	0.074	0.592	0	3	SF3B5
0	-4.08215	0.042	0.56	0	3	SKAP1
0	2.55628	0.641	0.126	0	3	CD300LF
0	-3.49219	0.084	0.597	0	3	EPB41
0	-4.42984	0.032	0.543	0	3	RPS2
0	1.81469	0.812	0.302	0	3	PDE4B
0	-2.79815	0.421	0.93	0	3	ORTHO.2
0	2.27305	0.625	0.116	0	3	DENND5A
0	3.02657	0.601	0.093	0	3	MXD1
0	2.86573	0.58	0.072	0	3	NCF1
0	2.19836	0.762	0.255	0	3	ADGRE5
0	2.35511	0.693	0.188	0	3	TMEM154
0	-10.27	0	0.503	0	3	TRAT1
0	-3.98006	0.441	0.944	0	3	RPS5
0	2.53476	0.613	0.111	0	3	CPD
0	-2.74035	0.112	0.613	0	3	SNRPD2
0	2.37541	0.655	0.156	0	3	ICAM3
0	2.35985	0.653	0.155	0	3	PHLDA1
0	3.08466	0.554	0.058	0	3	CD55
0	-6.04738	0.01	0.506	0	3	GIMAP5
0	-2.34063	0.189	0.684	0	3	EIF3I
0	2.48671	0.575	0.08	0	3	CLEC7A
0	-2.86302	0.108	0.601	0	3	EIF4B
0	-4.72447	0.024	0.517	0	3	ENSFCAG00000029320
0	2.79448	0.574	0.081	0	3	FES
0	-4.08123	0.041	0.53	0	3	RGCC
0	-3.12779	0.081	0.57	0	3	MICOS10
0	2.16042	0.791	0.303	0	3	GRINA
0	-3.07485	0.092	0.579	0	3	ANXA6
0	-4.28081	0.459	0.945	0	3	ENSFCAG00000038889
0	-3.82772	0.456	0.942	0	3	RPL6
0	-2.96719	0.092	0.577	0	3	ATP5PO
0	-5.2096	0.017	0.502	0	3	RPL4
0	3.04104	0.543	0.059	0	3	IL18RAP
0	-2.33536	0.347	0.831	0	3	MT-CYB
0	3.45995	0.524	0.045	0	3	MOGAT1
0	-3.48555	0.46	0.938	0	3	RPL12
0	-4.18529	0.465	0.942	0	3	ELOA
0	-2.79135	0.126	0.601	0	3	HSP90B1
0	-2.82678	0.106	0.58	0	3	SEPTIN6
0	3.25363	0.538	0.065	0	3	IER3
0	3.32435	0.52	0.048	0	3	ENSFCAG00000047977
0	2.63375	0.579	0.107	0	3	ENSFCAG00000043449
0	-3.40558	0.055	0.526	0	3	ATP5MF
0	2.47883	0.552	0.081	0	3	HACD4
0	-4.41891	0.031	0.501	0	3	NUCKS1
0	2.47299	0.612	0.143	0	3	FBXL5
0	-2.2242	0.18	0.647	0	3	SET
0	2.92668	0.535	0.069	0	3	IL18
0	3.44794	0.513	0.048	0	3	LTF
0	1.95344	0.736	0.271	0	3	IFNGR2
0	3.51848	0.504	0.041	0	3	CD300E
0	-1.99096	0.384	0.846	0	3	EIF3K
0	-2.12659	0.197	0.657	0	3	TRA2B
0	2.62018	0.598	0.138	0	3	EIF4EBP1
0	2.44944	0.586	0.126	0	3	GRAMD1A
0	-3.87023	0.491	0.951	0	3	RPS27A
0	-2.99149	0.091	0.55	0	3	SUB1
0	3.1276	0.514	0.055	0	3	LILRA4
0	-3.36126	0.489	0.943	0	3	RPL38
0	-3.77817	0.491	0.944	0	3	RPL35
0	-2.56213	0.119	0.572	0	3	SERBP1
0	-3.21614	0.077	0.528	0	3	TUBB
0	-2.93366	0.099	0.548	0	3	PSIP1
0	1.77631	0.751	0.303	0	3	MAN2B1
0	2.02334	0.81	0.364	0	3	ENSFCAG00000041104
0	-1.89758	0.408	0.853	0	3	TMA7
0	-3.48847	0.494	0.939	0	3	RPL17
0	-2.90158	0.089	0.533	0	3	EIF3F
0	2.18522	0.583	0.139	0	3	R3HDM4
0	-2.03703	0.23	0.672	0	3	EMP3
0	3.0956	0.52	0.078	0	3	LCN2
0	-2.81985	0.096	0.534	0	3	DEK
0	2.74818	0.986	0.55	0	3	IDO1
0	-1.73717	0.407	0.842	0	3	GNAS
0	-2.46458	0.121	0.555	0	3	MATR3
0	2.25423	0.575	0.141	0	3	ENSFCAG00000051371
0	-2.10647	0.161	0.593	0	3	MZT2B
0	-3.17377	0.069	0.5	0	3	HNRNPA3
0	1.6566	0.964	0.533	0	3	PSAP
0	-2.07611	0.159	0.589	0	3	NDUFS5
0	1.85671	0.637	0.209	0	3	RAB8B
0	2.62139	0.993	0.566	0	3	SAT1
0	-2.26102	0.144	0.571	0	3	PDIA3
0	1.8303	0.804	0.381	0	3	ITGB2
0	1.84522	0.815	0.392	0	3	LAMTOR2
0	2.77488	0.5	0.08	0	3	CYB5R4
0	2.10503	0.947	0.529	0	3	COTL1
0	1.77487	0.531	0.114	0	3	TMEM140
0	-1.91963	0.266	0.681	0	3	CD247
0	-4.59784	0.531	0.945	0	3	RPL13
0	1.71057	0.706	0.293	0	3	CHMP4B
0	-2.84171	0.532	0.944	0	3	RPL27
0	-1.95078	0.497	0.907	0	3	EEF2
0	2.20034	0.524	0.114	0	3	TNFRSF1B
0	-3.47126	0.169	0.579	0	3	CST3
0	-2.26035	0.151	0.56	0	3	KRTCAP2
0	2.47789	0.501	0.093	0	3	POR
0	-3.17726	0.539	0.947	0	3	RPS10
0	-1.81295	0.206	0.613	0	3	SLC25A3
0	1.79278	0.693	0.287	0	3	VAPA
0	-2.54558	0.097	0.5	0	3	EIF3G
0	1.95244	0.536	0.134	0	3	SORL1
0	-1.46274	0.462	0.862	0	3	DLA-64.orth
0	-2.79884	0.548	0.947	0	3	RPL34
0	2.28284	0.508	0.11	0	3	ASAH1
0	2.10874	0.507	0.109	0	3	PTEN
0	1.67778	0.589	0.191	0	3	ANTXR2
0	-1.63196	0.28	0.677	0	3	H2AZ2
0	2.13079	0.977	0.581	0	3	VSIR
0	1.8415	0.593	0.197	0	3	RNASET2
0	-2.34406	0.119	0.514	0	3	RABGAP1L
0	2.34801	0.513	0.119	0	3	MFSD14B
0	-2.32642	0.113	0.507	0	3	TOMM6
0	-2.40828	0.136	0.529	0	3	ZFP36L2
0	-2.21395	0.116	0.503	0	3	COX5A
0	-1.4705	0.332	0.718	0	3	HSP90AA1
0	-1.38212	0.26	0.645	0	3	HSPA5
0	-1.5459	0.332	0.716	0	3	HNRNPDL
0	2.09567	0.574	0.192	0	3	SUCLG2
0	1.71466	0.715	0.337	0	3	TNFAIP3
0	2.0648	0.537	0.163	0	3	LRPAP1
0	1.64306	0.673	0.3	0	3	CD46
0	1.8161	0.573	0.2	0	3	RTF2
0	1.86715	0.633	0.261	0	3	ADSS2
0	1.52179	0.778	0.409	0	3	TBC1D9B
0	-1.69732	0.538	0.904	0	3	CALM1
0	-4.55323	0.598	0.964	0	3	CAMK2A
0	1.89405	0.686	0.322	0	3	RGS2
0	-3.31606	0.594	0.956	0	3	RPL32
0	1.48865	0.803	0.442	0	3	OSTF1
0	1.74151	0.82	0.459	0	3	CAPG
0	1.62447	0.844	0.484	0	3	GPSM3
0	1.72315	0.624	0.266	0	3	ANXA11
0	-3.63598	0.609	0.967	0	3	RPS28
0	1.86109	0.534	0.178	0	3	ARHGAP9
0	-1.92212	0.577	0.931	0	3	MT-CO3
0	1.67071	0.763	0.409	0	3	HERPUD1
0	-1.47635	0.483	0.837	0	3	HNRNPA2B1
0	1.53993	0.673	0.325	0	3	GSTP1
0	2.00563	0.544	0.197	0	3	DDIT4
0	1.59019	0.63	0.284	0	3	PTPN6
0	-3.38628	0.613	0.957	0	3	RPL29
0	-1.4285	0.543	0.887	0	3	YBX1
0	0.8526	0.567	0.225	0	3	BNIP3L
0	1.569	0.512	0.17	0	3	IFRD1
0	1.85623	0.511	0.177	0	3	MYO1F
0	1.46309	0.748	0.415	0	3	KLF6
0	1.89768	0.509	0.177	0	3	CHD7
0	-3.17913	0.629	0.958	0	3	RPS3A
0	-4.00183	0.631	0.959	0	3	ENSFCAG00000023243
0	2.3972	0.997	0.673	0	3	SRGN
0	1.55491	0.573	0.251	0	3	XPO6
0	-1.13033	0.505	0.822	0	3	HMGB1
0	-2.64814	0.638	0.953	0	3	PPIA.orth
0	1.63414	0.543	0.229	0	3	CDKN2D
0	1.51284	0.537	0.223	0	3	PIK3R5
0	1.71118	0.518	0.205	0	3	CCPG1
0	-1.18592	0.513	0.825	0	3	BTF3
0	-3.34263	0.651	0.96	0	3	ENSFCAG00000028061
0	1.31683	0.784	0.49	0	3	ARPC5
0	-3.52221	0.673	0.967	0	3	RPL23
0	1.3888	0.797	0.505	0	3	UBE2D3
0	-3.1116	0.671	0.963	0	3	RPLP2
0	-3.22669	0.674	0.961	0	3	ORTHO.334
0	1.42452	0.824	0.54	0	3	ATP6V0C
0	-3.01028	0.689	0.967	0	3	ORTHO.181
0	1.26623	0.774	0.501	0	3	CAP1
0	2.73068	0.995	0.724	0	3	NFKBIA
0	-2.68275	0.708	0.969	0	3	RPS20
0	1.18056	0.789	0.543	0	3	RIPOR2
0	-2.41097	0.718	0.963	0	3	RTL5
0	1.22388	0.831	0.587	0	3	CD48
0	-2.99757	0.731	0.972	0	3	UBA52
0	1.73721	0.964	0.726	0	3	ENSFCAG00000041242
0	1.37811	0.948	0.713	0	3	VIM
0	-1.8914	0.731	0.958	0	3	MT-CO2
0	-0.967351	0.696	0.921	0	3	COX6A1
0	1.24652	0.917	0.704	0	3	GNAI2
0	1.34543	0.98	0.768	0	3	ALDOA
0	-2.6064	0.766	0.97	0	3	RPS15A
0	-1.68818	0.759	0.963	0	3	RPS3
0	1.31451	0.947	0.749	0	3	ARPC2
0	-0.957167	0.746	0.926	0	3	CFL1
0	-2.616	0.805	0.977	0	3	RPL37.orth.1
0	1.17838	0.968	0.802	0	3	JUNB
0	1.80598	0.994	0.829	0	3	GABARAP
0	-0.798712	0.792	0.947	0	3	ENSFCAG00000036604
0	1.34211	0.971	0.825	0	3	LSP1
0	-1.09782	0.828	0.96	0	3	MT-CO1
0	0.975703	0.946	0.834	0	3	CORO1A
0	1.98332	1	0.893	0	3	OAZ1
0	1.5747	0.995	0.895	0	3	ITM2B
0	1.67234	0.995	0.897	0	3	BTG1
0	-1.32658	0.893	0.982	0	3	RPS9
0	-1.19019	0.899	0.985	0	3	PTMA
0	1.17731	0.991	0.92	0	3	DUSP1
0	1.81699	1	0.93	0	3	ZFP36
0	-1.69578	0.931	0.994	0	3	ENSFCAG00000041947
0	-1.92486	0.937	0.995	0	3	FLAI-K
0	1.44395	0.984	0.928	0	3	PPDPF
0	0.867635	0.942	0.887	0	3	ARPC1A
0	0.955801	0.975	0.92	0	3	UBL5
0	-1.76646	0.943	0.993	0	3	ENSFCAG00000041907
0	0.898763	0.979	0.935	0	3	CEP85
0	-1.67643	0.952	0.995	0	3	FAU
0	1.97031	1	0.973	0	3	ENSFCAG00000003348
0	2.0904	1	0.976	0	3	FTH1
0	1.20508	0.985	0.965	0	3	CD52
0	2.30777	1	0.986	0	3	GAPDH
0	-0.763354	0.986	0.997	0	3	ENSFCAG00000044337
0	1.2079	0.999	0.995	0	3	H3-3B
0	0.947929	0.999	0.997	0	3	EIF1
0	0.948359	1	0.999	0	3	ACTB
0	-0.83329	1	1	0	3	B2M
2.58875e-305	1.00267	0.844	0.653	4.22484e-301	3	TMBIM6
1.05823e-304	-1.02787	0.537	0.836	1.72702e-300	3	COX4I1
1.21609e-304	0.829946	0.926	0.841	1.98466e-300	3	LCP1
1.34242e-303	1.15884	0.831	0.656	2.19083e-299	3	LDHA
1.0627e-300	-2.13205	0.126	0.507	1.73432e-296	3	RTRAF
3.46e-298	-1.18933	0.413	0.757	5.64673e-294	3	ELOB
6.00587e-294	1.30644	0.728	0.491	9.80158e-290	3	PGK1
2.78538e-291	-1.15931	0.426	0.762	4.54573e-287	3	CNBP
1.62682e-289	-1.06661	0.582	0.846	2.65497e-285	3	HSPA8
3.35645e-288	-1.11005	0.711	0.88	5.47772e-284	3	JUND
1.4102e-283	1.19332	0.651	0.333	2.30144e-279	3	CYBA
7.40019e-279	-0.702938	0.92	0.98	1.20771e-274	3	SERF2
1.34197e-277	1.45081	0.545	0.25	2.1901e-273	3	SNF8
2.7018e-277	1.51129	0.535	0.245	4.40934e-273	3	ARRB2
3.60838e-277	-1.53564	0.231	0.601	5.88888e-273	3	NCL
1.55573e-275	-1.89875	0.16	0.525	2.53896e-271	3	TERF2IP
2.18823e-274	1.35335	0.644	0.368	3.57119e-270	3	RABAC1
8.01513e-273	1.23055	0.709	0.451	1.30807e-268	3	SNX3
1.08858e-271	1.1775	0.751	0.501	1.77657e-267	3	PLP2
8.44607e-269	-1.73149	0.198	0.552	1.3784e-264	3	EIF5A
9.51841e-263	1.05438	0.721	0.476	1.5534e-258	3	ARHGAP15
1.42359e-262	1.17915	0.754	0.554	2.3233e-258	3	ENSFCAG00000000653
2.607e-259	-1.25032	0.798	0.925	4.25463e-255	3	ACTG1
4.05775e-257	1.6081	0.504	0.227	6.62225e-253	3	GADD45B
4.66862e-255	-1.52598	0.234	0.587	7.61918e-251	3	RSRC2
4.64886e-254	-1.01495	0.449	0.77	7.58694e-250	3	CD81
2.22985e-249	-1.4634	0.262	0.602	3.63912e-245	3	ARF6
2.71792e-249	1.30744	0.644	0.385	4.43565e-245	3	CALM3
5.41114e-247	1.18299	0.531	0.243	8.83099e-243	3	PRKCB
5.02828e-245	1.33228	0.611	0.341	8.20615e-241	3	ANP32A
6.01701e-242	-1.18749	0.351	0.671	9.81976e-238	3	ATP5F1B
6.30264e-240	-1.19821	0.282	0.636	1.02859e-235	3	ATP5ME
8.4061e-239	1.24441	0.557	0.273	1.37187e-234	3	ZFAND5
1.77952e-236	-1.15445	0.379	0.69	2.90418e-232	3	GABARAPL2
4.63801e-236	0.999936	0.791	0.602	7.56923e-232	3	MCL1
1.30035e-234	0.953088	0.794	0.624	2.12218e-230	3	RHOA
1.99142e-233	1.37654	0.538	0.27	3.24999e-229	3	CSRNP1
3.72409e-231	1.28409	0.623	0.369	6.07772e-227	3	GNB1
1.92588e-230	1.49345	0.717	0.546	3.14303e-226	3	TAGAP
6.67055e-225	-1.15059	0.336	0.659	1.08863e-220	3	OST4
7.69662e-224	1.0568	0.755	0.54	1.25609e-219	3	TXN
9.86104e-223	-1.07315	0.412	0.71	1.60932e-218	3	HNRNPK
2.14958e-215	-1.29784	0.258	0.581	3.50812e-211	3	YWHAB
4.17323e-210	1.64786	0.67	0.455	6.81071e-206	3	IRF1
3.17965e-209	0.696221	0.921	0.852	5.18919e-205	3	MYL12A
4.14385e-209	1.23169	0.582	0.329	6.76276e-205	3	CAPZA1
1.1385e-205	0.777865	0.858	0.753	1.85804e-201	3	DAZAP2
7.49644e-204	-1.42849	0.188	0.504	1.22342e-199	3	COPS9
2.8059e-203	1.39183	0.511	0.267	4.57922e-199	3	CANT1
1.77351e-202	1.03866	0.696	0.482	2.89436e-198	3	GNB2
5.42922e-202	-1.50411	0.193	0.5	8.86048e-198	3	ORTHO.332
1.01977e-199	-0.897225	0.444	0.734	1.66426e-195	3	CHCHD2
5.66588e-198	1.14391	0.583	0.332	9.24671e-194	3	WBP2
3.52068e-196	1.41219	0.554	0.321	5.74575e-192	3	DNAJB1
5.7229e-193	-1.17874	0.276	0.582	9.33977e-189	3	COX5B
9.84294e-193	1.16048	0.658	0.443	1.60637e-188	3	RFLNB
3.42846e-189	1.04417	0.643	0.41	5.59525e-185	3	CMTM6
1.34266e-187	1.09212	0.678	0.483	2.19121e-183	3	CALM2
7.21056e-186	-1.33794	0.231	0.526	1.17676e-181	3	PFDN5
8.25938e-186	-0.920703	0.427	0.704	1.34793e-181	3	PABPC1
8.65032e-185	0.991071	0.695	0.482	1.41173e-180	3	RHOG
6.69683e-182	0.631382	0.915	0.858	1.09292e-177	3	GMFG
1.51583e-180	0.542661	0.571	0.328	2.47384e-176	3	TLN1
3.0005e-179	0.953612	0.696	0.487	4.89682e-175	3	SELPLG
1.25131e-178	1.15977	0.507	0.269	2.04214e-174	3	REEP5
5.0227e-175	1.11343	0.593	0.367	8.19705e-171	3	STMP1
5.68259e-175	0.651532	0.915	0.861	9.27398e-171	3	CLEC2D
7.19708e-174	0.791031	0.804	0.679	1.17456e-169	3	ARPC3
2.89229e-169	1.18994	0.507	0.277	4.72022e-165	3	GRB2
2.46826e-166	-1.10567	0.331	0.607	4.02821e-162	3	RAP1B
2.4962e-162	1.16497	0.531	0.311	4.07379e-158	3	PTPN1
1.50804e-160	-0.850861	0.399	0.67	2.46112e-156	3	ATP5MG
1.4149e-159	-1.18105	0.256	0.529	2.30912e-155	3	PNISR
5.01748e-156	1.06017	0.58	0.366	8.18853e-152	3	BIN2
5.40639e-151	-1.11257	0.271	0.535	8.82323e-147	3	RAP1A
6.69609e-145	-0.993976	0.288	0.551	1.0928e-140	3	COX7A2
1.63996e-144	-0.50939	0.956	0.987	2.67641e-140	3	PFN1
2.10587e-144	0.797759	0.818	0.761	3.43679e-140	3	LIMD2
1.23631e-140	-0.681269	0.587	0.801	2.01766e-136	3	SON
3.73982e-140	-0.624708	0.887	0.947	6.10339e-136	3	FOS
8.39321e-138	-0.724457	0.617	0.806	1.36977e-133	3	CCNL1
3.14592e-137	0.847189	0.67	0.497	5.13414e-133	3	LCP2
2.27749e-133	1.08761	0.534	0.334	3.71687e-129	3	CAST
5.06191e-128	-0.767792	0.442	0.682	8.26103e-124	3	ATP6
8.91518e-128	-0.902029	0.3	0.556	1.45496e-123	3	ENO1
2.58822e-125	-0.821751	0.314	0.57	4.22397e-121	3	COX6B1
7.08002e-125	-0.754678	0.423	0.669	1.15546e-120	3	TXNIP
1.80271e-124	0.670856	0.837	0.754	2.94202e-120	3	UBB
2.5272e-121	1.01994	0.501	0.308	4.12438e-117	3	RASSF5
1.99059e-113	0.900438	0.598	0.431	3.24865e-109	3	ACTR3
2.24324e-113	-0.776832	0.422	0.64	3.66096e-109	3	JAK1
5.59584e-107	-0.813633	0.296	0.529	9.13241e-103	3	NEDD8
1.59666e-104	0.773853	0.637	0.476	2.60575e-100	3	CD44
9.34412e-104	-0.762287	0.301	0.532	1.52496e-99	3	EDF1
1.08774e-100	-0.809892	0.296	0.518	1.77518e-96	3	UQCR11
2.32711e-99	0.771958	0.635	0.483	3.79785e-95	3	RNF167
1.13198e-98	-0.68979	0.407	0.625	1.84739e-94	3	SPNS1
1.10243e-93	0.85725	0.525	0.357	1.79916e-89	3	LAMP1
1.66865e-92	-0.646644	0.489	0.679	2.72324e-88	3	CARD19
2.12338e-90	0.519241	0.843	0.774	3.46536e-86	3	CNN2
6.03199e-90	-0.710254	0.356	0.563	9.84421e-86	3	HSPA1B
9.75705e-90	-0.806499	0.295	0.501	1.59235e-85	3	SEPTIN7
2.33043e-88	0.653653	0.713	0.61	3.80326e-84	3	YPEL3
7.01744e-86	-0.596885	0.406	0.614	1.14525e-81	3	TAF10
1.31209e-80	0.78167	0.554	0.406	2.14133e-76	3	IQGAP1
2.30736e-79	-0.568025	0.418	0.618	3.76562e-75	3	SELENOW
1.13973e-76	0.659187	0.94	0.961	1.86004e-72	3	KLF2
4.27099e-76	0.758721	0.569	0.44	6.97026e-72	3	FIS1
2.86432e-73	0.878672	0.73	0.683	4.67458e-69	3	BTG2
2.75944e-72	0.713927	0.521	0.377	4.5034e-68	3	DOCK8
2.56514e-71	-0.617222	0.328	0.522	4.18631e-67	3	POLR2L
2.96066e-71	0.770842	0.528	0.388	4.83181e-67	3	ITGB7
6.84913e-71	-0.649221	0.331	0.518	1.11778e-66	3	SF3B1
2.23984e-70	-0.555764	0.374	0.57	3.65542e-66	3	MT-ND2
6.71491e-69	0.796922	0.502	0.371	1.09587e-64	3	USF1
1.52153e-68	-0.627703	0.397	0.568	2.48314e-64	3	STK17B
5.46536e-65	-0.621955	0.61	0.745	8.91947e-61	3	TAGLN2
1.60905e-60	0.778874	0.504	0.377	2.62598e-56	3	GTF2B
3.5036e-60	0.584908	0.684	0.59	5.71787e-56	3	TSPO
2.72001e-51	0.67379	0.516	0.403	4.43906e-47	3	VAMP8
7.93615e-51	0.514955	0.701	0.628	1.29518e-46	3	YWHAZ
5.97923e-48	0.783606	0.505	0.411	9.75811e-44	3	CYTIP
1.69948e-47	0.601361	0.576	0.475	2.77356e-43	3	IL16
3.94058e-47	0.669205	0.52	0.417	6.43103e-43	3	HCLS1
1.95315e-44	0.998645	0.508	0.423	3.18755e-40	3	ORTHO.424
2.57476e-41	0.571591	0.57	0.479	4.20201e-37	3	SYNGR2
5.61661e-31	0.522076	0.525	0.449	9.16631e-27	3	NCOR1
2.0342e-29	1.29264	0.512	0.513	3.31982e-25	3	H1-2
0	1.49054	0.671	0.315	0	4	SATB1
0	1.28317	0.74	0.392	0	4	LEF1
0	1.03983	0.914	0.572	0	4	TCF7
0	1.15516	0.818	0.49	0	4	ARAP2
0	0.896117	0.992	0.73	0	4	IL32
3.43182e-279	1.02224	0.839	0.538	5.60073e-275	4	ETS1
1.01943e-255	0.687279	0.987	0.733	1.6637e-251	4	TLE5
4.09014e-224	0.939491	0.799	0.525	6.67511e-220	4	EPB41
2.22666e-218	0.761	0.94	0.714	3.63391e-214	4	ENSFCAG00000041619
4.33594e-216	0.843573	0.845	0.551	7.07625e-212	4	KCNA3
1.12881e-208	0.581971	0.975	0.895	1.84221e-204	4	PTPRC
2.34161e-193	1.03816	0.672	0.404	3.8215e-189	4	PMAIP1
1.3828e-191	0.971301	0.678	0.394	2.25674e-187	4	LBH
3.86748e-190	0.564565	0.999	0.736	6.31172e-186	4	CD3E
9.8327e-178	0.928379	0.674	0.397	1.6047e-173	4	CD27
5.73116e-175	0.682655	0.911	0.668	9.35325e-171	4	TMEM123
6.03092e-172	-1.56744	0.28	0.548	9.84246e-168	4	PLP2
8.39409e-172	1.01303	0.507	0.254	1.36992e-167	4	RGS10
1.85398e-171	0.965287	0.648	0.385	3.0257e-167	4	STMN1
3.68042e-167	0.851987	0.763	0.513	6.00644e-163	4	GIMAP6
1.82663e-164	-1.32389	0.666	0.8	2.98107e-160	4	ALDOA
4.18971e-163	0.564739	0.953	0.801	6.83761e-159	4	SELL
6.3599e-163	0.944617	0.662	0.407	1.03794e-158	4	CD5
1.14746e-159	-1.80331	0.602	0.748	1.87265e-155	4	VIM
7.6441e-158	0.618499	0.949	0.729	1.24752e-153	4	CD69
7.93363e-157	1.11761	0.541	0.295	1.29477e-152	4	AFF3
7.00656e-153	-1.25754	0.836	0.909	1.14347e-148	4	OAZ1
9.50765e-146	0.654997	0.922	0.801	1.55165e-141	4	CXCR4
2.08935e-145	-2.17806	0.572	0.716	3.40982e-141	4	SRGN
8.87358e-145	0.651182	0.84	0.623	1.44817e-140	4	CD247
3.47665e-144	0.872802	0.682	0.434	5.67389e-140	4	TRAT1
5.93674e-143	0.746679	0.793	0.546	9.68876e-139	4	TRBC2
5.68509e-140	0.69948	0.8	0.596	9.27806e-136	4	TRA2B
1.43575e-139	0.919227	0.642	0.415	2.34314e-135	4	CELF2
2.75167e-139	-1.84997	0.966	0.98	4.49072e-135	4	FTH1
8.88261e-137	0.597574	0.881	0.637	1.44964e-132	4	HMGN1
1.77459e-136	0.917616	0.61	0.386	2.89613e-132	4	LSM14A
2.7717e-133	-1.96456	0.399	0.585	4.52341e-129	4	COTL1
5.86387e-131	0.542695	0.918	0.793	9.56983e-127	4	HNRNPA2B1
6.91692e-128	1.00355	0.524	0.306	1.12884e-123	4	ITK
2.96105e-125	0.629804	0.821	0.629	4.83243e-121	4	STK4
9.29464e-125	1.03374	0.511	0.298	1.51688e-120	4	CAMK4
1.78648e-124	0.697595	0.776	0.591	2.91553e-120	4	FAM107B
4.9854e-123	0.564878	0.879	0.637	8.13617e-119	4	SEPTIN1
6.10011e-122	0.95544	0.519	0.305	9.95537e-118	4	PRKX
2.72724e-115	0.518467	0.891	0.771	4.45086e-111	4	SON
1.21292e-113	0.677853	0.54	0.324	1.97949e-109	4	RASA3
1.82487e-111	0.881292	0.55	0.343	2.97818e-107	4	ADAM19
1.07444e-110	-1.36508	0.977	0.989	1.75348e-106	4	GAPDH
2.39584e-108	0.673039	0.699	0.488	3.91002e-104	4	PSIP1
6.10274e-108	0.697687	0.697	0.493	9.95967e-104	4	SKAP1
9.74699e-108	0.666834	0.727	0.535	1.59071e-103	4	STK17B
1.64401e-104	0.730462	0.647	0.442	2.68302e-100	4	GIMAP5
4.89753e-104	0.88617	0.502	0.303	7.99277e-100	4	SNURF
8.85973e-104	0.793111	0.568	0.365	1.44591e-99	4	KLHL3
2.78573e-103	0.659127	0.757	0.561	4.54631e-99	4	GBP1
4.42569e-103	0.832301	0.542	0.342	7.22272e-99	4	ENSFCAG00000050739
9.3058e-103	0.715015	0.733	0.554	1.51871e-98	4	ARF6
1.48145e-100	0.786396	0.572	0.371	2.41772e-96	4	EPC1
1.92071e-99	0.660792	0.689	0.498	3.1346e-95	4	MATR3
1.98703e-98	0.60103	0.769	0.605	3.24283e-94	4	JAK1
1.40397e-95	0.813959	0.548	0.36	2.29128e-91	4	ADD3
5.82767e-95	0.656117	0.703	0.519	9.51076e-91	4	SEPTIN6
6.84473e-94	0.820411	0.514	0.325	1.11706e-89	4	CRLF3
2.28191e-93	0.551154	0.761	0.584	3.72407e-89	4	ORTHO.250
8.96078e-93	0.726493	0.611	0.422	1.4624e-88	4	ARGLU1
1.08304e-91	0.666905	0.688	0.517	1.76752e-87	4	RESF1
9.55729e-91	0.503949	0.805	0.619	1.55975e-86	4	TUBA1A
5.12828e-88	0.644785	0.651	0.46	8.36935e-84	4	RABGAP1L
5.2368e-87	0.786723	0.545	0.365	8.54646e-83	4	SUN2
1.33727e-83	0.564352	0.714	0.538	2.18242e-79	4	RSRC2
2.0669e-82	0.610197	0.706	0.553	3.37318e-78	4	NCL
2.13666e-82	0.560517	0.743	0.59	3.48704e-78	4	SET
4.89745e-82	0.660923	0.646	0.476	7.99264e-78	4	TERF2IP
4.64129e-81	-2.02318	0.371	0.503	7.57458e-77	4	GNG10
9.04496e-78	0.678951	0.577	0.403	1.47614e-73	4	SP100
2.82525e-76	0.629035	0.612	0.436	4.61081e-72	4	HNRNPM
3.05964e-76	0.649175	0.608	0.434	4.99333e-72	4	EVL
1.57787e-75	0.54276	0.709	0.542	2.57509e-71	4	HSP90B1
1.92961e-75	0.782731	0.52	0.347	3.14912e-71	4	TRBC1
1.35807e-71	0.587799	0.647	0.49	2.21637e-67	4	PNISR
5.44928e-69	0.644757	0.584	0.423	8.89322e-65	4	PTP4A1
1.29548e-67	-0.554717	0.932	0.94	2.11423e-63	4	CEP85
1.42724e-67	0.629863	0.632	0.479	2.32925e-63	4	ZFP36L2
3.01758e-67	-1.3965	0.93	0.937	4.92469e-63	4	ZFP36
6.74431e-64	0.577261	0.61	0.451	1.10067e-59	4	PABPN1
2.19807e-63	0.560032	0.637	0.487	3.58725e-59	4	SF3B1
3.48448e-63	0.591218	0.542	0.384	5.68667e-59	4	H1-4
3.4998e-63	0.596667	0.587	0.435	5.71167e-59	4	HNRNPD
1.33615e-62	0.601734	0.595	0.447	2.1806e-58	4	HNRNPA3
4.86939e-62	-0.65122	0.904	0.936	7.94684e-58	4	PPDPF
6.36299e-62	0.509388	0.608	0.436	1.03844e-57	4	LCK
7.13069e-61	0.567719	0.583	0.426	1.16373e-56	4	SRSF10
1.09723e-60	-0.843982	0.799	0.849	1.79068e-56	4	GABARAP
6.43428e-58	0.533482	0.607	0.459	1.05007e-53	4	ORTHO.332
4.04483e-57	0.568472	0.623	0.48	6.60116e-53	4	DEK
4.36496e-57	0.61703	0.526	0.377	7.12361e-53	4	HNRNPL
1.52244e-55	-0.992764	0.375	0.505	2.48463e-51	4	CAPG
2.69464e-55	-0.614958	0.706	0.774	4.39765e-51	4	ARPC2
1.7741e-53	-1.11665	0.538	0.626	2.89534e-49	4	VSIR
3.81825e-53	-2.52916	0.554	0.611	6.23139e-49	4	SAT1
3.83536e-53	0.568253	0.509	0.358	6.25931e-49	4	TMEM156
1.21683e-52	0.613492	0.513	0.371	1.98586e-48	4	SCAND1
8.88732e-52	-0.76571	0.916	0.928	1.45041e-47	4	DUSP1
1.74771e-50	0.504985	0.546	0.397	2.85226e-46	4	LAT
7.02985e-50	-0.59942	0.645	0.74	1.14727e-45	4	TAGLN2
1.01646e-49	0.532664	0.552	0.41	1.65886e-45	4	RBMX
1.67427e-49	0.565094	0.533	0.396	2.73242e-45	4	BZW1
1.77997e-49	0.509397	0.598	0.458	2.90491e-45	4	ENSFCAG00000029320
1.83274e-49	0.549932	0.592	0.465	2.99103e-45	4	HNRNPU
3.52969e-49	-0.787403	0.462	0.57	5.76045e-45	4	TXN
4.70148e-47	0.538894	0.545	0.412	7.67281e-43	4	RNPS1
2.50423e-46	-2.65268	0.538	0.596	4.0869e-42	4	IDO1
4.00113e-46	0.524997	0.587	0.461	6.52985e-42	4	UBALD2
8.3195e-44	-0.599672	0.547	0.645	1.35774e-39	4	S100A11
1.36693e-41	-0.711448	0.416	0.527	2.23083e-37	4	ARPC5
5.06905e-41	-0.531489	0.501	0.608	8.27268e-37	4	TSPO
9.32264e-41	-1.42169	0.973	0.975	1.52146e-36	4	ENSFCAG00000003348
3.44788e-39	-0.920279	0.468	0.571	5.62694e-35	4	TAGAP
4.7342e-35	0.519771	0.577	0.48	7.72621e-31	4	IER2
5.8872e-35	-0.717045	0.707	0.752	9.60791e-31	4	ENSFCAG00000041242
1.57002e-33	-0.516446	0.683	0.728	2.56227e-29	4	GNAI2
4.94429e-33	-0.614818	0.42	0.522	8.06908e-29	4	PGK1
3.1838e-32	-0.554721	0.404	0.512	5.19596e-28	4	GNB2
5.61266e-29	-0.586669	0.442	0.535	9.15986e-25	4	CAP1
1.1843e-27	-1.37708	0.551	0.576	1.93278e-23	4	PSAP
5.7295e-27	-0.579757	0.49	0.574	9.35055e-23	4	ATP6V0C
1.45537e-26	-0.596924	0.899	0.905	2.37517e-22	4	ITM2B
2.19545e-24	-0.531786	0.457	0.539	3.58298e-20	4	UBE2D3
1.36872e-18	-0.574225	0.462	0.523	2.23375e-14	4	GPSM3
2.37067e-14	-0.528654	0.912	0.913	3.86893e-10	4	ACTG1
1.71966e-12	-0.725899	0.853	0.789	2.80648e-08	4	CRIP1
0.000518958	-1.7291	0.556	0.539	1	4	CST3
0.000934945	-1.87092	0.778	0.747	1	4	NFKBIA
0	1.32902	0.761	0.288	0	5	ANXA2
0	1.23734	0.733	0.26	0	5	S100A6
0	1.39559	0.858	0.413	0	5	CD99
0	2.26327	0.6	0.173	0	5	ITGB1
0	1.64143	0.7	0.274	0	5	SAMHD1
0	1.55513	0.755	0.358	0	5	FGL2
0	0.610474	0.634	0.238	0	5	S100A4
0	1.43267	0.702	0.306	0	5	ANXA1
0	1.24687	0.869	0.49	0	5	KRTCAP2
0	2.70891	0.545	0.194	0	5	HSD17B12
0	1.11226	0.97	0.626	0	5	S100A10
0	1.18412	0.939	0.602	0	5	EMP3
0	1.00508	0.966	0.638	0	5	PTPRCAP
0	0.917384	0.989	0.741	0	5	ENSFCAG00000053793
0	0.667779	1	0.779	0	5	IFITM1
0	1.43254	0.994	0.776	0	5	CRIP1
3.24165e-290	0.556618	0.989	0.906	5.29038e-286	5	ACTG1
4.50968e-274	0.554595	1	0.916	7.35981e-270	5	PPIA.orth
2.39645e-269	1.13402	0.706	0.368	3.911e-265	5	CD28
3.60396e-269	0.860199	0.908	0.639	5.88166e-265	5	CARD19
4.17175e-263	0.933372	0.937	0.671	6.8083e-259	5	LTB
6.86233e-260	0.717137	0.968	0.808	1.11993e-255	5	HSPA8
1.08005e-250	0.91513	0.847	0.52	1.76264e-246	5	LY6E
1.69377e-250	1.24671	0.554	0.239	2.76423e-246	5	CD4
3.66891e-249	1.25961	0.621	0.305	5.98765e-245	5	GBP1-like
6.02516e-239	1.07363	0.676	0.354	9.83306e-235	5	ABRACL
2.71487e-238	1.01044	0.756	0.456	4.43067e-234	5	ZFP36L1
4.0163e-237	1.23998	0.586	0.28	6.5546e-233	5	TSPAN13
3.41175e-232	0.585132	0.99	0.859	5.56798e-228	5	CALM1
8.60454e-227	1.31899	0.527	0.238	1.40426e-222	5	RSRC1
2.17957e-209	1.71307	0.64	0.39	3.55706e-205	5	TEX14
8.38987e-205	0.555356	0.928	0.663	1.36923e-200	5	GPX1
2.21345e-197	0.760769	0.877	0.614	3.61235e-193	5	S100A11
3.51417e-192	0.579569	0.955	0.798	5.73513e-188	5	ARHGDIB
2.58879e-188	0.656356	0.93	0.665	4.2249e-184	5	IL2RG
4.4339e-187	-1.27052	0.854	0.911	7.23613e-183	5	BTG1
1.95134e-186	0.633485	0.962	0.855	3.18459e-182	5	JUND
1.56054e-185	-0.928617	0.655	0.829	2.5468e-181	5	SELL
2.10666e-185	-2.95871	0.584	0.765	3.43808e-181	5	NFKBIA
1.20914e-184	0.999845	0.615	0.333	1.97332e-180	5	YWHAQ
3.30826e-181	0.782928	0.778	0.486	5.39908e-177	5	SKAP1
6.53348e-180	0.738575	0.894	0.622	1.06626e-175	5	ENSFCAG00000047289
2.99271e-179	0.554245	0.995	0.736	4.88411e-175	5	CD3D
6.07947e-176	1.02599	0.572	0.3	9.92169e-172	5	CMTM3
3.97183e-165	0.537999	0.966	0.779	6.48202e-161	5	NME2
1.25739e-163	0.837946	0.666	0.383	2.05207e-159	5	NDUFA4
1.03844e-162	0.722195	0.791	0.518	1.69473e-158	5	PRDX1
5.27736e-159	0.746146	0.773	0.511	8.61265e-155	5	ANXA6
4.77028e-157	0.579406	0.975	0.795	7.78509e-153	5	ENSFCAG00000000629
6.84282e-157	0.827341	0.686	0.405	1.11675e-152	5	CD5
7.74167e-156	0.891707	0.636	0.371	1.26344e-151	5	LAP3
3.84535e-155	0.554037	0.986	0.937	6.27562e-151	5	FOS
5.48463e-153	0.946333	0.559	0.305	8.95092e-149	5	MDH1
4.16816e-152	0.775106	0.728	0.471	6.80243e-148	5	DEK
1.13424e-151	0.535665	0.936	0.777	1.85107e-147	5	HINT1
1.43519e-149	0.606041	0.928	0.667	2.34223e-145	5	TMEM123
1.30058e-148	-0.76342	0.787	0.518	2.12254e-144	5	CST3
4.96591e-142	0.952302	0.528	0.284	8.10436e-138	5	TESC
9.07246e-141	0.727801	0.654	0.386	1.48063e-136	5	CLIC1
2.43303e-134	-3.01544	0.451	0.62	3.9707e-130	5	SAT1
7.46865e-126	0.531791	0.852	0.608	1.21888e-121	5	ENSFCAG00000038141
2.23035e-123	0.767868	0.635	0.397	3.63993e-119	5	S1PR1
4.20646e-123	0.776972	0.586	0.345	6.86495e-119	5	PPA1
1.17574e-122	0.556013	0.878	0.657	1.91881e-118	5	NDUFA3
3.99028e-117	0.627387	0.757	0.534	6.51214e-113	5	COX5B
6.82271e-117	0.641303	0.737	0.512	1.11347e-112	5	PDIA3
4.64021e-115	0.513795	0.88	0.656	7.57283e-111	5	ENSFCAG00000002945
5.26844e-114	0.860385	0.506	0.287	8.59809e-110	5	TMEM35B
2.61988e-113	0.582755	0.8	0.546	4.27565e-109	5	TRBC2
1.39823e-111	0.701628	0.638	0.409	2.28191e-107	5	SLC66A3
7.8643e-110	0.526371	0.853	0.666	1.28345e-105	5	HSP90AA1
8.52869e-109	0.673342	0.676	0.442	1.39188e-104	5	SHISA5
1.01317e-106	-1.95078	0.439	0.587	1.6535e-102	5	PSAP
1.34971e-106	0.587314	0.752	0.532	2.20272e-102	5	YWHAB
8.44528e-105	0.609325	0.673	0.43	1.37827e-100	5	LCK
1.3884e-102	0.781301	0.525	0.312	2.26587e-98	5	TRAF3IP3
1.91238e-102	0.588046	0.827	0.623	3.121e-98	5	FECA-DRB
1.04202e-101	0.703861	0.616	0.399	1.70058e-97	5	IFI16
1.27288e-101	0.857475	0.615	0.406	2.07734e-97	5	IL7R
1.26437e-100	-1.437	0.492	0.63	2.06346e-96	5	VSIR
3.04325e-97	0.567629	0.712	0.488	4.96659e-93	5	SUB1
3.05944e-97	0.899598	0.593	0.389	4.99301e-93	5	IFI6
1.40633e-96	0.758731	0.545	0.339	2.29514e-92	5	CD2
1.74411e-93	0.648738	0.622	0.409	2.84638e-89	5	PSMA7
2.50737e-88	0.590508	0.657	0.452	4.09202e-84	5	TPI1
2.96479e-88	0.579286	0.657	0.446	4.83854e-84	5	SPCS1
9.6595e-88	0.656772	0.582	0.378	1.57643e-83	5	PDCD4
1.71486e-86	-0.823924	0.997	0.995	2.79866e-82	5	H3-3B
1.38897e-85	0.634694	0.592	0.39	2.26681e-81	5	BZW1
1.43535e-83	0.559499	0.7	0.502	2.34249e-79	5	EIF5A
3.83585e-82	0.653678	0.552	0.354	6.26011e-78	5	TMEM156
2.93824e-81	0.69416	0.504	0.314	4.79521e-77	5	HCST
1.30552e-79	0.627339	0.566	0.372	2.13061e-75	5	DBI
5.67384e-79	0.546178	0.671	0.476	9.2597e-75	5	PPP1CA
1.00311e-77	0.696859	0.53	0.347	1.63708e-73	5	HOPX
4.04096e-77	0.601858	0.613	0.423	6.59485e-73	5	TMEM134
7.30503e-77	0.636579	0.534	0.347	1.19218e-72	5	NUCB1
2.29073e-76	0.592606	0.597	0.408	3.73846e-72	5	CAPNS1
4.2612e-76	0.513631	0.688	0.494	6.95428e-72	5	RAP1A
1.20705e-75	0.64365	0.522	0.333	1.96991e-71	5	ENSFCAG00000027242
1.26515e-75	0.548746	0.633	0.45	2.06473e-71	5	TUBB4B
3.43428e-75	0.571869	0.662	0.469	5.60474e-71	5	TUBB
1.93983e-74	0.501269	0.67	0.464	3.1658e-70	5	ATP5MF
2.70939e-73	0.514117	0.641	0.446	4.42173e-69	5	GNG5B
2.0867e-72	0.709438	0.529	0.346	3.4055e-68	5	TRBC1
2.75689e-72	0.729853	0.522	0.348	4.49925e-68	5	CD164
4.85568e-72	0.573344	0.571	0.381	7.92447e-68	5	TXNDC17
1.41336e-70	0.525274	0.628	0.432	2.3066e-66	5	EVL
2.89924e-68	0.605572	0.531	0.353	4.73155e-64	5	SNRPD3
2.95235e-68	-0.771298	0.893	0.906	4.81823e-64	5	ITM2B
6.48561e-68	0.585257	0.533	0.352	1.05845e-63	5	BUD23
1.06923e-67	0.64798	0.526	0.351	1.74498e-63	5	SRSF7
4.12304e-67	0.579333	0.578	0.392	6.7288e-63	5	STMN1
3.03408e-64	0.591136	0.519	0.348	4.95161e-60	5	SRI
3.56436e-64	0.532316	0.618	0.44	5.81703e-60	5	DPM3
5.98569e-64	0.572446	0.525	0.351	9.76865e-60	5	SPN
6.13728e-64	0.558996	0.547	0.371	1.0016e-59	5	PSMB1
1.03642e-62	0.587428	0.513	0.345	1.69144e-58	5	MGARP
5.58377e-62	-0.862667	0.39	0.535	9.11272e-58	5	GPCPD1
8.1051e-62	0.572198	0.5	0.329	1.32275e-57	5	RALY
2.30434e-55	-0.845326	0.61	0.695	3.76068e-51	5	BTG2
1.27372e-54	0.549855	0.504	0.345	2.07871e-50	5	SEPTIN9
2.16173e-52	0.506892	0.531	0.369	3.52795e-48	5	EIF1B
2.84985e-52	-0.907577	0.466	0.575	4.65096e-48	5	RIPOR2
4.91129e-52	0.52487	0.508	0.352	8.01522e-48	5	CD1H11orf58
4.25818e-51	0.510247	0.515	0.358	6.94936e-47	5	ANP32B
9.34853e-51	0.544711	0.554	0.402	1.52568e-46	5	ENSFCAG00000052906
5.31675e-49	0.516985	0.513	0.363	8.67693e-45	5	ARHGDIA
5.09032e-43	-0.794919	0.851	0.844	8.30741e-39	5	GABARAP
3.62898e-34	-1.39144	0.984	0.974	5.9225e-30	5	ENSFCAG00000003348
7.82202e-19	-0.572784	0.532	0.57	1.27655e-14	5	ATP6V0C
5.48311e-16	-1.03318	0.872	0.688	8.94843e-12	5	SRGN
1.06233e-14	-0.883611	0.475	0.516	1.73373e-10	5	H1-2
1.69955e-14	-0.705049	0.978	0.933	2.77366e-10	5	ZFP36
5.0672e-14	-0.51555	0.474	0.517	8.26968e-10	5	LCP2
1.10048e-11	-0.788413	0.944	0.899	1.79598e-07	5	OAZ1
1.45732e-08	-1.11946	0.614	0.564	0.000237834	5	COTL1
0.000210968	-1.41584	0.993	0.977	1	5	FTH1
0	1.47812	0.659	0.302	0	6	GBP1-like
0	0.600213	0.99	0.777	0	6	CRIP1
2.88467e-268	0.706468	0.99	0.741	4.70779e-264	6	ENSFCAG00000053793
3.22779e-249	0.884708	0.942	0.671	5.26776e-245	6	LTB
1.52882e-236	0.56229	1	0.898	2.49503e-232	6	RPL13
2.07744e-234	-3.19549	0.553	0.768	3.39038e-230	6	NFKBIA
3.78953e-232	1.10954	0.718	0.398	6.18451e-228	6	IL7R
1.10462e-226	1.26151	0.666	0.365	1.80274e-222	6	KRTDAP
1.28465e-212	1.47971	0.66	0.389	2.09655e-208	6	TEX14
1.39253e-211	0.860956	0.799	0.497	2.27261e-207	6	KRTCAP2
6.00051e-208	0.52509	1	0.846	9.79283e-204	6	ENSFCAG00000005639
1.67162e-201	0.529746	0.927	0.631	2.72809e-197	6	S100A10
5.54744e-201	0.733411	0.898	0.617	9.05342e-197	6	FECA-DRB
4.18346e-196	0.621252	0.976	0.796	6.8274e-192	6	ENSFCAG00000000629
9.97631e-185	1.08721	0.56	0.283	1.62813e-180	6	TSPAN13
3.12349e-183	0.509641	0.997	0.876	5.09753e-179	6	RPL13A
8.39222e-178	0.783175	0.736	0.425	1.36961e-173	6	CD99
7.62335e-176	0.704297	0.896	0.622	1.24413e-171	6	ENSFCAG00000047289
4.19536e-175	0.627565	0.96	0.855	6.84684e-171	6	JUND
2.14907e-165	0.971364	0.56	0.288	3.50729e-161	6	SAMHD1
1.80084e-164	0.579482	0.955	0.809	2.93897e-160	6	HSPA8
2.36196e-161	0.568493	0.934	0.642	3.85472e-157	6	PTPRCAP
4.64207e-161	0.515852	0.999	0.779	7.57586e-157	6	IFITM1
1.94035e-160	0.619912	0.871	0.608	3.16664e-156	6	EMP3
3.32948e-158	0.983994	0.504	0.245	5.43372e-154	6	CD4
4.70775e-155	0.500495	0.984	0.803	7.68304e-151	6	RPS6
3.05148e-154	0.565852	0.88	0.65	4.98001e-150	6	ENSFCAG00000040474
1.77447e-150	-0.942339	0.995	0.996	2.89593e-146	6	H3-3B
2.5173e-148	0.874731	0.63	0.376	4.10823e-144	6	CD28
2.60538e-146	-1.17585	0.875	0.909	4.25198e-142	6	BTG1
6.42205e-144	0.577044	0.923	0.694	1.04808e-139	6	RPL22L1
5.11709e-138	0.859271	0.642	0.385	8.35109e-134	6	IFI6
1.18241e-137	0.701205	0.631	0.37	1.92969e-133	6	FGL2
1.59917e-134	-3.03001	0.447	0.62	2.60984e-130	6	SAT1
7.30804e-131	0.536745	0.911	0.667	1.19267e-126	6	IL2RG
6.10525e-130	0.715336	0.73	0.486	9.96378e-126	6	PSIP1
6.45648e-130	0.500761	0.96	0.739	1.0537e-125	6	ORTHO.330
1.53282e-122	-2.03407	0.414	0.589	2.50157e-118	6	PSAP
7.94176e-122	0.620948	0.806	0.575	1.2961e-117	6	ENSFCAG00000022178
9.02481e-119	0.540626	0.891	0.636	1.47285e-114	6	SEPTIN1
3.06799e-110	0.505592	0.919	0.668	5.00696e-106	6	TMEM123
1.25917e-107	0.820953	0.563	0.348	2.05496e-103	6	SRSF7
7.51332e-96	-1.40243	0.485	0.63	1.22617e-91	6	VSIR
5.46839e-95	0.516818	0.837	0.628	8.92442e-91	6	EEF1B2
3.26755e-94	0.508942	0.821	0.619	5.33264e-90	6	S100A11
2.45026e-93	0.515517	0.843	0.667	3.99882e-89	6	HSP90AA1
5.9894e-92	0.615729	0.634	0.411	9.77471e-88	6	CD5
1.31785e-88	0.74469	0.504	0.307	2.15073e-84	6	CMTM3
6.47709e-88	-1.07645	0.576	0.698	1.05706e-83	6	BTG2
6.868e-88	0.701198	0.579	0.377	1.12086e-83	6	LAP3
1.03834e-87	-0.723079	0.794	0.842	1.69457e-83	6	LSP1
1.00251e-84	0.544104	0.734	0.523	1.6361e-80	6	PRDX1
9.64449e-82	-0.818779	0.883	0.907	1.57398e-77	6	ITM2B
2.01643e-81	0.609227	0.625	0.422	3.29081e-77	6	TMEM134
2.4255e-80	-0.59247	0.756	0.82	3.95842e-76	6	SELL
1.38461e-78	0.505189	0.707	0.493	2.25968e-74	6	SKAP1
8.93644e-78	0.517545	0.527	0.323	1.45843e-73	6	ANXA1
1.25418e-75	0.600531	0.538	0.347	2.04682e-71	6	CD164
3.98285e-75	0.619906	0.569	0.379	6.50001e-71	6	PDCD4
3.16124e-74	-1.30941	0.99	0.987	5.15915e-70	6	GAPDH
2.69339e-72	0.539039	0.63	0.432	4.39562e-68	6	EVL
9.51472e-71	0.604903	0.543	0.356	1.5528e-66	6	TMEM156
1.41278e-69	-1.66447	0.488	0.576	2.30566e-65	6	COTL1
5.48557e-68	0.511456	0.663	0.477	8.95245e-64	6	DEK
3.32192e-67	0.584958	0.532	0.35	5.42138e-63	6	PPA1
4.523e-65	0.558584	0.576	0.392	7.38154e-61	6	NDUFA4
9.04325e-65	0.521254	0.579	0.394	1.47586e-60	6	LAT
1.50092e-64	-1.02932	0.909	0.902	2.4495e-60	6	OAZ1
1.64345e-63	0.555214	0.59	0.414	2.68212e-59	6	SLC66A3
8.30524e-62	0.52005	0.616	0.44	1.35542e-57	6	DPM3
1.09436e-61	0.60225	0.529	0.363	1.78599e-57	6	SRSF2
4.10792e-61	0.543885	0.543	0.367	6.70412e-57	6	ABRACL
8.27236e-57	-0.863345	0.835	0.845	1.35005e-52	6	GABARAP
1.40931e-56	-0.520224	0.72	0.82	2.29999e-52	6	CXCR4
5.7618e-52	0.501455	0.574	0.413	9.40326e-48	6	PSMA7
1.52709e-50	0.518693	0.503	0.346	2.49221e-46	6	MGARP
1.77833e-48	0.502497	0.5	0.344	2.90223e-44	6	CD2
3.02327e-48	-1.4642	0.982	0.975	4.93398e-44	6	ENSFCAG00000003348
4.6027e-40	-0.593193	0.939	0.933	7.5116e-36	6	PPDPF
2.24595e-39	-0.578356	0.746	0.77	3.66538e-35	6	ARPC2
7.6957e-39	-0.579149	0.69	0.727	1.25594e-34	6	GNAI2
9.94361e-31	-0.769481	0.503	0.571	1.6228e-26	6	RIPOR2
1.12472e-30	-0.668895	0.459	0.539	1.83554e-26	6	UBE2D3
1.11408e-28	-2.59094	0.586	0.591	1.81818e-24	6	IDO1
2.16466e-27	-1.25871	0.685	0.528	3.53273e-23	6	CST3
3.13996e-23	-1.60625	0.736	0.701	5.12442e-19	6	SRGN
4.0071e-23	-0.551675	0.557	0.615	6.53958e-19	6	CD48
1.45994e-20	-0.522498	0.52	0.578	2.38262e-16	6	ENSFCAG00000000653
2.43066e-20	-1.51583	0.99	0.977	3.96684e-16	6	FTH1
3.88838e-20	-0.763045	0.818	0.786	6.34583e-16	6	ALDOA
3.67776e-16	-0.523971	0.486	0.53	6.0021e-12	6	CAP1
7.02936e-16	-0.51271	0.475	0.522	1.14719e-11	6	ARPC5
1.17551e-14	-0.526277	0.539	0.569	1.91843e-10	6	ATP6V0C
1.28895e-13	-0.627339	0.776	0.746	2.10356e-09	6	ENSFCAG00000041242
8.33198e-11	-0.508833	0.559	0.561	1.35978e-06	6	TXN
6.65752e-10	-0.53299	0.502	0.519	1.08651e-05	6	GPSM3
1.41304e-09	-0.80434	0.49	0.515	2.30608e-05	6	H1-2
9.0323e-09	-1.1316	0.976	0.933	0.000147407	6	ZFP36
0	2.46867	0.995	0.12	0	7	S100A9
0	3.62828	0.99	0.118	0	7	CSF3R
0	2.5185	1	0.129	0	7	S100A8
0	2.15258	0.999	0.129	0	7	S100A12
0	3.30481	0.971	0.118	0	7	G0S2
0	-7.47926	0.018	0.867	0	7	ENSFCAG00000042979
0	-7.48377	0.025	0.871	0	7	RPL22
0	2.89193	0.997	0.16	0	7	TYROBP
0	-6.57312	0.048	0.881	0	7	RPS23
0	2.79251	0.979	0.148	0	7	C5AR1
0	2.91347	0.981	0.159	0	7	SPI1
0	2.90623	0.998	0.178	0	7	CFD
0	3.20565	0.969	0.149	0	7	CHI3L1
0	-7.01351	0.042	0.85	0	7	HLA-DRA
0	-6.6718	0.024	0.823	0	7	ORTHO.330
0	-6.54724	0.032	0.82	0	7	TLE5
0	-7.44357	0.04	0.827	0	7	ENSFCAG00000053793
0	-6.31518	0.113	0.898	0	7	RPS8
0	3.08005	0.907	0.123	0	7	ALOX5AP
0	-7.46314	0.04	0.823	0	7	CD3E
0	-6.20954	0.02	0.798	0	7	ENSFCAG00000041619
0	-5.53027	0.053	0.828	0	7	MT-ATP8
0	2.43746	0.95	0.178	0	7	FCER1G
0	3.04973	0.918	0.147	0	7	PLAUR
0	-5.27909	0.11	0.879	0	7	RPS18
0	-5.14347	0.075	0.84	0	7	RPL27A.orth.1
0	3.00387	0.944	0.183	0	7	LITAF
0	-6.57872	0.139	0.899	0	7	EEF1A1.orth
0	-4.86789	0.101	0.86	0	7	RACK1
0	-4.81814	0.104	0.861	0	7	RPL3
0	3.26604	0.883	0.127	0	7	ENSFCAG00000038978
0	3.0008	0.95	0.198	0	7	TKT
0	-5.27083	0.148	0.895	0	7	RPL5
0	-4.94319	0.057	0.801	0	7	ENSFCAG00000010150
0	3.2713	0.852	0.108	0	7	MARCKS
0	-4.44272	0.126	0.865	0	7	RPL15
0	3.10492	0.997	0.261	0	7	BCL2A1
0	-7.17461	0.011	0.746	0	7	GPX1
0	-12.2406	0	0.726	0	7	PTPRCAP
0	-4.74296	0.162	0.884	0	7	RPL36
0	2.67996	0.868	0.15	0	7	PLEK
0	-4.82694	0.055	0.772	0	7	RPL7.orth
0	3.35095	0.808	0.096	0	7	ENSFCAG00000024242
0	-7.76923	0.007	0.716	0	7	SEPTIN1
0	2.71104	0.943	0.236	0	7	SOD2
0	2.46828	0.892	0.187	0	7	GGH
0	-7.76725	0.009	0.713	0	7	S100A10
0	-4.08662	0.174	0.876	0	7	RPS6
0	-7.03627	0.026	0.727	0	7	ENSFCAG00000040474
0	-9.57185	0.002	0.703	0	7	ENSFCAG00000047289
0	-4.29707	0.113	0.812	0	7	EEF1D
0	3.10703	0.829	0.13	0	7	NINJ1
0	-3.95471	0.168	0.867	0	7	SLC25A6
0	3.10964	0.818	0.12	0	7	CFP
0	-11.5013	0	0.698	0	7	FECA-DRB
0	-4.76486	0.118	0.81	0	7	IL32
0	3.14277	0.82	0.131	0	7	UPP1
0	2.4697	0.829	0.142	0	7	NAPSA
0	-4.50521	0.129	0.815	0	7	CD3D
0	-3.78849	0.117	0.8	0	7	SLC7A2
0	2.77167	0.777	0.096	0	7	ENSFCAG00000025239
0	3.49761	0.8	0.121	0	7	IL1RN
0	3.14242	0.8	0.122	0	7	ENSFCAG00000033007
0	3.20539	0.795	0.122	0	7	TNFRSF1A
0	-5.05598	0.035	0.704	0	7	SSR4
0	-11.5102	0	0.668	0	7	ENSFCAG00000047778
0	-4.90763	0.045	0.713	0	7	HMGN1
0	-8.47588	0.003	0.665	0	7	COX7C
0	3.03031	0.785	0.125	0	7	ENSFCAG00000050974
0	-5.47305	0.024	0.683	0	7	ENSFCAG00000038141
0	2.83681	0.78	0.122	0	7	TGFBI
0	-4.01809	0.072	0.728	0	7	ATP5MC2
0	-4.49882	0.255	0.908	0	7	DMRTC2
0	-8.71939	0.003	0.656	0	7	TCF7
0	3.0219	0.763	0.112	0	7	ELANE
0	3.18621	0.834	0.185	0	7	CEBPB
0	-5.5112	0.268	0.917	0	7	RPS26
0	3.03763	0.745	0.1	0	7	LTB4R
0	-4.92669	0.268	0.912	0	7	ENSFCAG00000005639
0	2.63286	0.884	0.246	0	7	BRI3
0	-4.2841	0.277	0.914	0	7	NACA
0	3.05486	0.74	0.103	0	7	SNX10
0	-8.92455	0.002	0.637	0	7	NPM1
0	3.69555	0.708	0.074	0	7	CLEC7A
0	2.71359	0.767	0.135	0	7	CEBPD
0	2.10623	0.734	0.103	0	7	PGLYRP1
0	2.62812	0.749	0.12	0	7	CXCL8
0	2.73415	0.768	0.139	0	7	LYN
0	-4.18445	0.282	0.91	0	7	RPL19
0	-7.27889	0.004	0.629	0	7	GBP1
0	2.98207	0.75	0.125	0	7	OSM
0	-3.90795	0.073	0.697	0	7	EEF1B2
0	2.70077	0.789	0.166	0	7	CYSTM1
0	-3.18569	0.164	0.787	0	7	ORTHO.135
0	-3.68505	0.277	0.899	0	7	RPS16
0	2.94279	0.811	0.193	0	7	JAML
0	-3.05803	0.25	0.868	0	7	MYH10
0	-10.4084	0.001	0.619	0	7	TRBC2
0	2.6495	0.806	0.189	0	7	GLUL
0	-3.63177	0.28	0.897	0	7	RPS21
0	-9.04995	0.002	0.615	0	7	ETS1
0	-6.08241	0.016	0.627	0	7	KCNA3
0	-3.31279	0.153	0.763	0	7	RPL22L1
0	-4.87886	0.036	0.644	0	7	ENSFCAG00000022178
0	-3.7439	0.316	0.921	0	7	ENSFCAG00000002165
0	-3.43664	0.308	0.912	0	7	RPL31
0	2.40063	0.797	0.193	0	7	SAMSN1
0	2.97273	0.697	0.094	0	7	TREM1
0	2.65603	0.997	0.395	0	7	TALDO1
0	2.60486	0.741	0.14	0	7	FGR
0	1.25528	0.74	0.143	0	7	MIP-2BETA.orth
0	2.65537	0.779	0.183	0	7	EMB
0	-3.68475	0.329	0.924	0	7	RPS29
0	2.89226	0.702	0.108	0	7	ADAM8
0	-7.63478	0.003	0.597	0	7	LY6E
0	-3.35113	0.254	0.847	0	7	IFITM1
0	-3.60822	0.093	0.684	0	7	TUBA1A
0	-4.20279	0.328	0.916	0	7	RPL7A
0	-4.45401	0.332	0.919	0	7	RPS11
0	2.74144	0.799	0.216	0	7	EHD1
0	-2.61765	0.177	0.758	0	7	GPI
0	-4.36545	0.337	0.918	0	7	RPL8
0	-3.40193	0.324	0.904	0	7	RPS17
0	-2.84685	0.143	0.722	0	7	PPIB
0	-3.6806	0.265	0.842	0	7	CRIP1
0	2.48496	0.714	0.139	0	7	ABTB1
0	2.582	0.762	0.188	0	7	MCTP2
0	-5.53551	0.014	0.588	0	7	PRDX1
0	-2.70707	0.219	0.791	0	7	ENSFCAG00000009764
0	2.52444	0.875	0.303	0	7	PDE4B
0	-2.871	0.163	0.734	0	7	IL2RG
0	-2.75921	0.312	0.883	0	7	RPL21.orth.2
0	2.58511	0.727	0.157	0	7	IL17RA
0	-3.98731	0.352	0.921	0	7	RPLP0
0	-4.75671	0.356	0.923	0	7	ENSFCAG00000046373
0	-4.82211	0.351	0.918	0	7	RPS12
0	2.95027	0.664	0.098	0	7	CSF2RB
0	-2.58618	0.157	0.723	0	7	NDUFA3
0	-11.2275	0	0.565	0	7	ARAP2
0	-3.84901	0.345	0.908	0	7	ORTHO.30
0	2.63415	0.687	0.124	0	7	PHACTR1
0	-3.04525	0.174	0.736	0	7	TMEM123
0	-2.76294	0.168	0.729	0	7	EEF1G
0	-2.70987	0.223	0.783	0	7	RPL10A
0	-4.00256	0.368	0.922	0	7	ORTHO.273
0	-2.9409	0.121	0.675	0	7	UQCRH
0	1.92824	0.759	0.205	0	7	ZYX
0	1.95883	0.742	0.192	0	7	LGALS3
0	-3.42907	0.189	0.739	0	7	LTB
0	3.39536	0.614	0.068	0	7	IL18
0	-2.69938	0.138	0.684	0	7	NDUFA13
0	-4.58463	0.035	0.579	0	7	GIMAP6
0	-3.5287	0.385	0.928	0	7	RPL23A
0	-2.47164	0.179	0.72	0	7	ENSFCAG00000002945
0	-2.69409	0.317	0.855	0	7	ENSFCAG00000000629
0	1.6292	0.686	0.148	0	7	TIMP2
0	-1.88805	0.257	0.793	0	7	CD69
0	2.48396	0.744	0.209	0	7	ATP6AP1
0	-3.35037	0.389	0.924	0	7	RPL24
0	2.83473	0.863	0.332	0	7	SGK1
0	2.55703	0.682	0.161	0	7	BCL3
0	2.52159	0.619	0.098	0	7	MAPK13
0	-4.21152	0.035	0.554	0	7	SKAP1
0	-3.73365	0.058	0.576	0	7	ANXA6
0	2.90185	0.611	0.094	0	7	IL13RA1
0	2.26608	0.831	0.315	0	7	VASP
0	-3.02224	0.097	0.612	0	7	EIF3H
0	-2.36434	0.313	0.828	0	7	MT-CYB
0	-3.49158	0.418	0.932	0	7	RPL9
0	-3.57626	0.41	0.923	0	7	RPL18
0	2.52263	0.626	0.113	0	7	ACSL3
0	2.38195	0.772	0.26	0	7	ADGRE5
0	-2.63903	0.131	0.642	0	7	ORTHO.250
0	-3.14115	0.088	0.597	0	7	EIF4B
0	-3.4938	0.427	0.935	0	7	RPL12
0	-2.05818	0.339	0.845	0	7	EIF3K
0	-4.50773	0.031	0.537	0	7	RPS2
0	-3.3581	0.086	0.591	0	7	EPB41
0	2.44062	0.705	0.2	0	7	CMTM8
0	-2.37002	0.175	0.678	0	7	RPL36AL
0	-2.59133	0.153	0.656	0	7	CALR
0	1.97263	0.953	0.45	0	7	GNG10
0	2.271	0.745	0.243	0	7	GLIPR2
0	-3.64011	0.436	0.938	0	7	RPL17
0	-4.2385	0.44	0.939	0	7	ELOA
0	-4.11754	0.44	0.936	0	7	ORTHO.323
0	-5.2241	0.017	0.511	0	7	ENSFCAG00000029320
0	-2.07234	0.342	0.836	0	7	NME2
0	-2.32096	0.178	0.671	0	7	EMP3
0	1.55012	0.605	0.112	0	7	SLC40A1
0	-3.40168	0.448	0.941	0	7	RPL38
0	-5.99179	0.008	0.5	0	7	GIMAP5
0	-2.03528	0.374	0.866	0	7	PRELID3B
0	-2.93913	0.092	0.584	0	7	SF3B5
0	-3.17726	0.436	0.927	0	7	RPL13A
0	2.58091	0.605	0.115	0	7	CLEC12A
0	2.7812	0.575	0.085	0	7	HCK
0	-3.77261	0.447	0.936	0	7	RPL6
0	-3.80855	0.453	0.942	0	7	RPL35
0	2.02991	0.748	0.261	0	7	CSTB
0	3.62897	0.537	0.052	0	7	CASS4
0	2.00178	0.761	0.277	0	7	EFHD2
0	2.23675	0.679	0.196	0	7	PNPLA2
0	3.11461	0.624	0.141	0	7	EIF4EBP1
0	2.28934	0.757	0.275	0	7	IFNGR2
0	2.66605	0.601	0.12	0	7	EVI2B
0	2.72425	0.611	0.133	0	7	SORL1
0	-3.71365	0.459	0.936	0	7	RPS5
0	2.91092	0.565	0.088	0	7	FES
0	3.40859	0.544	0.068	0	7	ENSFCAG00000042997
0	2.82569	0.551	0.076	0	7	ENSFCAG00000051498
0	2.41816	0.785	0.31	0	7	GRINA
0	3.38461	0.539	0.065	0	7	NFAM1
0	-2.80445	0.089	0.563	0	7	MICOS10
0	2.10907	0.814	0.34	0	7	RGS19
0	-3.44034	0.05	0.523	0	7	RGCC
0	-1.83754	0.367	0.84	0	7	GNAS
0	-2.53851	0.451	0.921	0	7	ORTHO.2
0	-2.69758	0.101	0.57	0	7	ATP5PO
0	-2.80351	0.107	0.574	0	7	SEPTIN6
0	-2.11831	0.21	0.676	0	7	EIF3I
0	3.3346	0.519	0.054	0	7	ECE1
0	-3.35949	0.064	0.529	0	7	EIF3F
0	-3.09052	0.081	0.546	0	7	SUB1
0	-3.50897	0.06	0.524	0	7	TUBB
0	-3.40166	0.057	0.52	0	7	ATP5MF
0	-2.47397	0.133	0.595	0	7	HSP90B1
0	-2.06121	0.445	0.906	0	7	EEF2
0	-4.69163	0.483	0.944	0	7	RPL13
0	2.43671	0.625	0.165	0	7	ICAM3
0	-2.15876	0.146	0.604	0	7	SNRPD2
0	2.22981	0.573	0.115	0	7	TMEM140
0	-3.14055	0.073	0.53	0	7	DEK
0	-2.05854	0.195	0.652	0	7	TRA2B
0	2.20481	0.583	0.127	0	7	DENND5A
0	-2.93019	0.487	0.943	0	7	RPL27
0	2.4021	0.592	0.137	0	7	CD300LF
0	2.53979	0.584	0.132	0	7	GRAMD1A
0	2.29709	0.566	0.114	0	7	RNASE6
0	-2.04698	0.228	0.679	0	7	CD247
0	-4.06319	0.485	0.936	0	7	ENSFCAG00000038889
0	-2.48516	0.115	0.566	0	7	SERBP1
0	3.44178	0.511	0.062	0	7	ENSFCAG00000003555
0	-3.15872	0.497	0.946	0	7	RPS10
0	2.15526	0.537	0.09	0	7	CD24
0	2.63173	0.562	0.116	0	7	TNFRSF1B
0	2.4662	0.564	0.122	0	7	CPD
0	2.14327	0.639	0.199	0	7	TMEM154
0	2.6238	0.536	0.098	0	7	GADD45A
0	-2.76729	0.107	0.542	0	7	PSIP1
0	2.60555	0.549	0.116	0	7	ENSFCAG00000043449
0	2.2921	0.631	0.199	0	7	RNASET2
0	2.16099	0.624	0.193	0	7	ANTXR2
0	-1.66625	0.416	0.847	0	7	TMA7
0	-3.65307	0.146	0.576	0	7	CST3
0	-1.88986	0.182	0.61	0	7	SLC25A3
0	1.98924	0.736	0.31	0	7	MAN2B1
0	-2.77482	0.519	0.945	0	7	RPL34
0	-1.93254	0.163	0.584	0	7	NDUFS5
0	2.728	0.99	0.571	0	7	SAT1
0	-1.74907	0.219	0.637	0	7	SET
0	-1.60102	0.296	0.714	0	7	HNRNPDL
0	-3.58268	0.524	0.942	0	7	RPS27A
0	2.12896	0.653	0.236	0	7	PRKCB
0	2.50641	0.502	0.085	0	7	NCF1
0	1.99904	0.707	0.291	0	7	VAPA
0	2.00958	0.801	0.386	0	7	ITGB2
0	1.96139	0.813	0.398	0	7	LAMTOR2
0	1.71175	0.955	0.54	0	7	PSAP
0	3.06774	0.97	0.557	0	7	IDO1
0	2.18997	0.578	0.168	0	7	PHLDA1
0	2.23803	0.521	0.115	0	7	SERPINB1
0	-1.6485	0.268	0.673	0	7	H2AZ2
0	2.26594	0.546	0.149	0	7	ENSFCAG00000051371
0	1.97069	0.597	0.203	0	7	PGD
0	-1.67823	0.509	0.902	0	7	CALM1
0	2.16201	0.595	0.203	0	7	RTF2
0	1.91846	0.922	0.537	0	7	COTL1
0	1.7463	0.679	0.301	0	7	CHMP4B
0	1.80576	0.753	0.375	0	7	ENSFCAG00000041104
0	-1.44494	0.457	0.835	0	7	HNRNPA2B1
0	-3.33443	0.579	0.956	0	7	RPL29
0	2.06278	0.963	0.587	0	7	VSIR
0	2.07048	0.717	0.341	0	7	TNFAIP3
0	1.76226	0.679	0.304	0	7	CD46
0	2.19255	0.538	0.167	0	7	LRPAP1
0	-4.06624	0.589	0.959	0	7	ENSFCAG00000023243
0	2.01706	0.59	0.222	0	7	PIK3R5
0	-3.28659	0.589	0.957	0	7	RPS3A
0	1.78601	0.652	0.286	0	7	PTPN6
0	-3.22438	0.587	0.952	0	7	RPL32
0	1.82485	0.611	0.251	0	7	XPO6
0	2.06688	0.516	0.158	0	7	FBXL5
0	-1.16444	0.471	0.825	0	7	BTF3
0	-3.39132	0.606	0.96	0	7	ENSFCAG00000028061
0	-2.64523	0.601	0.952	0	7	PPIA.orth
0	2.29913	0.547	0.201	0	7	DDIT4
0	1.67017	0.567	0.221	0	7	RAB8B
0	-1.74778	0.582	0.926	0	7	MT-CO3
0	-3.28572	0.618	0.962	0	7	ORTHO.334
0	-2.69631	0.629	0.967	0	7	RTL5
0	1.78885	0.746	0.415	0	7	HERPUD1
0	1.59612	0.78	0.449	0	7	OSTF1
0	2.01836	0.514	0.184	0	7	ARHGAP9
0	1.6351	0.813	0.491	0	7	GPSM3
0	2.46362	0.999	0.677	0	7	SRGN
0	1.57825	0.732	0.417	0	7	TBC1D9B
0	-4.37954	0.645	0.956	0	7	CAMK2A
0	-1.19212	0.571	0.88	0	7	YBX1
0	-2.99907	0.66	0.961	0	7	RPLP2
0	-2.91693	0.675	0.965	0	7	ORTHO.181
0	-3.24952	0.667	0.957	0	7	RPS28
0	-3.36571	0.678	0.963	0	7	RPL23
0	1.56047	0.746	0.471	0	7	CAPG
0	-1.80527	0.688	0.959	0	7	MT-CO2
0	2.74909	0.997	0.728	0	7	NFKBIA
0	1.41953	0.776	0.51	0	7	UBE2D3
0	-2.49254	0.708	0.966	0	7	RPS20
0	-1.04068	0.675	0.93	0	7	CFL1
0	-2.7153	0.718	0.972	0	7	RPS15A
0	-2.90153	0.716	0.97	0	7	UBA52
0	-1.71829	0.713	0.964	0	7	RPS3
0	1.40374	0.792	0.545	0	7	RIPOR2
0	1.51482	0.836	0.59	0	7	CD48
0	-1.59958	0.716	0.931	0	7	ACTG1
0	-2.74524	0.767	0.978	0	7	RPL37.orth.1
0	1.37011	0.859	0.654	0	7	TMBIM6
0	1.44714	0.935	0.732	0	7	ENSFCAG00000041242
0	1.22662	0.963	0.773	0	7	ALDOA
0	1.26214	0.892	0.709	0	7	GNAI2
0	1.07382	0.903	0.72	0	7	VIM
0	1.46767	0.972	0.803	0	7	JUNB
0	-1.11966	0.794	0.962	0	7	MT-CO1
0	1.26954	0.921	0.754	0	7	ARPC2
0	1.7538	0.988	0.831	0	7	GABARAP
0	-1.39321	0.859	0.984	0	7	RPS9
0	1.20286	0.944	0.829	0	7	LSP1
0	1.80269	0.997	0.894	0	7	OAZ1
0	1.66045	0.993	0.897	0	7	ITM2B
0	1.84862	0.992	0.899	0	7	BTG1
0	0.994889	0.918	0.842	0	7	LCP1
0	1.10987	0.932	0.86	0	7	CLEC2D
0	2.32395	1	0.931	0	7	ZFP36
0	1.4125	0.989	0.921	0	7	DUSP1
0	-0.755106	0.933	0.995	0	7	TPT1
0	-0.798086	0.921	0.982	0	7	PTMA
0	-1.67701	0.938	0.993	0	7	ENSFCAG00000041907
0	-1.18618	0.945	0.992	0	7	ENSFCAG00000041947
0	-1.40567	0.951	0.993	0	7	FLAI-K
0	-1.53774	0.958	0.994	0	7	FAU
0	-0.849704	0.969	0.998	0	7	ENSFCAG00000044337
0	0.941344	0.951	0.923	0	7	UBL5
0	2.02251	1	0.973	0	7	ENSFCAG00000003348
0	2.09565	1	0.977	0	7	FTH1
0	1.2456	0.954	0.931	0	7	PPDPF
0	1.79885	1	0.987	0	7	GAPDH
0	1.01001	0.969	0.967	0	7	CD52
0	0.920768	0.999	0.997	0	7	EIF1
0	1.01415	1	0.999	0	7	ACTB
0	1.37572	0.996	0.995	0	7	H3-3B
1.44442e-303	-2.20452	0.136	0.549	2.3573e-299	7	MATR3
1.75564e-300	-2.1902	0.145	0.556	2.86521e-296	7	KRTCAP2
1.19569e-299	-2.00399	0.153	0.565	1.95137e-295	7	PDIA3
3.8173e-296	-2.44539	0.105	0.51	6.22984e-292	7	RABGAP1L
1.37566e-294	1.45139	0.72	0.421	2.24507e-290	7	KLF6
4.64015e-288	-2.32264	0.103	0.504	7.57273e-284	7	RTRAF
2.53206e-285	-1.11182	0.538	0.847	4.13232e-281	7	HSPA8
1.67393e-283	1.93875	0.55	0.267	2.73186e-279	7	CANT1
2.67845e-283	1.32844	0.77	0.548	4.37124e-279	7	ATP6V0C
2.0715e-280	2.26331	0.519	0.229	3.38069e-276	7	GADD45B
3.04203e-275	-1.70604	0.187	0.585	4.96459e-271	7	MZT2B
4.30215e-266	-1.35772	0.342	0.712	7.02111e-262	7	HSP90AA1
2.30099e-255	-1.30833	0.33	0.691	3.75521e-251	7	GABARAPL2
2.79814e-254	-0.809376	0.693	0.918	4.56657e-250	7	COX6A1
1.14058e-253	1.70775	0.552	0.272	1.86143e-249	7	CSRNP1
2.59763e-252	1.58801	0.554	0.272	4.23934e-248	7	ADSS2
6.17223e-251	1.22892	0.74	0.507	1.00731e-246	7	CAP1
1.62227e-250	-1.10707	0.388	0.755	2.64755e-246	7	ELOB
3.24811e-249	-0.973332	0.516	0.835	5.30091e-245	7	COX4I1
3.51745e-248	-0.721416	0.884	0.983	5.74047e-244	7	SERF2
4.09594e-247	-0.933916	0.516	0.852	6.68457e-243	7	DLA-64.orth
4.98982e-244	-0.897798	0.274	0.639	8.14339e-240	7	HSPA5
1.1478e-235	0.595352	0.983	0.963	1.87321e-231	7	LAPTM5
1.26442e-234	1.20427	0.726	0.499	2.06353e-230	7	ARPC5
1.95051e-232	0.77298	0.911	0.839	3.18323e-228	7	CORO1A
2.27319e-230	-1.95588	0.17	0.521	3.70984e-226	7	ZFP36L2
1.03708e-229	1.27522	0.703	0.489	1.69251e-225	7	SELPLG
6.90112e-229	1.4478	0.69	0.484	1.12626e-224	7	CALM2
2.07522e-228	-1.04456	0.676	0.881	3.38676e-224	7	JUND
4.9304e-228	-1.50357	0.226	0.583	8.04641e-224	7	RSRC2
2.38559e-227	0.767568	0.517	0.234	3.89328e-223	7	BNIP3L
7.25881e-227	0.945549	0.847	0.755	1.18464e-222	7	DAZAP2
7.56347e-226	-1.7137	0.164	0.52	1.23436e-221	7	TERF2IP
1.04712e-224	1.46521	0.602	0.345	1.70889e-220	7	ANP32A
4.85377e-222	-1.44111	0.224	0.58	7.92135e-218	7	YWHAB
2.08739e-221	-1.44998	0.249	0.599	3.40661e-217	7	ARF6
3.26086e-221	1.57193	0.531	0.267	5.32172e-217	7	LBHD1
7.66743e-218	1.44672	0.546	0.277	1.25132e-213	7	ZFAND5
1.44567e-216	1.26342	0.682	0.457	2.35934e-212	7	SNX3
2.19463e-215	1.49321	0.517	0.256	3.58164e-211	7	SNF8
2.99226e-215	1.46985	0.539	0.278	4.88336e-211	7	ANXA11
3.07743e-214	0.726413	0.952	0.938	5.02236e-210	7	CEP85
1.62787e-213	-1.34868	0.243	0.596	2.65669e-209	7	NCL
1.71852e-213	-1.1561	0.331	0.669	2.80462e-209	7	ATP5F1B
3.48526e-211	1.19722	0.619	0.34	5.68795e-207	7	CYBA
2.48097e-203	1.38176	0.619	0.39	4.04895e-199	7	CALM3
2.85519e-202	1.33436	0.595	0.336	4.65967e-198	7	GSTP1
6.88083e-199	1.39132	0.602	0.334	1.12295e-194	7	RGS2
9.073e-190	-1.40443	0.221	0.546	1.48071e-185	7	EIF5A
8.63116e-187	0.739363	0.911	0.89	1.40861e-182	7	ARPC1A
4.5147e-181	1.56504	0.687	0.551	7.36799e-177	7	TAGAP
8.20505e-179	1.31747	0.597	0.375	1.33906e-174	7	RABAC1
1.4043e-178	-0.924605	0.289	0.631	2.29182e-174	7	ATP5ME
3.54482e-170	-0.58847	0.799	0.945	5.78515e-166	7	ENSFCAG00000036604
4.48868e-170	1.07562	0.72	0.546	7.32552e-166	7	TXN
1.09048e-169	0.688738	0.895	0.855	1.77967e-165	7	MYL12A
1.94818e-169	1.06101	0.766	0.664	3.17942e-165	7	LDHA
1.34967e-168	1.14579	0.666	0.488	2.20266e-164	7	GNB2
2.34847e-168	1.15871	0.671	0.5	3.8327e-164	7	LCP2
1.66817e-166	-1.27876	0.191	0.5	2.72245e-162	7	COPS9
1.45072e-164	-0.962787	0.342	0.654	2.36757e-160	7	OST4
1.71668e-163	1.34893	0.507	0.28	2.80162e-159	7	GRB2
4.42102e-163	-0.750214	0.549	0.815	7.21511e-159	7	HMGB1
1.22049e-160	-0.737369	0.459	0.766	1.99185e-156	7	CD81
3.02348e-158	-1.07929	0.277	0.578	4.93432e-154	7	COX5B
1.7375e-155	1.41486	0.502	0.288	2.8356e-151	7	UBE2S
9.79727e-154	-1.05754	0.254	0.557	1.59891e-149	7	ENO1
1.78027e-147	-0.763126	0.475	0.753	2.9054e-143	7	CNBP
3.41723e-146	1.36143	0.505	0.3	5.57691e-142	7	PPP1CB
4.11055e-143	-0.807613	0.427	0.705	6.70841e-139	7	HNRNPK
4.09526e-140	1.17234	0.541	0.336	6.68347e-136	7	CAPZA1
8.6103e-140	1.2925	0.756	0.682	1.4052e-135	7	BTG2
5.54733e-139	1.31553	0.5	0.295	9.05324e-135	7	CYTH1
2.60302e-136	-1.09517	0.24	0.522	4.24813e-132	7	PFDN5
7.26943e-134	-0.759742	0.426	0.701	1.18637e-129	7	PABPC1
2.43011e-132	-0.776891	0.387	0.668	3.96593e-128	7	ATP5MG
2.98824e-132	-0.703625	0.459	0.73	4.87681e-128	7	CHCHD2
1.32212e-130	1.03231	0.602	0.416	2.1577e-126	7	CMTM6
1.91264e-128	0.805091	0.809	0.758	3.12142e-124	7	UBB
1.68284e-126	0.902246	0.722	0.611	2.7464e-122	7	MCL1
9.64104e-126	0.85676	0.728	0.632	1.57342e-121	7	RHOA
2.54865e-124	-0.504242	0.941	0.988	4.1594e-120	7	PFN1
1.62482e-123	-1.00538	0.27	0.532	2.65171e-119	7	RAP1A
1.80835e-123	0.99034	0.676	0.564	2.95122e-119	7	ENSFCAG00000000653
1.72936e-122	1.27858	0.513	0.328	2.82231e-118	7	DNAJB1
3.62423e-121	-0.685412	0.582	0.807	5.91474e-117	7	CCNL1
6.87674e-121	-0.778059	0.422	0.683	1.12228e-116	7	CARD19
3.10534e-119	-0.574834	0.744	0.901	5.06791e-115	7	RAC2
3.55786e-119	-0.855833	0.278	0.549	5.80642e-115	7	COX7A2
8.56756e-118	-0.742997	0.417	0.682	1.39823e-113	7	ATP6
1.05972e-116	0.87244	0.681	0.511	1.72947e-112	7	PLP2
1.1228e-116	-0.988582	0.268	0.525	1.83242e-112	7	PNISR
4.64066e-116	-0.908591	0.346	0.603	7.57356e-112	7	RAP1B
1.18589e-113	0.966158	0.635	0.49	1.93537e-109	7	RHOG
2.3485e-113	1.16506	0.565	0.4	3.83276e-109	7	VAMP8
5.58678e-112	1.60011	0.607	0.463	9.11762e-108	7	IRF1
4.1711e-105	0.784278	0.743	0.674	6.80724e-101	7	CD37
6.43118e-102	-0.506825	0.865	0.948	1.04957e-97	7	FOS
2.55034e-97	0.897059	0.621	0.486	4.16216e-93	7	RNF167
2.20869e-96	-0.597751	0.47	0.708	3.60458e-92	7	EZR
4.3408e-93	0.864882	0.931	0.962	7.08419e-89	7	KLF2
6.55779e-93	0.980504	0.561	0.408	1.07023e-88	7	IQGAP1
6.48816e-90	-0.526128	0.587	0.799	1.05887e-85	7	SON
4.42867e-89	-0.764857	0.345	0.571	7.22758e-85	7	STK17B
8.45399e-89	-0.706675	0.329	0.563	1.37969e-84	7	HSPA1B
1.45707e-87	0.983949	0.529	0.381	2.37795e-83	7	GNB1
5.36924e-87	0.745654	0.617	0.488	8.7626e-83	7	ARHGAP15
1.37829e-86	0.769552	0.761	0.767	2.24937e-82	7	LIMD2
7.75546e-84	0.994375	0.525	0.376	1.26569e-79	7	STMP1
1.83575e-82	0.520044	0.504	0.344	2.99595e-78	7	ENSFCAG00000036874
1.15374e-81	-0.664619	0.299	0.525	1.8829e-77	7	NEDD8
3.84731e-81	-0.752388	0.281	0.5	6.27882e-77	7	SEPTIN7
2.32714e-79	0.985526	0.513	0.372	3.7979e-75	7	USF1
8.63397e-79	0.852586	0.603	0.477	1.40906e-74	7	SYNGR2
2.11783e-78	0.63378	0.744	0.686	3.45631e-74	7	ARPC3
1.22161e-76	-0.649402	0.302	0.522	1.99366e-72	7	POLR2L
1.05907e-75	0.778035	0.608	0.481	1.72839e-71	7	CD44
1.46968e-72	-0.559184	0.398	0.617	2.39852e-68	7	SELENOW
5.57881e-70	0.871831	0.597	0.506	9.10462e-66	7	PGK1
6.39939e-70	-0.6015	0.317	0.528	1.04438e-65	7	EDF1
1.27134e-69	-0.533183	0.35	0.563	2.07483e-65	7	COX6B1
5.35574e-67	0.884614	0.509	0.375	8.74057e-63	7	BIN2
6.69726e-66	0.808011	0.558	0.437	1.09299e-61	7	ACTR3
2.18029e-65	-0.553336	0.442	0.635	3.55823e-61	7	JAK1
2.32839e-64	-0.589214	0.567	0.747	3.79993e-60	7	TAGLN2
3.92667e-63	0.901713	0.512	0.391	6.40832e-59	7	ITGB7
7.81029e-62	-0.542169	0.466	0.652	1.27464e-57	7	S100A11
2.45223e-61	0.865581	0.565	0.454	4.00203e-57	7	RFLNB
2.68305e-58	0.842561	0.598	0.516	4.37875e-54	7	GPCPD1
8.48098e-57	-0.503157	0.321	0.513	1.3841e-52	7	UQCR11
1.91635e-53	1.06956	0.55	0.475	3.12748e-49	7	ZFP36L1
5.7097e-51	0.914182	0.506	0.411	9.31823e-47	7	ITGA4
7.3335e-50	0.738791	0.542	0.444	1.19683e-45	7	FIS1
3.4168e-41	0.535016	0.808	0.795	5.57622e-37	7	WARS1
3.51666e-38	0.703537	0.545	0.479	5.7392e-34	7	IL16
2.17413e-31	0.534691	0.665	0.658	3.54818e-27	7	ATP6V0E1
1.70877e-19	1.492	0.484	0.515	2.78872e-15	7	H1-2
0	3.09653	0.956	0.241	0	8	S100A4
0	2.63112	0.968	0.271	0	8	S100A6
0	3.01209	0.863	0.197	0	8	LGALS1
0	2.5873	0.959	0.299	0	8	ANXA2
0	2.6251	0.815	0.182	0	8	ITGB1
0	1.93776	0.953	0.429	0	8	CD99
0	2.88454	0.64	0.117	0	8	GPR35
0	2.25322	0.858	0.371	0	8	FGL2
0	1.63494	0.805	0.319	0	8	ANXA1
0	1.52739	0.864	0.388	0	8	CLIC1
0	1.53958	0.927	0.504	0	8	KRTCAP2
0	2.40875	0.535	0.119	0	8	LXN
0	1.54431	0.973	0.615	0	8	EMP3
0	1.91936	0.998	0.64	0	8	S100A10
0	1.47189	0.96	0.622	0	8	S100A11
0	1.23755	0.981	0.652	0	8	PTPRCAP
0	1.30255	0.981	0.724	0	8	VIM
0	2.38564	1	0.786	0	8	CRIP1
0	1.05134	0.989	0.803	0	8	ARHGDIB
0	1.28675	0.999	0.909	0	8	ACTG1
0	0.86226	1	0.92	0	8	PPIA.orth
0	0.986533	1	0.937	0	8	CEP85
0	0.905219	1	0.999	0	8	TMSB10
8.49175e-308	1.59935	0.818	0.362	1.38585e-303	8	ABRACL
1.12803e-299	1.71985	0.747	0.291	1.84094e-295	8	SAMHD1
2.01765e-290	1.08986	0.976	0.673	3.2928e-286	8	GPX1
8.52444e-267	0.781594	1	0.983	1.39119e-262	8	PFN1
4.79407e-261	0.868841	0.994	0.864	7.82393e-257	8	CALM1
1.66568e-256	1.72046	0.604	0.204	2.71838e-252	8	RORA
1.99935e-240	2.68718	0.559	0.209	3.26294e-236	8	HSD17B12
1.21102e-235	0.545054	0.999	0.995	1.97639e-231	8	ENSFCAG00000044337
4.45121e-232	1.01867	0.953	0.753	7.26438e-228	8	ENSFCAG00000053793
5.42175e-231	-1.70408	0.494	0.829	8.84829e-227	8	SELL
1.03114e-222	-1.8042	0.722	0.915	1.68282e-218	8	BTG1
3.52975e-208	0.984391	0.957	0.648	5.76056e-204	8	CARD19
3.03182e-201	1.33604	0.726	0.341	4.94794e-197	8	YWHAQ
1.35068e-196	0.998421	0.901	0.545	2.20432e-192	8	TXN
3.71127e-185	1.03908	0.895	0.586	6.05679e-181	8	SELENOW
5.28036e-184	0.834684	0.948	0.722	8.61755e-180	8	TAGLN2
1.50833e-181	0.733425	0.976	0.825	2.46159e-177	8	MYL6
2.42504e-181	1.17675	0.767	0.391	3.95766e-177	8	NDUFA4
2.94802e-175	0.875611	0.992	0.946	4.81118e-171	8	MT-CO1
4.71194e-171	1.39596	0.532	0.201	7.68988e-167	8	GRP
3.0174e-169	1.08391	0.822	0.493	4.9244e-165	8	SUB1
4.54742e-169	0.786028	0.98	0.814	7.42138e-165	8	HSPA8
1.10182e-166	0.626194	0.99	0.895	1.79816e-162	8	COX6A1
1.89653e-165	0.737203	0.964	0.783	3.09514e-161	8	HINT1
1.94705e-164	0.96788	0.861	0.519	3.17759e-160	8	ANXA6
6.88458e-160	0.641843	0.999	0.789	1.12356e-155	8	IFITM1
2.6993e-157	0.655465	0.983	0.858	4.40525e-153	8	GMFG
2.57542e-152	1.04739	0.784	0.455	4.20308e-148	8	TPI1
2.93563e-152	0.983832	0.859	0.534	4.79095e-148	8	LY6E
7.14365e-152	0.946252	0.844	0.54	1.16584e-147	8	COX5B
2.4142e-151	0.776014	0.949	0.731	3.93997e-147	8	CD81
7.53413e-150	0.878036	0.847	0.51	1.22957e-145	8	PLP2
3.74518e-146	0.904064	0.854	0.527	6.11214e-142	8	PRDX1
4.2379e-145	1.06153	0.725	0.382	6.91626e-141	8	TXNDC17
1.72269e-144	1.14243	0.933	0.682	2.81143e-140	8	LTB
3.42279e-142	1.20347	0.693	0.375	5.58599e-138	8	DBI
4.7067e-137	1.25712	0.583	0.269	7.68133e-133	8	REXO2
1.21169e-135	0.529648	0.585	0.222	1.97747e-131	8	LGALS3
8.31865e-135	1.36563	0.511	0.217	1.3576e-130	8	PPP1R18
1.42609e-132	0.573142	0.985	0.852	2.32738e-128	8	MYL12A
8.0864e-132	1.04256	0.711	0.394	1.3197e-127	8	BZW1
8.48465e-129	1.04549	0.676	0.351	1.3847e-124	8	PPA1
7.79634e-128	0.635083	0.983	0.787	1.27236e-123	8	NME2
1.31521e-125	1.09519	0.662	0.349	2.14643e-121	8	HOPX
1.05827e-123	0.581916	0.988	0.906	1.72709e-119	8	CFL1
5.75333e-118	0.988871	0.725	0.43	9.38943e-114	8	UCP2
7.77391e-114	0.683154	0.945	0.676	1.2687e-109	8	IL2RG
1.40349e-113	1.03623	0.593	0.292	2.29049e-109	8	TESC
1.25474e-112	0.604537	0.974	0.853	2.04773e-108	8	ORTHO.379
2.77782e-110	0.847136	0.758	0.451	4.5334e-106	8	SPCS1
1.40008e-108	0.838012	0.759	0.449	2.28492e-104	8	SHISA5
3.49305e-107	0.66079	0.903	0.616	5.70066e-103	8	ENSFCAG00000038141
9.95458e-106	0.77277	0.821	0.538	1.62459e-101	8	YWHAB
6.13176e-105	0.824048	0.767	0.48	1.0007e-100	8	PPP1CA
5.30182e-104	-1.02293	0.999	0.995	8.65257e-100	8	H3-3B
9.62591e-103	0.543658	0.975	0.849	1.57095e-98	8	YBX1
2.70655e-102	1.11255	0.502	0.234	4.41709e-98	8	TWF2
6.44216e-102	1.19711	0.514	0.252	1.05136e-97	8	RSRC1
7.21243e-102	1.08957	0.57	0.294	1.17707e-97	8	TSPAN13
3.10926e-99	1.09971	0.511	0.245	5.07431e-95	8	UQCRB
5.96207e-99	0.765477	0.761	0.449	9.73009e-95	8	GNG5B
4.89939e-95	0.656362	0.893	0.625	7.9958e-91	8	RPL36AL
5.49839e-95	0.663486	0.874	0.598	8.97337e-91	8	COX7C
8.7237e-95	0.785437	0.788	0.519	1.42371e-90	8	PDIA3
7.19258e-94	0.998912	0.597	0.327	1.17383e-89	8	PTPN18
1.10071e-92	-3.19427	0.389	0.616	1.79635e-88	8	SAT1
2.24875e-92	0.869297	0.663	0.381	3.66996e-88	8	LAP3
2.54399e-89	-0.527587	1	0.923	4.1518e-85	8	RPS3A
8.61835e-89	0.803715	0.717	0.449	1.40652e-84	8	ATP5MC3
1.484e-88	0.64898	0.843	0.588	2.42189e-84	8	TSPO
3.51636e-88	0.965162	0.569	0.307	5.7387e-84	8	SEC61B
3.2189e-87	0.832723	0.718	0.471	5.25324e-83	8	ZFP36L1
3.76941e-87	1.10241	0.517	0.269	6.15168e-83	8	GPR183
6.61194e-87	0.764005	0.856	0.629	1.07907e-82	8	H2AZ2
3.42439e-86	-1.5756	0.332	0.576	5.5886e-82	8	RIPOR2
2.24881e-85	0.793307	0.686	0.413	3.67006e-81	8	CAPNS1
1.84214e-84	-2.22017	0.362	0.584	3.00637e-80	8	PSAP
2.67466e-84	0.628411	0.868	0.649	4.36505e-80	8	ATP6V0E1
6.06972e-83	0.911853	0.578	0.319	9.90578e-79	8	HCST
6.74302e-83	0.786347	0.67	0.404	1.10046e-78	8	SOD1
3.30417e-82	0.656717	0.838	0.592	5.39241e-78	8	ATP5ME
[truncated: 3,905 more rows]
