# Supplementary material for: Single cell RNA-sequencing of feline peripheral immune cells with V(D)J repertoire and cross species analysis of T lymphocytes
Source: Front Immunol. 2024 Nov 15;15:1438004. doi: 10.3389/fimmu.2024.1438004 (PMC11604454; doi:10.3389/fimmu.2024.1438004)
Supplement: Supplementary file 2 [file Table2.xlsx]

## Sheet: Cluster_0
	ID	Description	GeneRatio	BgRatio	pvalue	p.adjust	qvalue	geneID	Count
GO:0002181	GO:0002181	cytoplasmic translation	65/105	178/21261	2.04352e-112	2.48492e-109	2.08654e-109	RPL10A/RPL22/RPL3/RACK1/RPS23/RPS18/RPS18/RPS18/RPS18/RPS18/RPS18/RPL36/RPS6/RPL5/RPS8/RPS21/RPS16/RPL19/RPS17/RPS17/RPS26/RPL31/RPL7A/RPL7A/RPL8/RPS11/RPS12/RPLP0/RPS29/RPL24/RPL18/RPL23A/RPL13A/RPL9/RPL12/RPL6/RPS5/RPL17/RPL38/RPL35/RPL27/RPL13/RPS27A/RPS10/RPL34/RPL32/RPL29/RPS3A/RPS3A/RPS28/RPLP2/RPL23/RPS20/RPS3/UBA52/RPS15A/FAU/RPL15/RPL22L1/EIF3K/EIF3K/EIF3I/EIF2S3B/EIF3H/EIF3D	65
GO:0042254	GO:0042254	ribosome biogenesis	28/105	365/21261	9.75131e-26	5.92879e-23	4.9783e-23	RPL10A/RPS23/RPS6/RPL5/RPS8/RPS21/RPS16/RPS17/RPS17/RPL7A/RPL7A/RPS11/RPS12/RPLP0/RPL24/RPL23A/RPL6/RPS5/RPL38/RPL35/RPL27/RPS3A/RPS3A/RPS28/RPS15A/NPM1/TRMT112/NOP53	28
GO:0042274	GO:0042274	ribosomal small subunit biogenesis	16/105	128/21261	2.26464e-18	9.17935e-16	7.70773e-16	RPS23/RPS6/RPS8/RPS21/RPS16/RPS17/RPS17/RPS11/RPS12/RPS5/RPL38/RPS3A/RPS3A/RPS28/RPS15A/NPM1	16
GO:0006413	GO:0006413	translational initiation	15/105	136/21261	1.90398e-16	5.78811e-14	4.86017e-14	RPS17/RPS17/RPL13A/RPS5/RPS3A/RPS3A/RPS3/EIF3K/EIF3K/EIF4B/EIF3I/NPM1/EIF2S3B/EIF3H/EIF3D	15
GO:0042273	GO:0042273	ribosomal large subunit biogenesis	12/105	80/21261	5.02789e-15	1.22278e-12	1.02675e-12	RPL10A/RPL5/RPL7A/RPL7A/RPLP0/RPL24/RPL23A/RPL6/RPL38/RPL35/NPM1/NOP53	12
GO:0022618	GO:0022618	protein-RNA complex assembly	17/105	266/21261	1.65611e-14	3.35637e-12	2.81828e-12	RPL5/RPLP0/RPL24/RPL23A/RPL13A/RPL6/RPS5/RPL38/RPS28/EIF3K/EIF3K/EIF3I/EIF2S3B/EIF3H/SNRPD2/NOP53/EIF3D	17
GO:0071826	GO:0071826	protein-RNA complex organization	17/105	274/21261	2.69706e-14	4.68518e-12	3.93406e-12	RPL5/RPLP0/RPL24/RPL23A/RPL13A/RPL6/RPS5/RPL38/RPS28/EIF3K/EIF3K/EIF3I/EIF2S3B/EIF3H/SNRPD2/NOP53/EIF3D	17
GO:0042255	GO:0042255	ribosome assembly	10/105	65/21261	7.95355e-13	1.20894e-10	1.01512e-10	RPL5/RPLP0/RPL24/RPL23A/RPL6/RPS5/RPL38/RPS28/NPM1/NOP53	10
GO:0006364	GO:0006364	rRNA processing	15/105	250/21261	1.62012e-12	2.18896e-10	1.83803e-10	RPL10A/RPS6/RPL5/RPS8/RPS21/RPS16/RPS17/RPS17/RPL7A/RPL7A/RPL35/RPL27/RPS28/TRMT112/NOP53	15
GO:0016072	GO:0016072	rRNA metabolic process	15/105	292/21261	1.4973e-11	1.82071e-09	1.52882e-09	RPL10A/RPS6/RPL5/RPS8/RPS21/RPS16/RPS17/RPS17/RPL7A/RPL7A/RPL35/RPL27/RPS28/TRMT112/NOP53	15
GO:0000027	GO:0000027	ribosomal large subunit assembly	7/105	26/21261	3.56207e-11	3.9377e-09	3.30641e-09	RPL5/RPLP0/RPL24/RPL23A/RPL6/RPL38/NOP53	7
GO:0002183	GO:0002183	cytoplasmic translational initiation	7/105	41/21261	1.14583e-09	1.16111e-07	9.74964e-08	RPL13A/EIF3K/EIF3K/EIF3I/EIF2S3B/EIF3H/EIF3D	7
GO:0034470	GO:0034470	ncRNA processing	16/105	490/21261	2.3628e-09	2.21013e-07	1.8558e-07	RPL10A/RPS6/RPL5/RPS8/RPS21/RPS16/RPS17/RPS17/RPL7A/RPL7A/RPL35/RPL27/RPS28/TRMT112/NOP53/KARS1	16
GO:0001732	GO:0001732	formation of cytoplasmic translation initiation complex	5/105	17/21261	1.57527e-08	1.36823e-06	1.14888e-06	EIF3K/EIF3K/EIF3I/EIF3H/EIF3D	5
GO:0140694	GO:0140694	non-membrane-bounded organelle assembly	13/105	466/21261	5.09561e-07	4.13084e-05	3.46859e-05	RPS23/RPL5/RPLP0/RPL24/RPL23A/RPL6/RPS5/RPL38/RPS28/RPS3/SEPTIN1/NPM1/NOP53	13
GO:1901796	GO:1901796	regulation of signal transduction by p53 class mediator	7/105	114/21261	1.56199e-06	0.000118711	9.96798e-05	RPL5/RPL23/RPS20/NPM1/NOP53/MIF/MIF	7
GO:0006446	GO:0006446	regulation of translational initiation	6/105	94/21261	7.19348e-06	0.000514545	0.000432054	RPL13A/EIF3K/EIF3K/EIF4B/NPM1/EIF3H	6
GO:0000470	GO:0000470	maturation of LSU-rRNA	4/105	30/21261	1.39425e-05	0.000941893	0.00079089	RPL10A/RPL7A/RPL7A/RPL35	4
GO:0072331	GO:0072331	signal transduction by p53 class mediator	7/105	192/21261	4.73765e-05	0.0030321	0.002546	RPL5/RPL23/RPS20/NPM1/NOP53/MIF/MIF	7
GO:0006414	GO:0006414	translational elongation	5/105	84/21261	6.04581e-05	0.00367585	0.00308655	EEF1D/EEF1D/RACK1/RPLP2/EEF1G	5
GO:0000028	GO:0000028	ribosomal small subunit assembly	3/105	20/21261	0.000125517	0.00726802	0.00610282	RPS5/RPL38/RPS28	3
GO:0030490	GO:0030490	maturation of SSU-rRNA	4/105	62/21261	0.000251402	0.0138957	0.011668	RPS8/RPS21/RPS16/RPS28	4
GO:2000059	GO:2000059	negative regulation of ubiquitin-dependent protein catabolic process	4/105	67/21261	0.00033896	0.0175836	0.0147646	RPL5/RPL23/EIF3H/NOP53	4
GO:0030217	GO:0030217	T cell differentiation	8/105	350/21261	0.000347045	0.0175836	0.0147646	RPL22/RPS6/TCF7/CD27/LEF1/ZAP70/ZAP70/ZFP36L2	8
GO:0042113	GO:0042113	B cell activation	7/105	295/21261	0.000658476	0.0319373	0.0268171	CD27/LEF1/ZAP70/ZAP70/ZFP36L2/MIF/MIF	7
GO:0071353	GO:0071353	cellular response to interleukin-4	3/105	35/21261	0.000682869	0.0319373	0.0268171	RPL3/TCF7/LEF1	3
GO:1903051	GO:1903051	negative regulation of proteolysis involved in protein catabolic process	4/105	82/21261	0.000730906	0.0329178	0.0276405	RPL5/RPL23/EIF3H/NOP53	4
GO:0070670	GO:0070670	response to interleukin-4	3/105	37/21261	0.000804894	0.0348172	0.0292354	RPL3/TCF7/LEF1	3
GO:1901797	GO:1901797	negative regulation of signal transduction by p53 class mediator	3/105	38/21261	0.000870762	0.0348172	0.0292354	NOP53/MIF/MIF	3
GO:0070227	GO:0070227	lymphocyte apoptotic process	4/105	87/21261	0.0009128	0.0348172	0.0292354	RPS6/CD27/MIF/MIF	4
GO:0043516	GO:0043516	regulation of DNA damage response, signal transduction by p53 class mediator	3/105	39/21261	0.000939956	0.0348172	0.0292354	NPM1/MIF/MIF	3
GO:1902229	GO:1902229	regulation of intrinsic apoptotic signaling pathway in response to DNA damage	3/105	40/21261	0.00101254	0.0348172	0.0292354	RPS3/MIF/MIF	3
GO:0001731	GO:0001731	formation of translation preinitiation complex	2/105	10/21261	0.00105941	0.0348172	0.0292354	RPL13A/EIF2S3B	2
GO:0010760	GO:0010760	negative regulation of macrophage chemotaxis	2/105	10/21261	0.00105941	0.0348172	0.0292354	MIF/MIF	2
GO:0032070	GO:0032070	regulation of deoxyribonuclease activity	2/105	10/21261	0.00105941	0.0348172	0.0292354	RPS3/NPM1	2
GO:0045586	GO:0045586	regulation of gamma-delta T cell differentiation	2/105	10/21261	0.00105941	0.0348172	0.0292354	TCF7/LEF1	2
GO:1990544	GO:1990544	mitochondrial ATP transmembrane transport	2/105	10/21261	0.00105941	0.0348172	0.0292354	SLC25A6/SLC25A6	2
GO:0070229	GO:0070229	negative regulation of lymphocyte apoptotic process	3/105	42/21261	0.00116813	0.0364978	0.0306466	CD27/MIF/MIF	3
GO:0033077	GO:0033077	T cell differentiation in thymus	4/105	93/21261	0.00117057	0.0364978	0.0306466	RPS6/ZAP70/ZAP70/ZFP36L2	4
GO:0031666	GO:0031666	positive regulation of lipopolysaccharide-mediated signaling pathway	2/105	11/21261	0.00129066	0.0382791	0.0321422	MIF/MIF	2
GO:0048103	GO:0048103	somatic stem cell division	2/105	11/21261	0.00129066	0.0382791	0.0321422	LBH/ZFP36L2	2
GO:0000462	GO:0000462	maturation of SSU-rRNA from tricistronic rRNA transcript (SSU-rRNA, 5.8S rRNA, LSU-rRNA)	3/105	44/21261	0.00133802	0.0387387	0.0325282	RPS8/RPS21/RPS16	3
GO:0045619	GO:0045619	regulation of lymphocyte differentiation	6/105	251/21261	0.00154972	0.0438247	0.0367988	TCF7/CD27/LEF1/ZAP70/ZAP70/ZFP36L2	6
GO:0034101	GO:0034101	erythrocyte homeostasis	5/105	171/21261	0.00160356	0.0443165	0.0372117	RPS6/RPS17/RPS17/GPI/GPI	5
GO:0048246	GO:0048246	macrophage chemotaxis	3/105	49/21261	0.00182839	0.049407	0.0414862	RPL13A/MIF/MIF	3

## Sheet: Cluster_1
	ID	Description	GeneRatio	BgRatio	pvalue	p.adjust	qvalue	geneID	Count
GO:0045059	GO:0045059	positive thymic T cell selection	4/62	16/21261	1.16198e-07	0.000122124	9.96857e-05	CD3E/CD3D/ZAP70/ZAP70	4
GO:0045061	GO:0045061	thymic T cell selection	4/62	25/21261	7.91925e-07	0.000416157	0.000339694	CD3E/CD3D/ZAP70/ZAP70	4
GO:0050852	GO:0050852	T cell receptor signaling pathway	7/62	197/21261	1.68441e-06	0.000590103	0.000481681	TRAT1/CD3E/GBP1/CD3D/CD247/ZAP70/ZAP70	7
GO:0046629	GO:0046629	gamma-delta T cell activation	4/62	40/21261	5.53705e-06	0.00109575	0.00089442	TCF7/LEF1/CD3E/CD247	4
GO:0043368	GO:0043368	positive T cell selection	4/62	43/21261	7.42828e-06	0.00109575	0.00089442	CD3E/CD3D/ZAP70/ZAP70	4
GO:0033077	GO:0033077	T cell differentiation in thymus	5/62	93/21261	7.63475e-06	0.00109575	0.00089442	CD3E/CD3D/ZAP70/ZAP70/ZFP36L2	5
GO:0030217	GO:0030217	T cell differentiation	8/62	350/21261	7.76182e-06	0.00109575	0.00089442	TCF7/LEF1/CD3E/CD27/CD3D/ZAP70/ZAP70/ZFP36L2	8
GO:0045060	GO:0045060	negative thymic T cell selection	3/62	14/21261	8.40108e-06	0.00109575	0.00089442	CD3E/ZAP70/ZAP70	3
GO:0050848	GO:0050848	regulation of calcium-mediated signaling	5/62	97/21261	9.38318e-06	0.00109575	0.00089442	TRAT1/CD3E/GBP1/ZAP70/ZAP70	5
GO:0050851	GO:0050851	antigen receptor-mediated signaling pathway	7/62	262/21261	1.09891e-05	0.00115495	0.000942748	TRAT1/CD3E/GBP1/CD3D/CD247/ZAP70/ZAP70	7
GO:0043383	GO:0043383	negative T cell selection	3/62	16/21261	1.2871e-05	0.00115528	0.000943015	CD3E/ZAP70/ZAP70	3
GO:0002181	GO:0002181	cytoplasmic translation	6/62	178/21261	1.31906e-05	0.00115528	0.000943015	RPS27A/RPL23/RPS3A/RPS3A/RPS21/RPL5	6
GO:0050850	GO:0050850	positive regulation of calcium-mediated signaling	4/62	54/21261	1.85847e-05	0.0015025	0.00122644	TRAT1/CD3E/ZAP70/ZAP70	4
GO:0045058	GO:0045058	T cell selection	4/62	56/21261	2.14901e-05	0.0016133	0.00131688	CD3E/CD3D/ZAP70/ZAP70	4
GO:0046631	GO:0046631	alpha-beta T cell activation	6/62	238/21261	6.7266e-05	0.00471311	0.00384715	LEF1/CD3E/CD3D/CD247/ZAP70/ZAP70	6
GO:0030098	GO:0030098	lymphocyte differentiation	8/62	481/21261	7.49796e-05	0.00484057	0.00395119	TCF7/LEF1/CD3E/CD27/CD3D/ZAP70/ZAP70/ZFP36L2	8
GO:0022409	GO:0022409	positive regulation of cell-cell adhesion	8/62	484/21261	7.82966e-05	0.00484057	0.00395119	LEF1/CD3E/CD27/ETS1/ADAM19/ZAP70/ZAP70/CD5	8
GO:0045619	GO:0045619	regulation of lymphocyte differentiation	6/62	251/21261	9.01737e-05	0.00526514	0.00429775	TCF7/LEF1/CD27/ZAP70/ZAP70/ZFP36L2	6
GO:1903706	GO:1903706	regulation of hemopoiesis	8/62	499/21261	9.67705e-05	0.00535294	0.00436942	TCF7/LEF1/CD27/ETS1/ZAP70/ZAP70/ZFP36L2/STAT1	8
GO:0060337	GO:0060337	type I interferon-mediated signaling pathway	4/62	86/21261	0.000116393	0.00609264	0.00497321	LSM14A/LSM14A/SP100/STAT1	4
GO:0071357	GO:0071357	cellular response to type I interferon	4/62	87/21261	0.000121737	0.00609264	0.00497321	LSM14A/LSM14A/SP100/STAT1	4
GO:0034340	GO:0034340	response to type I interferon	4/62	93/21261	0.000157613	0.00752962	0.00614617	LSM14A/LSM14A/SP100/STAT1	4
GO:0002429	GO:0002429	immune response-activating cell surface receptor signaling pathway	7/62	410/21261	0.000185891	0.00849441	0.00693369	TRAT1/CD3E/GBP1/CD3D/CD247/ZAP70/ZAP70	7
GO:1903039	GO:1903039	positive regulation of leukocyte cell-cell adhesion	7/62	415/21261	0.000200195	0.00876687	0.00715609	LEF1/CD3E/CD27/ETS1/ZAP70/ZAP70/CD5	7
GO:0046641	GO:0046641	positive regulation of alpha-beta T cell proliferation	3/62	40/21261	0.000216032	0.00908199	0.00741331	CD3E/ZAP70/ZAP70	3
GO:0043484	GO:0043484	regulation of RNA splicing	5/62	194/21261	0.000254992	0.0103076	0.00841371	CELF2/SF3B5/SRSF10/RBMX/SRRM1	5
GO:0000245	GO:0000245	spliceosomal complex assembly	4/62	108/21261	0.000280015	0.0108998	0.00889715	CELF2/PSIP1/SF3B5/SRSF10	4
GO:0048024	GO:0048024	regulation of mRNA splicing, via spliceosome	4/62	110/21261	0.000300343	0.0112736	0.00920224	CELF2/SRSF10/RBMX/SRRM1	4
GO:0140888	GO:0140888	interferon-mediated signaling pathway	4/62	116/21261	0.00036768	0.0129936	0.0106062	LSM14A/LSM14A/SP100/STAT1	4
GO:0045586	GO:0045586	regulation of gamma-delta T cell differentiation	2/62	10/21261	0.000370893	0.0129936	0.0106062	TCF7/LEF1	2
GO:0045580	GO:0045580	regulation of T cell differentiation	5/62	219/21261	0.000444814	0.0148605	0.0121301	TCF7/LEF1/CD27/ZAP70/ZAP70	5
GO:0048103	GO:0048103	somatic stem cell division	2/62	11/21261	0.000452462	0.0148605	0.0121301	LBH/ZFP36L2	2
GO:0006376	GO:0006376	mRNA splice site recognition	3/62	53/21261	0.000498594	0.0158795	0.0129619	CELF2/PSIP1/SRSF10	3
GO:0002768	GO:0002768	immune response-regulating cell surface receptor signaling pathway	7/62	490/21261	0.000544516	0.0168319	0.0137393	TRAT1/CD3E/GBP1/CD3D/CD247/ZAP70/ZAP70	7
GO:0019722	GO:0019722	calcium-mediated signaling	5/62	231/21261	0.000566858	0.0170219	0.0138944	TRAT1/CD3E/GBP1/ZAP70/ZAP70	5
GO:0050684	GO:0050684	regulation of mRNA processing	4/62	133/21261	0.000616517	0.0179989	0.0146919	CELF2/SRSF10/RBMX/SRRM1	4
GO:0042492	GO:0042492	gamma-delta T cell differentiation	2/62	14/21261	0.000744409	0.0205888	0.0168059	TCF7/LEF1	2
GO:0070486	GO:0070486	leukocyte aggregation	2/62	14/21261	0.000744409	0.0205888	0.0168059	ZAP70/ZAP70	2
GO:0046640	GO:0046640	regulation of alpha-beta T cell proliferation	3/62	62/21261	0.000790082	0.0206182	0.0168299	CD3E/ZAP70/ZAP70	3
GO:0000377	GO:0000377	RNA splicing, via transesterification reactions with bulged adenosine as nucleophile	6/62	379/21261	0.000817471	0.0206182	0.0168299	CELF2/PSIP1/SF3B5/SRSF10/RBMX/SRRM1	6
GO:0000398	GO:0000398	mRNA splicing, via spliceosome	6/62	379/21261	0.000817471	0.0206182	0.0168299	CELF2/PSIP1/SF3B5/SRSF10/RBMX/SRRM1	6
GO:0050870	GO:0050870	positive regulation of T cell activation	6/62	382/21261	0.000851571	0.0206182	0.0168299	LEF1/CD3E/CD27/ZAP70/ZAP70/CD5	6
GO:0051444	GO:0051444	negative regulation of ubiquitin-protein transferase activity	2/62	15/21261	0.000857322	0.0206182	0.0168299	RPL23/RPL5	2
GO:0000375	GO:0000375	RNA splicing, via transesterification reactions	6/62	383/21261	0.000863178	0.0206182	0.0168299	CELF2/PSIP1/SF3B5/SRSF10/RBMX/SRRM1	6
GO:0045582	GO:0045582	positive regulation of T cell differentiation	4/62	147/21261	0.000896438	0.0207195	0.0169126	LEF1/CD27/ZAP70/ZAP70	4
GO:0046633	GO:0046633	alpha-beta T cell proliferation	3/62	65/21261	0.000906849	0.0207195	0.0169126	CD3E/ZAP70/ZAP70	3
GO:1902105	GO:1902105	regulation of leukocyte differentiation	6/62	391/21261	0.000960504	0.0214132	0.0174788	TCF7/LEF1/CD27/ZAP70/ZAP70/ZFP36L2	6
GO:0046643	GO:0046643	regulation of gamma-delta T cell activation	2/62	16/21261	0.000977957	0.0214132	0.0174788	TCF7/LEF1	2
GO:0022618	GO:0022618	protein-RNA complex assembly	5/62	266/21261	0.00106797	0.0229068	0.018698	RPL5/CELF2/PSIP1/SF3B5/SRSF10	5
GO:0071826	GO:0071826	protein-RNA complex organization	5/62	274/21261	0.00121807	0.0256038	0.0208995	RPL5/CELF2/PSIP1/SF3B5/SRSF10	5
GO:0045621	GO:0045621	positive regulation of lymphocyte differentiation	4/62	162/21261	0.00128488	0.0264786	0.0216136	LEF1/CD27/ZAP70/ZAP70	4
GO:1904666	GO:1904666	regulation of ubiquitin protein ligase activity	2/62	19/21261	0.00138576	0.0280084	0.0228623	RPL23/RPL5	2
GO:0051607	GO:0051607	defense response to virus	6/62	424/21261	0.00145443	0.0286485	0.0233847	GBP1/PMAIP1/IFI6/LSM14A/LSM14A/STAT1	6
GO:0140546	GO:0140546	defense response to symbiont	6/62	425/21261	0.00147195	0.0286485	0.0233847	GBP1/PMAIP1/IFI6/LSM14A/LSM14A/STAT1	6
GO:0042113	GO:0042113	B cell activation	5/62	295/21261	0.0016863	0.0322236	0.026303	LEF1/CD27/ZAP70/ZAP70/ZFP36L2	5
GO:0048025	GO:0048025	negative regulation of mRNA splicing, via spliceosome	2/62	22/21261	0.00186148	0.0349361	0.0285171	SRSF10/RBMX	2
GO:0033962	GO:0033962	P-body assembly	2/62	23/21261	0.00203495	0.0368747	0.0300995	LSM14A/LSM14A	2
GO:0060340	GO:0060340	positive regulation of type I interferon-mediated signaling pathway	2/62	23/21261	0.00203495	0.0368747	0.0300995	LSM14A/LSM14A	2
GO:0050686	GO:0050686	negative regulation of mRNA processing	2/62	24/21261	0.00221578	0.039471	0.0322188	SRSF10/RBMX	2
GO:0072331	GO:0072331	signal transduction by p53 class mediator	4/62	192/21261	0.00238982	0.0416249	0.033977	RPL23/RPL5/PMAIP1/SP100	4
GO:0051251	GO:0051251	positive regulation of lymphocyte activation	6/62	469/21261	0.00241591	0.0416249	0.033977	LEF1/CD3E/CD27/ZAP70/ZAP70/CD5	6
GO:0033119	GO:0033119	negative regulation of RNA splicing	2/62	27/21261	0.0028021	0.0460157	0.037561	SRSF10/RBMX	2
GO:0060333	GO:0060333	type II interferon-mediated signaling pathway	2/62	27/21261	0.0028021	0.0460157	0.037561	SP100/STAT1	2
GO:2000737	GO:2000737	negative regulation of stem cell differentiation	2/62	27/21261	0.0028021	0.0460157	0.037561	LBH/ZFP36L2	2
GO:0019932	GO:0019932	second-messenger-mediated signaling	5/62	339/21261	0.00307895	0.0497843	0.0406372	TRAT1/CD3E/GBP1/ZAP70/ZAP70	5

## Sheet: Cluster_2
	ID	Description	GeneRatio	BgRatio	pvalue	p.adjust	qvalue	geneID	Count
GO:0002181	GO:0002181	cytoplasmic translation	47/92	178/21261	9.51021e-75	9.79551e-72	9.00967e-72	RPL36/RPL5/RPS21/RPS26/RPL7A/RPL7A/RPL8/RPS11/RPS12/RPL18/RPL9/RPL12/RPS5/RPL6/RPL35/RPL13/RPL27/RPS27A/RPL34/RPL32/RPL29/RPS3A/RPS3A/RPS28/RPLP2/RPL23/UBA52/RPS15A/RPL19/RPL22/RPL38/RPL17/RPS23/RPS18/RPS18/RPS18/RPS18/RPS18/RPS18/RPL24/RPS10/RPS16/RPS8/RPL3/RPS6/RPL22L1/EIF3H	47
GO:0042254	GO:0042254	ribosome biogenesis	22/92	365/21261	2.39876e-19	1.23536e-16	1.13625e-16	RPL5/RPS21/RPL7A/RPL7A/RPS11/RPS12/RPS5/RPL6/RPL35/RPL27/RPS3A/RPS3A/RPS28/RPS15A/RPL38/RPS23/RPL24/RPS16/RPS8/RPS6/NOP53/TRMT112	22
GO:0042274	GO:0042274	ribosomal small subunit biogenesis	13/92	128/21261	1.09368e-14	3.75498e-12	3.45374e-12	RPS21/RPS11/RPS12/RPS5/RPS3A/RPS3A/RPS28/RPS15A/RPL38/RPS23/RPS16/RPS8/RPS6	13
GO:0006364	GO:0006364	rRNA processing	12/92	250/21261	8.47403e-10	2.18206e-07	2.00701e-07	RPL5/RPS21/RPL7A/RPL7A/RPL35/RPL27/RPS28/RPS16/RPS8/RPS6/NOP53/TRMT112	12
GO:0042273	GO:0042273	ribosomal large subunit biogenesis	8/92	80/21261	2.02514e-09	4.17179e-07	3.83711e-07	RPL5/RPL7A/RPL7A/RPL6/RPL35/RPL38/RPL24/NOP53	8
GO:0016072	GO:0016072	rRNA metabolic process	12/92	292/21261	4.90372e-09	8.41806e-07	7.74272e-07	RPL5/RPS21/RPL7A/RPL7A/RPL35/RPL27/RPS28/RPS16/RPS8/RPS6/NOP53/TRMT112	12
GO:0042255	GO:0042255	ribosome assembly	7/92	65/21261	1.27871e-08	1.88153e-06	1.73058e-06	RPL5/RPS5/RPL6/RPS28/RPL38/RPL24/NOP53	7
GO:0000027	GO:0000027	ribosomal large subunit assembly	5/92	26/21261	8.32112e-08	1.07134e-05	9.85396e-06	RPL5/RPL6/RPL38/RPL24/NOP53	5
GO:0022618	GO:0022618	protein-RNA complex assembly	10/92	266/21261	2.3239e-07	2.65957e-05	2.44621e-05	RPL5/RPS5/RPL6/RPS28/RPL38/RPL24/EIF3H/CELF2/PSIP1/NOP53	10
GO:0071826	GO:0071826	protein-RNA complex organization	10/92	274/21261	3.05392e-07	3.14554e-05	2.89319e-05	RPL5/RPS5/RPL6/RPS28/RPL38/RPL24/EIF3H/CELF2/PSIP1/NOP53	10
GO:0034470	GO:0034470	ncRNA processing	12/92	490/21261	1.33995e-06	0.000125468	0.000115403	RPL5/RPS21/RPL7A/RPL7A/RPL35/RPL27/RPS28/RPS16/RPS8/RPS6/NOP53/TRMT112	12
GO:0140694	GO:0140694	non-membrane-bounded organelle assembly	11/92	466/21261	5.42519e-06	0.000465662	0.000428304	RPL5/RPS5/RPL6/RPS28/RPL38/RPS23/RPL24/SEPTIN1/NOP53/LSM14A/LSM14A	11
GO:0030217	GO:0030217	T cell differentiation	9/92	350/21261	2.09465e-05	0.00165961	0.00152647	RPL22/TCF7/CD3E/LEF1/RPS6/CD27/ZFP36L2/ZAP70/ZAP70	9
GO:0045060	GO:0045060	negative thymic T cell selection	3/92	14/21261	2.75723e-05	0.00202853	0.00186579	CD3E/ZAP70/ZAP70	3
GO:0043383	GO:0043383	negative T cell selection	3/92	16/21261	4.21534e-05	0.00271363	0.00249593	CD3E/ZAP70/ZAP70	3
GO:0045059	GO:0045059	positive thymic T cell selection	3/92	16/21261	4.21534e-05	0.00271363	0.00249593	CD3E/ZAP70/ZAP70	3
GO:0033077	GO:0033077	T cell differentiation in thymus	5/92	93/21261	5.23309e-05	0.00317064	0.00291627	CD3E/RPS6/ZFP36L2/ZAP70/ZAP70	5
GO:0050848	GO:0050848	regulation of calcium-mediated signaling	5/92	97/21261	6.4016e-05	0.00366314	0.00336926	TRAT1/CD3E/GBP1/ZAP70/ZAP70	5
GO:0000028	GO:0000028	ribosomal small subunit assembly	3/92	20/21261	8.47422e-05	0.0045314	0.00416787	RPS5/RPS28/RPL38	3
GO:0050850	GO:0050850	positive regulation of calcium-mediated signaling	4/92	54/21261	8.79884e-05	0.0045314	0.00416787	TRAT1/CD3E/ZAP70/ZAP70	4
GO:0030490	GO:0030490	maturation of SSU-rRNA	4/92	62/21261	0.000151163	0.00741417	0.00681937	RPS21/RPS28/RPS16/RPS8	4
GO:0045061	GO:0045061	thymic T cell selection	3/92	25/21261	0.000168313	0.00788009	0.00724791	CD3E/ZAP70/ZAP70	3
GO:2000059	GO:2000059	negative regulation of ubiquitin-dependent protein catabolic process	4/92	67/21261	0.000204302	0.00914918	0.00841519	RPL5/RPL23/EIF3H/NOP53	4
GO:0030098	GO:0030098	lymphocyte differentiation	9/92	481/21261	0.000237506	0.010193	0.00937525	RPL22/TCF7/CD3E/LEF1/RPS6/CD27/ZFP36L2/ZAP70/ZAP70	9
GO:0000470	GO:0000470	maturation of LSU-rRNA	3/92	30/21261	0.000292492	0.0120507	0.0110839	RPL7A/RPL7A/RPL35	3
GO:0006413	GO:0006413	translational initiation	5/92	136/21261	0.000313217	0.0124082	0.0114128	RPS5/RPS3A/RPS3A/EIF3H/EIF4B	5
GO:0034063	GO:0034063	stress granule assembly	3/92	34/21261	0.000425739	0.0162412	0.0149382	RPS23/LSM14A/LSM14A	3
GO:1903051	GO:1903051	negative regulation of proteolysis involved in protein catabolic process	4/92	82/21261	0.000443734	0.0163231	0.0150136	RPL5/RPL23/EIF3H/NOP53	4
GO:0071353	GO:0071353	cellular response to interleukin-4	3/92	35/21261	0.000464198	0.016487	0.0151644	TCF7/LEF1/RPL3	3
GO:0039529	GO:0039529	RIG-I signaling pathway	3/92	37/21261	0.000547644	0.0181959	0.0167362	NOP53/LSM14A/LSM14A	3
GO:0070670	GO:0070670	response to interleukin-4	3/92	37/21261	0.000547644	0.0181959	0.0167362	TCF7/LEF1/RPL3	3
GO:0046629	GO:0046629	gamma-delta T cell activation	3/92	40/21261	0.000689862	0.0215321	0.0198047	TCF7/CD3E/LEF1	3
GO:0046641	GO:0046641	positive regulation of alpha-beta T cell proliferation	3/92	40/21261	0.000689862	0.0215321	0.0198047	CD3E/ZAP70/ZAP70	3
GO:0045619	GO:0045619	regulation of lymphocyte differentiation	6/92	251/21261	0.000779513	0.0236147	0.0217202	TCF7/LEF1/CD27/ZFP36L2/ZAP70/ZAP70	6
GO:0045586	GO:0045586	regulation of gamma-delta T cell differentiation	2/92	10/21261	0.000814866	0.0239803	0.0220565	TCF7/LEF1	2
GO:0043368	GO:0043368	positive T cell selection	3/92	43/21261	0.000853661	0.0244242	0.0224648	CD3E/ZAP70/ZAP70	3
GO:0000462	GO:0000462	maturation of SSU-rRNA from tricistronic rRNA transcript (SSU-rRNA, 5.8S rRNA, LSU-rRNA)	3/92	44/21261	0.000913268	0.0254234	0.0233838	RPS21/RPS16/RPS8	3
GO:0048103	GO:0048103	somatic stem cell division	2/92	11/21261	0.000993143	0.0269194	0.0247598	LBH/ZFP36L2	2
GO:1901796	GO:1901796	regulation of signal transduction by p53 class mediator	4/92	114/21261	0.00152399	0.040249	0.0370201	RPL5/RPL23/PMAIP1/NOP53	4
GO:0042492	GO:0042492	gamma-delta T cell differentiation	2/92	14/21261	0.00162937	0.0407921	0.0375196	TCF7/LEF1	2
GO:0070486	GO:0070486	leukocyte aggregation	2/92	14/21261	0.00162937	0.0407921	0.0375196	ZAP70/ZAP70	2
GO:0050852	GO:0050852	T cell receptor signaling pathway	5/92	197/21261	0.00166337	0.0407921	0.0375196	TRAT1/CD3E/GBP1/ZAP70/ZAP70	5
GO:0045058	GO:0045058	T cell selection	3/92	56/21261	0.00184127	0.0438864	0.0403656	CD3E/ZAP70/ZAP70	3
GO:0051444	GO:0051444	negative regulation of ubiquitin-protein transferase activity	2/92	15/21261	0.00187476	0.0438864	0.0403656	RPL5/RPL23	2
GO:0046643	GO:0046643	regulation of gamma-delta T cell activation	2/92	16/21261	0.00213656	0.0489035	0.0449802	TCF7/LEF1	2

## Sheet: Cluster_3
	ID	Description	GeneRatio	BgRatio	pvalue	p.adjust	qvalue	geneID	Count
GO:0050900	GO:0050900	leukocyte migration	36/280	463/21261	9.49506e-18	3.41158e-14	2.60265e-14	S100A9/S100A12/S100A8/CSF3R/C5AR1/SPI1/FCER1G/CXCL8/NINJ1/TREM1/ELANE/ELANE/LGALS3/ADAM8/IL17RA/HCK/LYN/JAML/PDE4B/ITGB2/GPSM3/GPSM3/GPSM3/GPSM3/GPSM3/GPSM3/GPSM3/RIPOR2/CORO1A/DUSP1/RHOA/SELPLG/CNN2/DOCK8/ITGB7/IL16	36
GO:0030595	GO:0030595	leukocyte chemotaxis	28/280	282/21261	9.85737e-17	1.77088e-13	1.35098e-13	S100A9/S100A12/S100A8/CSF3R/C5AR1/SPI1/FCER1G/CXCL8/NINJ1/TREM1/LGALS3/ADAM8/IL17RA/LYN/JAML/PDE4B/ITGB2/GPSM3/GPSM3/GPSM3/GPSM3/GPSM3/GPSM3/GPSM3/RIPOR2/CORO1A/DUSP1/IL16	28
GO:0060326	GO:0060326	cell chemotaxis	31/280	378/21261	4.71194e-16	5.64333e-13	4.30522e-13	S100A9/S100A12/S100A8/CSF3R/C5AR1/SPI1/FCER1G/CXCL8/NINJ1/TREM1/LGALS3/ADAM8/IL17RA/LYN/JAML/PDE4B/ITGB2/GPSM3/GPSM3/GPSM3/GPSM3/GPSM3/GPSM3/GPSM3/RIPOR2/CORO1A/DUSP1/ARRB2/RHOG/BIN2/IL16	31
GO:0050729	GO:0050729	positive regulation of inflammatory response	23/280	192/21261	1.00362e-15	9.01502e-13	6.87744e-13	S100A9/S100A12/S100A8/ALOX5AP/MAPK13/NINJ1/ADAM8/IL17RA/OSM/TNFRSF1A/CEBPB/IL18/IDO1/GPSM3/GPSM3/GPSM3/GPSM3/GPSM3/GPSM3/GPSM3/NFKBIA/VAMP8/IL16	23
GO:0097193	GO:0097193	intrinsic apoptotic signaling pathway	26/280	365/21261	3.16015e-12	2.27089e-09	1.73243e-09	S100A9/S100A8/PLAUR/BCL2A1/SOD2/CD24/TNFRSF1A/CEBPB/BCL3/GRINA/IER3/IER3/IER3/IER3/IER3/IER3/TNFRSF1B/HERPUD1/DDIT4/CDKN2D/TMBIM6/MCL1/PTPN1/UBB/CD44/FIS1	26
GO:0072593	GO:0072593	reactive oxygen species metabolic process	22/280	263/21261	6.87298e-12	4.11577e-09	3.13986e-09	TYROBP/SOD2/GADD45A/HP/NCF1/CLEC7A/IER3/IER3/IER3/IER3/IER3/IER3/ITGB2/CYB5R4/GSTP1/DDIT4/GNAI2/CYBA/RHOA/TXN/GRB2/TSPO	22
GO:2000377	GO:2000377	regulation of reactive oxygen species metabolic process	18/280	171/21261	1.30779e-11	6.7127e-09	5.12103e-09	TYROBP/SOD2/GADD45A/HP/CLEC7A/IER3/IER3/IER3/IER3/IER3/IER3/ITGB2/GSTP1/GNAI2/CYBA/RHOA/GRB2/TSPO	18
GO:0002237	GO:0002237	response to molecule of bacterial origin	27/280	446/21261	5.05796e-11	2.27166e-08	1.73302e-08	S100A9/S100A8/C5AR1/SPI1/LITAF/SOD2/CXCL8/CD24/ELANE/ELANE/HCK/LYN/CEBPB/CAMP/CSF2RB/PDE4B/CD55/LTF/IDO1/TNFRSF1B/TNFAIP3/GSTP1/NFKBIA/VIM/ZFP36/RHOA/TSPO	27
GO:0002685	GO:0002685	regulation of leukocyte migration	21/280	271/21261	8.82948e-11	3.52492e-08	2.68912e-08	C5AR1/SPI1/CXCL8/ELANE/ELANE/LGALS3/ADAM8/LYN/GPSM3/GPSM3/GPSM3/GPSM3/GPSM3/GPSM3/GPSM3/RIPOR2/CORO1A/DUSP1/RHOA/CNN2/DOCK8	21
GO:0008630	GO:0008630	intrinsic apoptotic signaling pathway in response to DNA damage	15/280	126/21261	1.18999e-10	4.27564e-08	3.26183e-08	BCL2A1/SOD2/TNFRSF1A/BCL3/IER3/IER3/IER3/IER3/IER3/IER3/TNFRSF1B/DDIT4/CDKN2D/MCL1/CD44	15
GO:0032496	GO:0032496	response to lipopolysaccharide	25/280	412/21261	2.59063e-10	8.46192e-08	6.45549e-08	S100A9/S100A8/SPI1/LITAF/SOD2/CXCL8/ELANE/ELANE/HCK/LYN/CEBPB/CAMP/CSF2RB/PDE4B/CD55/LTF/IDO1/TNFRSF1B/TNFAIP3/GSTP1/NFKBIA/VIM/ZFP36/RHOA/TSPO	25
GO:2001233	GO:2001233	regulation of apoptotic signaling pathway	26/280	454/21261	3.89355e-10	1.16579e-07	8.89369e-08	S100A9/S100A8/G0S2/PLAUR/SOD2/LGALS3/GRINA/IER3/IER3/IER3/IER3/IER3/IER3/PTEN/PTEN/TNFAIP3/HERPUD1/GSTP1/CDKN2D/GNAI2/TMBIM6/MCL1/PTPN1/UBB/CD44/FIS1	26
GO:0045820	GO:0045820	negative regulation of glycolytic process	8/280	24/21261	5.01728e-10	1.3867e-07	1.0579e-07	IER3/IER3/IER3/IER3/IER3/IER3/DDIT4/NCOR1	8
GO:0006096	GO:0006096	glycolytic process	13/280	99/21261	6.11864e-10	1.57031e-07	1.19797e-07	IER3/IER3/IER3/IER3/IER3/IER3/DDIT4/ALDOA/GAPDH/LDHA/LDHA/PGK1/NCOR1	13
GO:0071900	GO:0071900	regulation of protein serine/threonine kinase activity	21/280	306/21261	8.22985e-10	1.97132e-07	1.5039e-07	S100A12/CD24/ELANE/ELANE/ADAM8/LYN/GADD45A/LTF/SORL1/PTEN/PTEN/RGS2/GSTP1/CDKN2D/PIK3R5/DUSP1/ACTB/CALM3/RHOA/CALM2/PTPN1	21
GO:0050728	GO:0050728	negative regulation of inflammatory response	18/280	228/21261	1.50466e-09	3.3789e-07	2.57772e-07	PGLYRP1/FGR/ELANE/ELANE/TNFRSF1A/HCK/LYN/IER3/IER3/IER3/IER3/IER3/IER3/TNFRSF1B/TNFAIP3/GSTP1/PTPN6/ZFP36	18
GO:0002687	GO:0002687	positive regulation of leukocyte migration	16/280	181/21261	2.4472e-09	5.17222e-07	3.94582e-07	C5AR1/SPI1/CXCL8/LGALS3/ADAM8/GPSM3/GPSM3/GPSM3/GPSM3/GPSM3/GPSM3/GPSM3/RIPOR2/CORO1A/RHOA/DOCK8	16
GO:0050832	GO:0050832	defense response to fungus	11/280	76/21261	4.55979e-09	9.10185e-07	6.94368e-07	S100A9/S100A12/S100A8/SPI1/ELANE/ELANE/IL17RA/CLEC7A/LTF/COTL1/GAPDH	11
GO:2001234	GO:2001234	negative regulation of apoptotic signaling pathway	19/280	279/21261	6.10101e-09	1.15373e-06	8.80167e-07	PLAUR/SOD2/LGALS3/GRINA/IER3/IER3/IER3/IER3/IER3/IER3/TNFAIP3/HERPUD1/GSTP1/CDKN2D/GNAI2/TMBIM6/MCL1/PTPN1/CD44	19
GO:0031348	GO:0031348	negative regulation of defense response	24/280	446/21261	6.43559e-09	1.15615e-06	8.82014e-07	PGLYRP1/FGR/ELANE/ELANE/TNFRSF1A/HCK/LYN/IER3/IER3/IER3/IER3/IER3/IER3/LILRA4/LILRA4/LILRA4/LILRA4/TNFRSF1B/TNFAIP3/GSTP1/PTPN6/ZFP36/ARRB2/YWHAZ	24
GO:1900017	GO:1900017	positive regulation of cytokine production involved in inflammatory response	9/280	46/21261	7.53945e-09	1.25714e-06	9.59056e-07	IL17RA/CLEC7A/GPSM3/GPSM3/GPSM3/GPSM3/GPSM3/GPSM3/GPSM3	9
GO:0097529	GO:0097529	myeloid leukocyte migration	19/280	283/21261	7.69749e-09	1.25714e-06	9.59056e-07	S100A9/S100A12/S100A8/CSF3R/C5AR1/SPI1/FCER1G/CXCL8/TREM1/LGALS3/ADAM8/IL17RA/LYN/JAML/PDE4B/ITGB2/RIPOR2/DUSP1/CNN2	19
GO:0071621	GO:0071621	granulocyte chemotaxis	14/280	147/21261	9.52004e-09	1.4872e-06	1.13456e-06	S100A9/S100A12/S100A8/CSF3R/C5AR1/FCER1G/CXCL8/TREM1/LGALS3/IL17RA/JAML/PDE4B/ITGB2/RIPOR2	14
GO:0030593	GO:0030593	neutrophil chemotaxis	13/280	124/21261	1.01255e-08	1.49354e-06	1.13941e-06	S100A9/S100A12/S100A8/CSF3R/C5AR1/FCER1G/CXCL8/TREM1/LGALS3/JAML/PDE4B/ITGB2/RIPOR2	13
GO:1990266	GO:1990266	neutrophil migration	14/280	148/21261	1.0392e-08	1.49354e-06	1.13941e-06	S100A9/S100A12/S100A8/CSF3R/C5AR1/FCER1G/CXCL8/TREM1/LGALS3/ADAM8/JAML/PDE4B/ITGB2/RIPOR2	14
GO:0002274	GO:0002274	myeloid leukocyte activation	19/280	292/21261	1.27973e-08	1.70502e-06	1.30073e-06	S100A12/TYROBP/C5AR1/SPI1/FCER1G/FGR/CXCL8/LYN/CAMP/CD300LF/FES/IL18RAP/IL18/IFNGR2/IFNGR2/ITGB2/PTPN6/LCP2/VAMP8	19
GO:0097530	GO:0097530	granulocyte migration	15/280	176/21261	1.28125e-08	1.70502e-06	1.30073e-06	S100A9/S100A12/S100A8/CSF3R/C5AR1/FCER1G/CXCL8/TREM1/LGALS3/ADAM8/IL17RA/JAML/PDE4B/ITGB2/RIPOR2	15
GO:0032386	GO:0032386	regulation of intracellular transport	21/280	362/21261	1.622e-08	2.08138e-06	1.58785e-06	EHD1/IER3/IER3/IER3/IER3/IER3/IER3/ITGB2/SORL1/BNIP3L/UBE2D3/OAZ1/UBL5/LCP1/SNX3/TXN/REEP5/PTPN1/LAMP1/FIS1/HCLS1	21
GO:1903556	GO:1903556	negative regulation of tumor necrosis factor superfamily cytokine production	12/280	107/21261	1.75476e-08	2.15542e-06	1.64434e-06	BCL3/LTF/LILRA4/LILRA4/LILRA4/LILRA4/VSIR/TNFAIP3/GSTP1/PTPN6/ARRB2/TSPO	12
GO:0006090	GO:0006090	pyruvate metabolic process	13/280	130/21261	1.79968e-08	2.15542e-06	1.64434e-06	IER3/IER3/IER3/IER3/IER3/IER3/DDIT4/ALDOA/GAPDH/LDHA/LDHA/PGK1/NCOR1	13
GO:0009620	GO:0009620	response to fungus	11/280	87/21261	1.96182e-08	2.27381e-06	1.73466e-06	S100A9/S100A12/S100A8/SPI1/ELANE/ELANE/IL17RA/CLEC7A/LTF/COTL1/GAPDH	11
GO:0016052	GO:0016052	carbohydrate catabolic process	15/280	185/21261	2.51149e-08	2.77239e-06	2.11502e-06	PGD/IER3/IER3/IER3/IER3/IER3/IER3/MAN2B1/DDIT4/ALDOA/GAPDH/LDHA/LDHA/PGK1/NCOR1	15
GO:0006909	GO:0006909	phagocytosis	18/280	273/21261	2.5463e-08	2.77239e-06	2.11502e-06	TYROBP/FCER1G/FGR/ELANE/ELANE/HCK/LYN/CFP/CD300LF/ICAM3/CLEC7A/ITGB2/ANXA11/CORO1A/CYBA/SNX3/BIN2/CNN2	18
GO:0071706	GO:0071706	tumor necrosis factor superfamily cytokine production	17/280	245/21261	2.97365e-08	3.05267e-06	2.32884e-06	TYROBP/ADAM8/BCL3/CLEC7A/LTF/LILRA4/LILRA4/LILRA4/LILRA4/VSIR/TNFAIP3/GSTP1/PTPN6/ZFP36/CYBA/ARRB2/TSPO	17
GO:1903555	GO:1903555	regulation of tumor necrosis factor superfamily cytokine production	17/280	245/21261	2.97365e-08	3.05267e-06	2.32884e-06	TYROBP/ADAM8/BCL3/CLEC7A/LTF/LILRA4/LILRA4/LILRA4/LILRA4/VSIR/TNFAIP3/GSTP1/PTPN6/ZFP36/CYBA/ARRB2/TSPO	17
GO:0002532	GO:0002532	production of molecular mediator involved in inflammatory response	13/280	137/21261	3.38785e-08	3.38126e-06	2.57952e-06	ALOX5AP/IL17RA/LYN/NCF1/CLEC7A/GPSM3/GPSM3/GPSM3/GPSM3/GPSM3/GPSM3/GPSM3/VAMP8	13
GO:0001562	GO:0001562	response to protozoan	8/280	39/21261	3.53666e-08	3.43438e-06	2.62004e-06	BCL3/CLEC7A/IER3/IER3/IER3/IER3/IER3/IER3	8
GO:2000379	GO:2000379	positive regulation of reactive oxygen species metabolic process	10/280	74/21261	4.57216e-08	4.32309e-06	3.29803e-06	TYROBP/SOD2/GADD45A/CLEC7A/ITGB2/GSTP1/GNAI2/CYBA/GRB2/TSPO	10
GO:0002688	GO:0002688	regulation of leukocyte chemotaxis	13/280	147/21261	7.84768e-08	7.22993e-06	5.51562e-06	C5AR1/SPI1/CXCL8/LYN/GPSM3/GPSM3/GPSM3/GPSM3/GPSM3/GPSM3/GPSM3/RIPOR2/DUSP1	13
GO:0032640	GO:0032640	tumor necrosis factor production	16/280	240/21261	1.3257e-07	1.13951e-05	8.69321e-06	TYROBP/BCL3/CLEC7A/LTF/LILRA4/LILRA4/LILRA4/LILRA4/VSIR/TNFAIP3/GSTP1/PTPN6/ZFP36/CYBA/ARRB2/TSPO	16
GO:0032680	GO:0032680	regulation of tumor necrosis factor production	16/280	240/21261	1.3257e-07	1.13951e-05	8.69321e-06	TYROBP/BCL3/CLEC7A/LTF/LILRA4/LILRA4/LILRA4/LILRA4/VSIR/TNFAIP3/GSTP1/PTPN6/ZFP36/CYBA/ARRB2/TSPO	16
GO:0045912	GO:0045912	negative regulation of carbohydrate metabolic process	9/280	63/21261	1.33202e-07	1.13951e-05	8.69321e-06	PLEK/IER3/IER3/IER3/IER3/IER3/IER3/DDIT4/NCOR1	9
GO:0032720	GO:0032720	negative regulation of tumor necrosis factor production	11/280	105/21261	1.41573e-07	1.18296e-05	9.02461e-06	BCL3/LILRA4/LILRA4/LILRA4/LILRA4/VSIR/TNFAIP3/GSTP1/PTPN6/ARRB2/TSPO	11
GO:0071222	GO:0071222	cellular response to lipopolysaccharide	17/280	274/21261	1.50558e-07	1.22944e-05	9.37923e-06	SPI1/LITAF/CXCL8/HCK/LYN/CAMP/PDE4B/CD55/LTF/TNFRSF1B/TNFAIP3/GSTP1/NFKBIA/VIM/ZFP36/RHOA/TSPO	17
GO:0008637	GO:0008637	apoptotic mitochondrial changes	12/280	130/21261	1.55994e-07	1.23817e-05	9.44587e-06	PLAUR/BCL2A1/SOD2/IER3/IER3/IER3/IER3/IER3/IER3/BNIP3L/MCL1/FIS1	12
GO:0002768	GO:0002768	immune response-regulating cell surface receptor signaling pathway	23/280	490/21261	1.61724e-07	1.23817e-05	9.44587e-06	TYROBP/C5AR1/FCER1G/FGR/CD24/NINJ1/LGALS3/HCK/LYN/PDE4B/CLEC7A/LTF/LILRA4/LILRA4/LILRA4/LILRA4/TNFAIP3/PTPN6/NFKBIA/CYBA/PRKCB/GRB2/LCP2	23
GO:0042554	GO:0042554	superoxide anion generation	8/280	47/21261	1.65009e-07	1.23817e-05	9.44587e-06	TYROBP/SOD2/NCF1/CLEC7A/ITGB2/GSTP1/GNAI2/CYBA	8
GO:0042742	GO:0042742	defense response to bacterium	21/280	415/21261	1.65412e-07	1.23817e-05	9.44587e-06	S100A9/S100A12/S100A8/C5AR1/PGLYRP1/FCER1G/FGR/TREM1/ELANE/ELANE/TNFRSF1A/CEBPB/BCL3/CAMP/RNASE6/HP/CFP/IL18/LTF/LCN2/CYBA	21
GO:0045936	GO:0045936	negative regulation of phosphate metabolic process	21/280	417/21261	1.79174e-07	1.31382e-05	1.0023e-05	PLEK/LGALS3/SAMSN1/LYN/GADD45A/SORL1/PTEN/PTEN/RGS2/GSTP1/PTPN6/CDKN2D/DUSP1/CEP85/ARRB2/CALM3/CALM2/PTPN1/IQGAP1/FIS1/TSPO	21
GO:0010563	GO:0010563	negative regulation of phosphorus metabolic process	21/280	418/21261	1.86444e-07	1.33978e-05	1.0221e-05	PLEK/LGALS3/SAMSN1/LYN/GADD45A/SORL1/PTEN/PTEN/RGS2/GSTP1/PTPN6/CDKN2D/DUSP1/CEP85/ARRB2/CALM3/CALM2/PTPN1/IQGAP1/FIS1/TSPO	21
GO:0071216	GO:0071216	cellular response to biotic stimulus	18/280	314/21261	2.10491e-07	1.48293e-05	1.13131e-05	SPI1/LITAF/CXCL8/HCK/LYN/CAMP/PDE4B/CD55/CLEC7A/LTF/TNFRSF1B/TNFAIP3/GSTP1/NFKBIA/VIM/ZFP36/RHOA/TSPO	18
GO:0003085	GO:0003085	negative regulation of systemic arterial blood pressure	7/280	34/21261	2.52979e-07	1.74799e-05	1.33352e-05	SOD2/IER3/IER3/IER3/IER3/IER3/IER3	7
GO:0001818	GO:0001818	negative regulation of cytokine production	22/280	465/21261	2.65175e-07	1.79769e-05	1.37143e-05	TYROBP/PGLYRP1/CD24/ELANE/ELANE/BCL3/SERPINB1/LTF/LILRA4/LILRA4/LILRA4/LILRA4/IDO1/VSIR/TNFAIP3/GSTP1/PTPN6/SRGN/ZFP36/ARRB2/KLF2/TSPO	22
GO:0002690	GO:0002690	positive regulation of leukocyte chemotaxis	11/280	113/21261	3.01032e-07	1.99569e-05	1.52249e-05	C5AR1/SPI1/CXCL8/GPSM3/GPSM3/GPSM3/GPSM3/GPSM3/GPSM3/GPSM3/RIPOR2	11
GO:0071219	GO:0071219	cellular response to molecule of bacterial origin	17/280	288/21261	3.05492e-07	1.99569e-05	1.52249e-05	SPI1/LITAF/CXCL8/HCK/LYN/CAMP/PDE4B/CD55/LTF/TNFRSF1B/TNFAIP3/GSTP1/NFKBIA/VIM/ZFP36/RHOA/TSPO	17
GO:0070663	GO:0070663	regulation of leukocyte proliferation	19/280	362/21261	3.74555e-07	2.40317e-05	1.83335e-05	TYROBP/CD24/LGALS3/LYN/CEBPB/CSF2RB/CD55/IL18/IDO1/TNFRSF1B/VSIR/TNFAIP3/CD46/GSTP1/PTPN6/CORO1A/IRF1/RASSF5/CNN2	19
GO:0002695	GO:0002695	negative regulation of leukocyte activation	16/280	263/21261	4.57896e-07	2.88635e-05	2.20196e-05	TYROBP/SPI1/PGLYRP1/FGR/LGALS3/SAMSN1/LYN/CEBPB/CD300LF/IDO1/VSIR/TNFAIP3/PTPN6/RIPOR2/IRF1/RASSF5	16
GO:0050920	GO:0050920	regulation of chemotaxis	16/280	266/21261	5.3284e-07	3.30085e-05	2.51818e-05	C5AR1/SPI1/CXCL8/ELANE/ELANE/LYN/GPSM3/GPSM3/GPSM3/GPSM3/GPSM3/GPSM3/GPSM3/RIPOR2/DUSP1/IL16	16
GO:0070661	GO:0070661	leukocyte proliferation	21/280	447/21261	5.60542e-07	3.4136e-05	2.60419e-05	TYROBP/CD24/LGALS3/LYN/CEBPB/CSF2RB/CD55/IL18/IDO1/TNFRSF1B/VSIR/TNFAIP3/CD46/GSTP1/PTPN6/JUNB/CORO1A/IRF1/RASSF5/CNN2/DOCK8	21
GO:0042119	GO:0042119	neutrophil activation	8/280	55/21261	5.83271e-07	3.49282e-05	2.66463e-05	TYROBP/SPI1/FCER1G/CXCL8/CAMP/IL18RAP/IL18/ITGB2	8
GO:0061844	GO:0061844	antimicrobial humoral immune response mediated by antimicrobial peptide	10/280	99/21261	7.42599e-07	4.37403e-05	3.33689e-05	S100A9/S100A12/PGLYRP1/CXCL8/ELANE/ELANE/CAMP/RNASE6/LTF/GAPDH	10
GO:0006959	GO:0006959	humoral immune response	18/280	343/21261	7.65799e-07	4.43793e-05	3.38564e-05	S100A9/S100A12/CFD/CFD/PGLYRP1/CXCL8/TREM1/ELANE/ELANE/BCL3/CAMP/RNASE6/CFP/CD55/LTF/CD46/PTPN6/GAPDH	18
GO:0062014	GO:0062014	negative regulation of small molecule metabolic process	11/280	125/21261	8.35248e-07	4.76356e-05	3.63406e-05	PLEK/IER3/IER3/IER3/IER3/IER3/IER3/DDIT4/FIS1/TSPO/NCOR1	11
GO:1903706	GO:1903706	regulation of hemopoiesis	22/280	499/21261	8.69073e-07	4.87903e-05	3.72215e-05	CSF3R/TYROBP/SPI1/PGLYRP1/ADAM8/LYN/CEBPB/EVI2B/EVI2B/FES/IL18/LTF/VSIR/CD46/PTPN6/NFKBIA/JUNB/ZFP36/ACTB/RHOA/IRF1/HCLS1	22
GO:0045860	GO:0045860	positive regulation of protein kinase activity	17/280	311/21261	8.92312e-07	4.93243e-05	3.76288e-05	S100A12/CHI3L1/CD24/ELANE/ELANE/ADAM8/NCF1/IL18/LTF/PIK3R5/CALM3/RHOA/TXN/CALM2/PTPN1/LCP2/IQGAP1	17
GO:0006801	GO:0006801	superoxide metabolic process	9/280	79/21261	9.6388e-07	5.18528e-05	3.95578e-05	TYROBP/SOD2/NCF1/CLEC7A/ITGB2/CYB5R4/GSTP1/GNAI2/CYBA	9
GO:0008154	GO:0008154	actin polymerization or depolymerization	14/280	213/21261	9.66919e-07	5.18528e-05	3.95578e-05	PLEK/HCK/MSRB1/MSRB1/VASP/COTL1/CAPG/ARPC5/ARPC2/CORO1A/CAPZA1/ARPC3/GRB2/HCLS1	14
GO:0030041	GO:0030041	actin filament polymerization	13/280	183/21261	9.9187e-07	5.24087e-05	3.99819e-05	HCK/MSRB1/MSRB1/VASP/COTL1/CAPG/ARPC5/ARPC2/CORO1A/CAPZA1/ARPC3/GRB2/HCLS1	13
GO:0006110	GO:0006110	regulation of glycolytic process	8/280	59/21261	1.015e-06	5.28535e-05	4.03212e-05	IER3/IER3/IER3/IER3/IER3/IER3/DDIT4/NCOR1	8
GO:0051347	GO:0051347	positive regulation of transferase activity	21/280	467/21261	1.13374e-06	5.71003e-05	4.3561e-05	S100A12/CHI3L1/FGR/CD24/ELANE/ELANE/ADAM8/NCF1/IL18/LTF/SORL1/PTEN/PTEN/PIK3R5/CALM3/RHOA/TXN/CALM2/PTPN1/LCP2/IQGAP1	21
GO:0002366	GO:0002366	leukocyte activation involved in immune response	18/280	353/21261	1.157e-06	5.71003e-05	4.3561e-05	TYROBP/SPI1/PGLYRP1/FCER1G/FGR/LGALS3/LYN/BCL3/FES/IL18/ITGB2/CD46/PTPN6/JUNB/CORO1A/LCP1/LAMP1/VAMP8	18
GO:0045730	GO:0045730	respiratory burst	7/280	42/21261	1.15945e-06	5.71003e-05	4.3561e-05	CD24/HCK/NCF1/CD55/CLEC7A/CD52/CYBA	7
GO:1901029	GO:1901029	negative regulation of mitochondrial outer membrane permeabilization involved in apoptotic signaling pathway	6/280	27/21261	1.16012e-06	5.71003e-05	4.3561e-05	IER3/IER3/IER3/IER3/IER3/IER3	6
GO:1902105	GO:1902105	regulation of leukocyte differentiation	19/280	391/21261	1.1936e-06	5.75948e-05	4.39383e-05	TYROBP/SPI1/PGLYRP1/ADAM8/LYN/CEBPB/EVI2B/EVI2B/FES/IL18/LTF/VSIR/CD46/PTPN6/JUNB/ACTB/RHOA/IRF1/HCLS1	19
GO:0043405	GO:0043405	regulation of MAP kinase activity	12/280	157/21261	1.20223e-06	5.75948e-05	4.39383e-05	S100A12/CD24/ELANE/ELANE/ADAM8/LYN/SORL1/RGS2/GSTP1/PIK3R5/DUSP1/PTPN1	12
GO:0045732	GO:0045732	positive regulation of protein catabolic process	15/280	250/21261	1.25091e-06	5.91028e-05	4.50887e-05	ADAM8/IER3/IER3/IER3/IER3/IER3/IER3/FBXL5/TNFRSF1B/SORL1/TNFAIP3/HERPUD1/GABARAP/OAZ1/SNF8	15
GO:0050866	GO:0050866	negative regulation of cell activation	16/280	284/21261	1.26661e-06	5.91028e-05	4.50887e-05	TYROBP/SPI1/PGLYRP1/FGR/LGALS3/SAMSN1/LYN/CEBPB/CD300LF/IDO1/VSIR/TNFAIP3/PTPN6/RIPOR2/IRF1/RASSF5	16
GO:0002263	GO:0002263	cell activation involved in immune response	18/280	357/21261	1.3588e-06	6.25919e-05	4.77505e-05	TYROBP/SPI1/PGLYRP1/FCER1G/FGR/LGALS3/LYN/BCL3/FES/IL18/ITGB2/CD46/PTPN6/JUNB/CORO1A/LCP1/LAMP1/VAMP8	18
GO:0002523	GO:0002523	leukocyte migration involved in inflammatory response	6/280	28/21261	1.46027e-06	6.64146e-05	5.06669e-05	S100A9/S100A8/NINJ1/ELANE/ELANE/ADAM8	6
GO:0038093	GO:0038093	Fc receptor signaling pathway	8/280	62/21261	1.4957e-06	6.71755e-05	5.12473e-05	FCER1G/FGR/HCK/LYN/LILRA4/LILRA4/LILRA4/LILRA4	8
GO:0008064	GO:0008064	regulation of actin polymerization or depolymerization	12/280	163/21261	1.78711e-06	7.92725e-05	6.04759e-05	PLEK/HCK/VASP/COTL1/CAPG/ARPC5/ARPC2/CORO1A/CAPZA1/ARPC3/GRB2/HCLS1	12
GO:0038095	GO:0038095	Fc-epsilon receptor signaling pathway	6/280	29/21261	1.82096e-06	7.9789e-05	6.08699e-05	FCER1G/LYN/LILRA4/LILRA4/LILRA4/LILRA4	6
GO:0036230	GO:0036230	granulocyte activation	8/280	65/21261	2.15792e-06	9.25838e-05	7.0631e-05	TYROBP/SPI1/FCER1G/CXCL8/CAMP/IL18RAP/IL18/ITGB2	8
GO:0030832	GO:0030832	regulation of actin filament length	12/280	166/21261	2.1645e-06	9.25838e-05	7.0631e-05	PLEK/HCK/VASP/COTL1/CAPG/ARPC5/ARPC2/CORO1A/CAPZA1/ARPC3/GRB2/HCLS1	12
GO:0002758	GO:0002758	innate immune response-activating signaling pathway	17/280	333/21261	2.26873e-06	9.5253e-05	7.26673e-05	TYROBP/NINJ1/HCK/LYN/CD300LF/CLEC7A/LTF/LILRA4/LILRA4/LILRA4/LILRA4/TNFAIP3/NFKBIA/CYBA/ARRB2/IRF1/STMP1	17
GO:0051250	GO:0051250	negative regulation of lymphocyte activation	14/280	229/21261	2.27992e-06	9.5253e-05	7.26673e-05	TYROBP/PGLYRP1/FGR/LGALS3/SAMSN1/LYN/CEBPB/IDO1/VSIR/TNFAIP3/PTPN6/RIPOR2/IRF1/RASSF5	14
GO:0062207	GO:0062207	regulation of pattern recognition receptor signaling pathway	13/280	199/21261	2.53554e-06	0.000104715	7.98855e-05	NINJ1/LYN/CD300LF/LTF/LILRA4/LILRA4/LILRA4/LILRA4/TNFAIP3/CYBA/ARRB2/IRF1/STMP1	13
GO:0045089	GO:0045089	positive regulation of innate immune response	21/280	492/21261	2.58498e-06	0.000105543	8.05177e-05	TYROBP/SPI1/NINJ1/ADAM8/HCK/LYN/CD300LF/CLEC7A/IL18RAP/LTF/LILRA4/LILRA4/LILRA4/LILRA4/TNFAIP3/NFKBIA/CYBA/ARRB2/IRF1/STMP1/LAMP1	21
GO:0032930	GO:0032930	positive regulation of superoxide anion generation	5/280	18/21261	2.84618e-06	0.000114903	8.76577e-05	TYROBP/CLEC7A/ITGB2/GSTP1/GNAI2	5
GO:0050921	GO:0050921	positive regulation of chemotaxis	12/280	171/21261	2.95135e-06	0.000117824	8.98867e-05	C5AR1/SPI1/CXCL8/GPSM3/GPSM3/GPSM3/GPSM3/GPSM3/GPSM3/GPSM3/RIPOR2/IL16	12
GO:0033674	GO:0033674	positive regulation of kinase activity	18/280	380/21261	3.2759e-06	0.000129344	9.86749e-05	S100A12/CHI3L1/FGR/CD24/ELANE/ELANE/ADAM8/NCF1/IL18/LTF/PIK3R5/CALM3/RHOA/TXN/CALM2/PTPN1/LCP2/IQGAP1	18
GO:0045010	GO:0045010	actin nucleation	8/280	69/21261	3.4159e-06	0.000133406	0.000101773	ARPC5/ARPC2/CORO1A/ARPC1A/GMFG/GMFG/ARPC3/ACTR3	8
GO:2001242	GO:2001242	regulation of intrinsic apoptotic signaling pathway	13/280	205/21261	3.52005e-06	0.000135995	0.000103749	S100A9/S100A8/PLAUR/SOD2/GRINA/HERPUD1/CDKN2D/TMBIM6/MCL1/PTPN1/UBB/CD44/FIS1	13
GO:0030833	GO:0030833	regulation of actin filament polymerization	11/280	145/21261	3.61324e-06	0.000138111	0.000105363	HCK/VASP/COTL1/CAPG/ARPC5/ARPC2/CORO1A/CAPZA1/ARPC3/GRB2/HCLS1	11
GO:0001906	GO:0001906	cell killing	19/280	423/21261	3.77719e-06	0.000142857	0.000108984	S100A12/TYROBP/SPI1/PGLYRP1/NINJ1/TREM1/ELANE/ELANE/CAMP/CD55/CLEC7A/IL18RAP/IL18/LTF/PTPN6/CORO1A/GAPDH/ARRB2/LAMP1	19
GO:0043299	GO:0043299	leukocyte degranulation	9/280	94/21261	4.19425e-06	0.000156979	0.000119757	SPI1/FGR/HCK/LYN/FES/ITGB2/CORO1A/LAMP1/VAMP8	9
GO:0043470	GO:0043470	regulation of carbohydrate catabolic process	8/280	71/21261	4.24873e-06	0.000157378	0.000120062	IER3/IER3/IER3/IER3/IER3/IER3/DDIT4/NCOR1	8
GO:0043254	GO:0043254	regulation of protein-containing complex assembly	20/280	470/21261	4.71063e-06	0.000172707	0.000131756	PLEK/LGALS3/HCK/VASP/CLEC7A/FES/COTL1/SORL1/CAPG/ARPC5/ARPC2/CORO1A/H3-3B/LCP1/RHOA/CAPZA1/STMP1/ARPC3/GRB2/HCLS1	20
GO:0035795	GO:0035795	negative regulation of mitochondrial membrane permeability	6/280	34/21261	4.87834e-06	0.000177049	0.000135068	IER3/IER3/IER3/IER3/IER3/IER3	6
GO:0051651	GO:0051651	maintenance of location in cell	14/280	246/21261	5.23962e-06	0.00018826	0.000143621	S100A9/S100A8/LYN/SORL1/PTPN6/CHD7/SRGN/CORO1A/FTH1/CYBA/CALM3/TXN/CALM2/TSPO	14
GO:0034155	GO:0034155	regulation of toll-like receptor 7 signaling pathway	4/280	10/21261	5.80916e-06	0.000206656	0.000157656	LILRA4/LILRA4/LILRA4/LILRA4	4
GO:0002218	GO:0002218	activation of innate immune response	17/280	358/21261	5.9621e-06	0.000210018	0.00016022	TYROBP/NINJ1/HCK/LYN/CD300LF/CLEC7A/LTF/LILRA4/LILRA4/LILRA4/LILRA4/TNFAIP3/NFKBIA/CYBA/ARRB2/IRF1/STMP1	17
GO:0071902	GO:0071902	positive regulation of protein serine/threonine kinase activity	11/280	153/21261	6.07045e-06	0.000211759	0.000161548	S100A12/CD24/ELANE/ELANE/ADAM8/LTF/PIK3R5/CALM3/RHOA/CALM2/PTPN1	11
GO:0031640	GO:0031640	killing of cells of another organism	10/280	125/21261	6.26261e-06	0.000214301	0.000163487	S100A12/PGLYRP1/NINJ1/TREM1/ELANE/ELANE/CAMP/CLEC7A/LTF/GAPDH	10
GO:0141061	GO:0141061	disruption of cell in another organism	10/280	125/21261	6.26261e-06	0.000214301	0.000163487	S100A12/PGLYRP1/NINJ1/TREM1/ELANE/ELANE/CAMP/CLEC7A/LTF/GAPDH	10
GO:0045576	GO:0045576	mast cell activation	8/280	75/21261	6.43818e-06	0.00021823	0.000166485	S100A12/FGR/LYN/CD300LF/FES/PTPN6/LCP2/VAMP8	8
GO:0097345	GO:0097345	mitochondrial outer membrane permeabilization	7/280	54/21261	6.65128e-06	0.000223346	0.000170388	IER3/IER3/IER3/IER3/IER3/IER3/BNIP3L	7
GO:0002444	GO:0002444	myeloid leukocyte mediated immunity	10/280	126/21261	6.72451e-06	0.000223714	0.000170669	TYROBP/SPI1/FGR/TREM1/ELANE/ELANE/LYN/FES/ITGB2/VAMP8	10
GO:0043300	GO:0043300	regulation of leukocyte degranulation	7/280	55/21261	7.5362e-06	0.000248418	0.000189515	SPI1/FGR/LYN/FES/ITGB2/LAMP1/VAMP8	7
GO:1905709	GO:1905709	negative regulation of membrane permeability	6/280	37/21261	8.15776e-06	0.000266462	0.00020328	IER3/IER3/IER3/IER3/IER3/IER3	6
GO:0032928	GO:0032928	regulation of superoxide anion generation	5/280	22/21261	8.37809e-06	0.000271194	0.00020689	TYROBP/CLEC7A/ITGB2/GSTP1/GNAI2	5
GO:0002429	GO:0002429	immune response-activating cell surface receptor signaling pathway	18/280	410/21261	9.31633e-06	0.000298871	0.000228005	TYROBP/C5AR1/FCER1G/FGR/NINJ1/LGALS3/HCK/LYN/PDE4B/CLEC7A/LTF/TNFAIP3/PTPN6/NFKBIA/CYBA/PRKCB/GRB2/LCP2	18
GO:0032970	GO:0032970	regulation of actin filament-based process	18/280	412/21261	9.95127e-06	0.000316415	0.000241389	PLEK/HCK/VASP/PDE4B/COTL1/CAPG/ARPC5/ARPC2/CORO1A/RHOA/CAPZA1/RHOG/GMFG/GMFG/ARPC3/GRB2/CNN2/HCLS1	18
GO:0051235	GO:0051235	maintenance of location	17/280	373/21261	1.02027e-05	0.000321566	0.000245318	S100A9/S100A8/PNPLA2/LYN/EHD1/SORL1/PTPN6/CHD7/SRGN/NFKBIA/CORO1A/FTH1/CYBA/CALM3/TXN/CALM2/TSPO	17
GO:0034314	GO:0034314	Arp2/3 complex-mediated actin nucleation	7/280	58/21261	1.07966e-05	0.000337324	0.00025734	ARPC5/ARPC2/ARPC1A/GMFG/GMFG/ARPC3/ACTR3	7
GO:0071901	GO:0071901	negative regulation of protein serine/threonine kinase activity	9/280	106/21261	1.1286e-05	0.000349575	0.000266686	LYN/GADD45A/SORL1/PTEN/PTEN/RGS2/GSTP1/DUSP1/PTPN1	9
GO:0019730	GO:0019730	antimicrobial humoral response	11/280	164/21261	1.17628e-05	0.000361229	0.000275577	S100A9/S100A12/PGLYRP1/CXCL8/ELANE/ELANE/BCL3/CAMP/RNASE6/LTF/GAPDH	11
GO:0110053	GO:0110053	regulation of actin filament organization	15/280	301/21261	1.19941e-05	0.00036521	0.000278614	PLEK/HCK/VASP/COTL1/CAPG/ARPC5/ARPC2/CORO1A/RHOA/CAPZA1/GMFG/GMFG/ARPC3/GRB2/HCLS1	15
GO:1902110	GO:1902110	positive regulation of mitochondrial membrane permeability involved in apoptotic process	7/280	60/21261	1.35603e-05	0.000409431	0.00031235	IER3/IER3/IER3/IER3/IER3/IER3/BNIP3L	7
GO:0042176	GO:0042176	regulation of protein catabolic process	18/280	423/21261	1.419e-05	0.000424871	0.000324129	ADAM8/TIMP2/IER3/IER3/IER3/IER3/IER3/IER3/FBXL5/TNFRSF1B/SORL1/TNFAIP3/HERPUD1/GABARAP/OAZ1/SNF8/SNX3/UBB	18
GO:0141060	GO:0141060	disruption of anatomical structure in another organism	10/280	138/21261	1.50266e-05	0.000446204	0.000340403	S100A12/PGLYRP1/NINJ1/TREM1/ELANE/ELANE/CAMP/CLEC7A/LTF/GAPDH	10
GO:0002534	GO:0002534	cytokine production involved in inflammatory response	9/280	111/21261	1.64006e-05	0.000479083	0.000365486	IL17RA/CLEC7A/GPSM3/GPSM3/GPSM3/GPSM3/GPSM3/GPSM3/GPSM3	9
GO:1900015	GO:1900015	regulation of cytokine production involved in inflammatory response	9/280	111/21261	1.64006e-05	0.000479083	0.000365486	IL17RA/CLEC7A/GPSM3/GPSM3/GPSM3/GPSM3/GPSM3/GPSM3/GPSM3	9
GO:1902686	GO:1902686	mitochondrial outer membrane permeabilization involved in programmed cell death	7/280	62/21261	1.68849e-05	0.000489252	0.000373244	IER3/IER3/IER3/IER3/IER3/IER3/BNIP3L	7
GO:1901028	GO:1901028	regulation of mitochondrial outer membrane permeabilization involved in apoptotic signaling pathway	6/280	42/21261	1.74194e-05	0.000500702	0.000381979	IER3/IER3/IER3/IER3/IER3/IER3	6
GO:0045776	GO:0045776	negative regulation of blood pressure	7/280	63/21261	1.87837e-05	0.000535634	0.000408628	SOD2/IER3/IER3/IER3/IER3/IER3/IER3	7
GO:0035794	GO:0035794	positive regulation of mitochondrial membrane permeability	7/280	64/21261	2.08555e-05	0.000590029	0.000450125	IER3/IER3/IER3/IER3/IER3/IER3/BNIP3L	7
GO:0042326	GO:0042326	negative regulation of phosphorylation	16/280	355/21261	2.13372e-05	0.000598941	0.000456924	SAMSN1/LYN/GADD45A/SORL1/PTEN/PTEN/RGS2/GSTP1/PTPN6/CDKN2D/DUSP1/CEP85/ARRB2/CALM3/CALM2/PTPN1	16
GO:0051346	GO:0051346	negative regulation of hydrolase activity	13/280	243/21261	2.19247e-05	0.000610661	0.000465866	PLAUR/LGALS3/TIMP2/SERPINB1/CSTB/LTF/SORL1/RGS2/CDKN2D/GAPDH/TMBIM6/CAST/CD44	13
GO:1902108	GO:1902108	regulation of mitochondrial membrane permeability involved in apoptotic process	7/280	65/21261	2.31121e-05	0.000638613	0.00048719	IER3/IER3/IER3/IER3/IER3/IER3/BNIP3L	7
GO:0002275	GO:0002275	myeloid cell activation involved in immune response	9/280	116/21261	2.33684e-05	0.000638613	0.00048719	TYROBP/SPI1/FCER1G/FGR/LYN/FES/ITGB2/PTPN6/VAMP8	9
GO:0044403	GO:0044403	biological process involved in symbiotic interaction	17/280	398/21261	2.34614e-05	0.000638613	0.00048719	PGLYRP1/CXCL8/TREM1/ELANE/ELANE/CAMP/CD55/LTF/CHMP4B/VAPA/CD46/GAPDH/SNX3/SELPLG/LAMP1/ITGB7/VAMP8	17
GO:0051258	GO:0051258	protein polymerization	15/280	320/21261	2.45664e-05	0.000663662	0.000506299	HCK/MSRB1/MSRB1/VASP/FES/COTL1/CHMP4B/CAPG/ARPC5/ARPC2/CORO1A/CAPZA1/ARPC3/GRB2/HCLS1	15
GO:0045055	GO:0045055	regulated exocytosis	13/280	247/21261	2.60135e-05	0.000697512	0.000532122	SPI1/PLEK/FGR/HCK/LYN/FES/ITGB2/GNAI2/CORO1A/PRKCB/LAMP1/VAMP8/SYNGR2	13
GO:0034163	GO:0034163	regulation of toll-like receptor 9 signaling pathway	4/280	14/21261	2.6561e-05	0.000706916	0.000539297	LILRA4/LILRA4/LILRA4/LILRA4	4
GO:0051090	GO:0051090	regulation of DNA-binding transcription factor activity	19/280	488/21261	2.80839e-05	0.000740389	0.000564833	S100A9/S100A12/S100A8/SPI1/ADAM8/HCK/BCL3/SGK1/CLEC7A/IL18RAP/IL18/LTF/PTEN/PTEN/TNFAIP3/NFKBIA/ARRB2/PRKCB/HCLS1	19
GO:0010823	GO:0010823	negative regulation of mitochondrion organization	7/280	67/21261	2.82308e-05	0.000740389	0.000564833	IER3/IER3/IER3/IER3/IER3/IER3/TSPO	7
GO:0033003	GO:0033003	regulation of mast cell activation	6/280	46/21261	2.97618e-05	0.000774884	0.000591149	FGR/LYN/CD300LF/FES/PTPN6/VAMP8	6
GO:0002886	GO:0002886	regulation of myeloid leukocyte mediated immunity	7/280	68/21261	3.11199e-05	0.00079867	0.000609295	TYROBP/SPI1/FGR/LYN/FES/ITGB2/VAMP8	7
GO:0031663	GO:0031663	lipopolysaccharide-mediated signaling pathway	7/280	68/21261	3.11199e-05	0.00079867	0.000609295	SPI1/HCK/LYN/CD55/LTF/TNFAIP3/NFKBIA	7
GO:0032956	GO:0032956	regulation of actin cytoskeleton organization	16/280	368/21261	3.29731e-05	0.000840231	0.000641001	PLEK/HCK/VASP/COTL1/CAPG/ARPC5/ARPC2/CORO1A/RHOA/CAPZA1/RHOG/GMFG/GMFG/ARPC3/GRB2/HCLS1	16
GO:0050670	GO:0050670	regulation of lymphocyte proliferation	15/280	329/21261	3.38282e-05	0.000855948	0.000652992	TYROBP/CD24/LGALS3/LYN/CEBPB/CD55/IL18/IDO1/TNFRSF1B/VSIR/CD46/PTPN6/CORO1A/IRF1/RASSF5	15
GO:1905710	GO:1905710	positive regulation of membrane permeability	7/280	69/21261	3.42478e-05	0.000860506	0.000656468	IER3/IER3/IER3/IER3/IER3/IER3/BNIP3L	7
GO:0001933	GO:0001933	negative regulation of protein phosphorylation	15/280	330/21261	3.50265e-05	0.000871992	0.000665232	SAMSN1/LYN/GADD45A/SORL1/PTEN/PTEN/RGS2/GSTP1/PTPN6/DUSP1/CEP85/ARRB2/CALM3/CALM2/PTPN1	15
GO:0052547	GO:0052547	regulation of peptidase activity	16/280	370/21261	3.51903e-05	0.000871992	0.000665232	S100A9/S100A8/PLAUR/LYN/TIMP2/SERPINB1/CSTB/CLEC7A/LTF/SORL1/VSIR/CDKN2D/GAPDH/CAST/CD44/FIS1	16
GO:0034154	GO:0034154	toll-like receptor 7 signaling pathway	4/280	15/21261	3.58448e-05	0.000882126	0.000672963	LILRA4/LILRA4/LILRA4/LILRA4	4
GO:0071675	GO:0071675	regulation of mononuclear cell migration	10/280	154/21261	3.87865e-05	0.00094314	0.000719509	C5AR1/SPI1/LGALS3/ADAM8/LYN/RIPOR2/CORO1A/DUSP1/RHOA/DOCK8	10
GO:0032944	GO:0032944	regulation of mononuclear cell proliferation	15/280	333/21261	3.88491e-05	0.00094314	0.000719509	TYROBP/CD24/LGALS3/LYN/CEBPB/CD55/IL18/IDO1/TNFRSF1B/VSIR/CD46/PTPN6/CORO1A/IRF1/RASSF5	15
GO:0071674	GO:0071674	mononuclear cell migration	13/280	257/21261	3.92807e-05	0.00094722	0.000722621	S100A12/C5AR1/SPI1/LGALS3/ADAM8/LYN/JAML/RIPOR2/CORO1A/DUSP1/RHOA/DOCK8/ITGB7	13
GO:0050764	GO:0050764	regulation of phagocytosis	9/280	124/21261	3.96936e-05	0.000950793	0.000725347	FCER1G/FGR/HCK/CFP/CD300LF/CLEC7A/CYBA/SNX3/CNN2	9
GO:0043931	GO:0043931	ossification involved in bone maturation	5/280	30/21261	4.15926e-05	0.000989684	0.000755017	SNX10/LTF/RHOA/RFLNB/RFLNB	5
GO:0007095	GO:0007095	mitotic G2 DNA damage checkpoint signaling	6/280	49/21261	4.29869e-05	0.00101613	0.000775194	IER3/IER3/IER3/IER3/IER3/IER3	6
GO:0010466	GO:0010466	negative regulation of peptidase activity	10/280	157/21261	4.57102e-05	0.00107344	0.000818915	PLAUR/TIMP2/SERPINB1/CSTB/LTF/SORL1/CDKN2D/GAPDH/CAST/CD44	10
GO:0032271	GO:0032271	regulation of protein polymerization	12/280	225/21261	4.67187e-05	0.00108245	0.000825788	HCK/VASP/FES/COTL1/CAPG/ARPC5/ARPC2/CORO1A/CAPZA1/ARPC3/GRB2/HCLS1	12
GO:0017014	GO:0017014	protein nitrosylation	4/280	16/21261	4.72989e-05	0.00108245	0.000825788	S100A9/S100A8/GAPDH/TXN	4
GO:0018119	GO:0018119	peptidyl-cysteine S-nitrosylation	4/280	16/21261	4.72989e-05	0.00108245	0.000825788	S100A9/S100A8/GAPDH/TXN	4
GO:0035630	GO:0035630	bone mineralization involved in bone maturation	4/280	16/21261	4.72989e-05	0.00108245	0.000825788	SNX10/LTF/RFLNB/RFLNB	4
GO:0051897	GO:0051897	positive regulation of phosphatidylinositol 3-kinase/protein kinase B signal transduction	11/280	193/21261	5.3141e-05	0.00120845	0.000921913	CHI3L1/FGR/ADAM8/OSM/NCF1/IL18/PTPN6/PIK3R5/ARRB2/TXN/HCLS1	11
GO:0002221	GO:0002221	pattern recognition receptor signaling pathway	14/280	303/21261	5.34914e-05	0.00120877	0.000922156	NINJ1/LYN/CD300LF/LTF/LILRA4/LILRA4/LILRA4/LILRA4/TNFAIP3/NFKBIA/CYBA/ARRB2/IRF1/STMP1	14
GO:0061515	GO:0061515	myeloid cell development	8/280	101/21261	5.7433e-05	0.00128973	0.000983918	TYROBP/CEBPB/ATP6AP1/EVI2B/EVI2B/LTF/PTPN6/KLF2	8
GO:0052548	GO:0052548	regulation of endopeptidase activity	15/280	345/21261	5.8064e-05	0.0012958	0.00098855	S100A9/S100A8/PLAUR/LYN/TIMP2/SERPINB1/CLEC7A/LTF/SORL1/VSIR/CDKN2D/GAPDH/CAST/CD44/FIS1	15
GO:1902107	GO:1902107	positive regulation of leukocyte differentiation	12/280	232/21261	6.27839e-05	0.00138394	0.00105579	TYROBP/SPI1/ADAM8/EVI2B/EVI2B/FES/IL18/VSIR/CD46/ACTB/RHOA/HCLS1	12
GO:1903708	GO:1903708	positive regulation of hemopoiesis	12/280	232/21261	6.27839e-05	0.00138394	0.00105579	TYROBP/SPI1/ADAM8/EVI2B/EVI2B/FES/IL18/VSIR/CD46/ACTB/RHOA/HCLS1	12
GO:0070977	GO:0070977	bone maturation	5/280	33/21261	6.70699e-05	0.0014694	0.00112099	SNX10/LTF/RHOA/RFLNB/RFLNB	5
GO:0007249	GO:0007249	canonical NF-kappaB signal transduction	15/280	350/21261	6.82612e-05	0.00148644	0.00113399	S100A12/LITAF/TNFRSF1A/BCL3/CLEC7A/LTF/VAPA/TNFAIP3/GSTP1/NFKBIA/GAPDH/ARRB2/PRKCB/RHOA/CANT1	15
GO:0043407	GO:0043407	negative regulation of MAP kinase activity	6/280	54/21261	7.5142e-05	0.00162642	0.00124077	LYN/SORL1/RGS2/GSTP1/DUSP1/PTPN1	6
GO:0033006	GO:0033006	regulation of mast cell activation involved in immune response	5/280	34/21261	7.77925e-05	0.0016737	0.00127685	FGR/LYN/FES/PTPN6/VAMP8	5
GO:0032535	GO:0032535	regulation of cellular component size	16/280	397/21261	8.09495e-05	0.00173126	0.00132076	PLEK/HCK/VASP/COTL1/PTEN/PTEN/CAPG/IFRD1/ARPC5/ARPC2/CORO1A/RHOA/CAPZA1/ARPC3/GRB2/HCLS1	16
GO:0046902	GO:0046902	regulation of mitochondrial membrane permeability	7/280	79/21261	8.22765e-05	0.00174923	0.00133446	IER3/IER3/IER3/IER3/IER3/IER3/BNIP3L	7
GO:0018108	GO:0018108	peptidyl-tyrosine phosphorylation	14/280	316/21261	8.38146e-05	0.00176901	0.00134955	FGR/SAMSN1/OSM/TNFRSF1A/HCK/LYN/NCF1/FES/IL18/ITGB2/PTPN6/PTPN1/CD44/HCLS1	14
GO:0042060	GO:0042060	wound healing	18/280	485/21261	8.41915e-05	0.00176901	0.00134955	FCER1G/PLAUR/PLEK/LYN/JAML/CLEC7A/CHMP4B/PTEN/PTEN/TNFAIP3/PTPN6/ACTB/RHOA/MYL12A/TLN1/CD44/CNN2/USF1	18
GO:0046651	GO:0046651	lymphocyte proliferation	16/280	399/21261	8.58279e-05	0.00178724	0.00136346	TYROBP/CD24/LGALS3/LYN/CEBPB/CD55/IL18/IDO1/TNFRSF1B/VSIR/CD46/PTPN6/CORO1A/IRF1/RASSF5/DOCK8	16
GO:0070664	GO:0070664	negative regulation of leukocyte proliferation	9/280	137/21261	8.63895e-05	0.00178724	0.00136346	TYROBP/LYN/CEBPB/IDO1/VSIR/TNFAIP3/GSTP1/PTPN6/RASSF5	9
GO:0002220	GO:0002220	innate immune response activating cell surface receptor signaling pathway	8/280	107/21261	8.65516e-05	0.00178724	0.00136346	TYROBP/NINJ1/LYN/CLEC7A/LTF/TNFAIP3/NFKBIA/CYBA	8
GO:0055074	GO:0055074	calcium ion homeostasis	15/280	358/21261	8.78508e-05	0.0018037	0.00137602	ELANE/ELANE/SNX10/LYN/GRINA/HERPUD1/PTPN6/CHD7/CORO1A/TMBIM6/CYBA/CALM3/PRKCB/CALM2/FIS1	15
GO:0018212	GO:0018212	peptidyl-tyrosine modification	14/280	318/21261	8.96091e-05	0.00182263	0.00139046	FGR/SAMSN1/OSM/TNFRSF1A/HCK/LYN/NCF1/FES/IL18/ITGB2/PTPN6/PTPN1/CD44/HCLS1	14
GO:0090322	GO:0090322	regulation of superoxide metabolic process	5/280	35/21261	8.97875e-05	0.00182263	0.00139046	TYROBP/CLEC7A/ITGB2/GSTP1/GNAI2	5
GO:0051896	GO:0051896	regulation of phosphatidylinositol 3-kinase/protein kinase B signal transduction	13/280	279/21261	9.06517e-05	0.00182984	0.00139596	CHI3L1/FGR/ADAM8/OSM/NCF1/IL18/PTEN/PTEN/PTPN6/PIK3R5/ARRB2/TXN/HCLS1	13
GO:0017157	GO:0017157	regulation of exocytosis	11/280	206/21261	9.54351e-05	0.00191563	0.00146141	SPI1/FGR/LYN/FES/RAB8B/ITGB2/GNAI2/SNF8/PRKCB/LAMP1/VAMP8	11
GO:1903305	GO:1903305	regulation of regulated secretory pathway	9/280	139/21261	9.65857e-05	0.00192796	0.00147081	SPI1/FGR/LYN/FES/ITGB2/GNAI2/PRKCB/LAMP1/VAMP8	9
GO:0031400	GO:0031400	negative regulation of protein modification process	18/280	491/21261	9.82835e-05	0.00195101	0.0014884	LGALS3/SAMSN1/LYN/GADD45A/SORL1/PTEN/PTEN/TNFAIP3/RGS2/GSTP1/PTPN6/DUSP1/CEP85/ARRB2/CALM3/CALM2/PTPN1/TSPO	18
GO:0032943	GO:0032943	mononuclear cell proliferation	16/280	406/21261	0.000104994	0.00206477	0.00157519	TYROBP/CD24/LGALS3/LYN/CEBPB/CD55/IL18/IDO1/TNFRSF1B/VSIR/CD46/PTPN6/CORO1A/IRF1/RASSF5/DOCK8	16
GO:0003073	GO:0003073	regulation of systemic arterial blood pressure	8/280	110/21261	0.000105164	0.00206477	0.00157519	SOD2/IER3/IER3/IER3/IER3/IER3/IER3/RHOA	8
GO:0051924	GO:0051924	regulation of calcium ion transport	13/280	285/21261	0.000112155	0.00219006	0.00167077	LGALS3/LYN/PDE4B/PTPN6/CHD7/GNAI2/CORO1A/TMBIM6/CYBA/CALM3/CALM2/TSPO/IL16	13
GO:0048799	GO:0048799	animal organ maturation	5/280	37/21261	0.000117998	0.00229171	0.00174832	SNX10/LTF/RHOA/RFLNB/RFLNB	5
GO:0002703	GO:0002703	regulation of leukocyte mediated immunity	16/280	413/21261	0.00012781	0.00246894	0.00188352	TYROBP/SPI1/FGR/LYN/CD55/CLEC7A/FES/IL18RAP/IL18/ITGB2/TNFRSF1B/CD46/PTPN6/ARRB2/LAMP1/VAMP8	16
GO:0051279	GO:0051279	regulation of release of sequestered calcium ion into cytosol	7/280	85/21261	0.000131013	0.00251726	0.00192039	LYN/PTPN6/CHD7/CORO1A/CYBA/CALM3/CALM2	7
GO:0051098	GO:0051098	regulation of binding	13/280	290/21261	0.000133308	0.00254101	0.00193851	PLAUR/BCL3/SORL1/LRPAP1/CCPG1/NFKBIA/RIPOR2/ACTB/TMBIM6/ARRB2/TXN/DAZAP2/GTF2B	13
GO:0002446	GO:0002446	neutrophil mediated immunity	5/280	38/21261	0.000134425	0.00254101	0.00193851	SPI1/TREM1/ELANE/ELANE/ITGB2	5
GO:0051873	GO:0051873	killing by host of symbiont cells	5/280	38/21261	0.000134425	0.00254101	0.00193851	TREM1/ELANE/ELANE/CAMP/GAPDH	5
GO:1903039	GO:1903039	positive regulation of leukocyte cell-cell adhesion	16/280	415/21261	0.000135078	0.00254101	0.00193851	CD24/ELANE/ELANE/ADAM8/LYN/CD55/IL18/ITGB2/VSIR/CD46/PTPN6/CORO1A/ACTB/RHOA/CD44/DOCK8	16
GO:0010821	GO:0010821	regulation of mitochondrion organization	10/280	179/21261	0.000136672	0.00255762	0.00195118	PLAUR/IER3/IER3/IER3/IER3/IER3/IER3/BNIP3L/FIS1/TSPO	10
GO:0006874	GO:0006874	intracellular calcium ion homeostasis	14/280	332/21261	0.00014085	0.00262214	0.0020004	ELANE/ELANE/LYN/GRINA/HERPUD1/PTPN6/CHD7/CORO1A/TMBIM6/CYBA/CALM3/PRKCB/CALM2/FIS1	14
GO:0045637	GO:0045637	regulation of myeloid cell differentiation	12/280	254/21261	0.000147995	0.00274097	0.00209105	CSF3R/TYROBP/SPI1/LYN/CEBPB/EVI2B/EVI2B/FES/LTF/NFKBIA/ZFP36/HCLS1	12
GO:0045744	GO:0045744	negative regulation of G protein-coupled receptor signaling pathway	6/280	61/21261	0.000149581	0.00275612	0.00210261	PLEK/CXCL8/PDE4B/RGS2/GNAI2/ARRB2	6
GO:0042098	GO:0042098	T cell proliferation	13/280	294/21261	0.000152627	0.0027979	0.00213448	CD24/LGALS3/CEBPB/CD55/IL18/IDO1/TNFRSF1B/VSIR/CD46/PTPN6/CORO1A/IRF1/DOCK8	13
GO:0010951	GO:0010951	negative regulation of endopeptidase activity	9/280	148/21261	0.000155846	0.0028424	0.00216843	PLAUR/TIMP2/SERPINB1/LTF/SORL1/CDKN2D/GAPDH/CAST/CD44	9
GO:0061572	GO:0061572	actin filament bundle organization	10/280	183/21261	0.000163757	0.00297161	0.002267	MARCKS/PLEK/ZYX/ZYX/PHACTR1/LCP1/RHOA/RFLNB/RFLNB/LIMD2	10
GO:0006887	GO:0006887	exocytosis	15/280	380/21261	0.000169085	0.00305288	0.002329	SPI1/PLEK/FGR/HCK/LYN/FES/RAB8B/ITGB2/GNAI2/CORO1A/SNF8/PRKCB/LAMP1/VAMP8/SYNGR2	15
GO:0046822	GO:0046822	regulation of nucleocytoplasmic transport	8/280	118/21261	0.000171541	0.00308173	0.00235101	IER3/IER3/IER3/IER3/IER3/IER3/TXN/HCLS1	8
GO:0034162	GO:0034162	toll-like receptor 9 signaling pathway	4/280	22/21261	0.000178627	0.00319306	0.00243595	LILRA4/LILRA4/LILRA4/LILRA4	4
GO:0030100	GO:0030100	regulation of endocytosis	14/280	340/21261	0.000180256	0.00320623	0.00244599	FCER1G/FGR/LGALS3/HCK/CFP/CD300LF/CLEC7A/LRPAP1/ACTB/CYBA/ARRB2/SNX3/PTPN1/CNN2	14
GO:0006839	GO:0006839	mitochondrial transport	11/280	223/21261	0.000191629	0.00339173	0.00258751	IER3/IER3/IER3/IER3/IER3/IER3/BNIP3L/UBE2D3/UBL5/FIS1/TSPO	11
GO:0070228	GO:0070228	regulation of lymphocyte apoptotic process	6/280	64/21261	0.000195429	0.00344204	0.00262589	LGALS3/ADAM8/LYN/BCL3/IDO1/DOCK8	6
GO:0042129	GO:0042129	regulation of T cell proliferation	12/280	263/21261	0.000204366	0.00358189	0.00273257	CD24/LGALS3/CEBPB/CD55/IL18/IDO1/TNFRSF1B/VSIR/CD46/PTPN6/CORO1A/IRF1	12
GO:0038066	GO:0038066	p38MAPK cascade	6/280	65/21261	0.000212953	0.00369874	0.00282172	SPI1/GADD45A/NCF1/DUSP1/ZFP36/GADD45B	6
GO:0002283	GO:0002283	neutrophil activation involved in immune response	4/280	23/21261	0.000214003	0.00369874	0.00282172	TYROBP/SPI1/FCER1G/ITGB2	4
GO:0032635	GO:0032635	interleukin-6 production	11/280	226/21261	0.000215151	0.00369874	0.00282172	TYROBP/MAPK13/IL17RA/CEBPB/CLEC7A/TNFAIP3/PTPN6/CYBA/ARRB2/KLF2/IL16	11
GO:0032675	GO:0032675	regulation of interleukin-6 production	11/280	226/21261	0.000215151	0.00369874	0.00282172	TYROBP/MAPK13/IL17RA/CEBPB/CLEC7A/TNFAIP3/PTPN6/CYBA/ARRB2/KLF2/IL16	11
GO:0051701	GO:0051701	biological process involved in interaction with host	12/280	266/21261	0.000226828	0.00386252	0.00294667	PGLYRP1/CXCL8/CD55/LTF/CHMP4B/VAPA/CD46/SNX3/SELPLG/LAMP1/ITGB7/VAMP8	12
GO:0097191	GO:0097191	extrinsic apoptotic signaling pathway	12/280	266/21261	0.000226828	0.00386252	0.00294667	G0S2/SPI1/BCL2A1/LGALS3/TNFRSF1A/TNFRSF1B/PTEN/PTEN/TNFAIP3/GSTP1/GABARAP/MCL1	12
GO:0045123	GO:0045123	cellular extravasation	7/280	93/21261	0.000229984	0.00387967	0.00295975	ELANE/ELANE/ADAM8/JAML/RIPOR2/SELPLG/ITGB7	7
GO:0043467	GO:0043467	regulation of generation of precursor metabolites and energy	9/280	156/21261	0.000231481	0.00387967	0.00295975	IER3/IER3/IER3/IER3/IER3/IER3/DDIT4/RHOA/NCOR1	9
GO:0043409	GO:0043409	negative regulation of MAPK cascade	10/280	191/21261	0.000231635	0.00387967	0.00295975	LYN/SORL1/PTEN/PTEN/RGS2/GSTP1/PTPN6/DUSP1/PTPN1/NCOR1	10
GO:0031334	GO:0031334	positive regulation of protein-containing complex assembly	11/280	228/21261	0.000232154	0.00387967	0.00295975	PLEK/LGALS3/HCK/VASP/CLEC7A/FES/ARPC2/LCP1/RHOA/STMP1/GRB2	11
GO:0043122	GO:0043122	regulation of canonical NF-kappaB signal transduction	13/280	308/21261	0.000240426	0.00398135	0.00303732	S100A12/LITAF/TNFRSF1A/CLEC7A/LTF/VAPA/TNFAIP3/GSTP1/GAPDH/ARRB2/PRKCB/RHOA/CANT1	13
GO:0071346	GO:0071346	cellular response to type II interferon	9/280	157/21261	0.000242778	0.00398135	0.00303732	ZYX/ZYX/HCK/IFNGR2/IFNGR2/VIM/GAPDH/IRF1/ACTR3	9
GO:0070232	GO:0070232	regulation of T cell apoptotic process	5/280	43/21261	0.000244325	0.00398135	0.00303732	LGALS3/ADAM8/BCL3/IDO1/DOCK8	5
GO:0090559	GO:0090559	regulation of membrane permeability	7/280	94/21261	0.000245733	0.00398135	0.00303732	IER3/IER3/IER3/IER3/IER3/IER3/BNIP3L	7
GO:0044818	GO:0044818	mitotic G2/M transition checkpoint	6/280	67/21261	0.000251704	0.00398135	0.00303732	IER3/IER3/IER3/IER3/IER3/IER3	6
GO:0061756	GO:0061756	leukocyte adhesion to vascular endothelial cell	6/280	67/21261	0.000251704	0.00398135	0.00303732	ELANE/ELANE/ITGB2/RHOA/SELPLG/ITGB7	6
GO:0140895	GO:0140895	cell surface toll-like receptor signaling pathway	6/280	67/21261	0.000251704	0.00398135	0.00303732	NINJ1/LYN/LTF/TNFAIP3/NFKBIA/CYBA	6
GO:0022409	GO:0022409	positive regulation of cell-cell adhesion	17/280	484/21261	0.000253171	0.00398135	0.00303732	PLAUR/CD24/ELANE/ELANE/ADAM8/LYN/CD55/IL18/ITGB2/VSIR/CD46/PTPN6/CORO1A/ACTB/RHOA/CD44/DOCK8	17
GO:0030854	GO:0030854	positive regulation of granulocyte differentiation	3/280	10/21261	0.00025322	0.00398135	0.00303732	EVI2B/EVI2B/HCLS1	3
GO:0045792	GO:0045792	negative regulation of cell size	3/280	10/21261	0.00025322	0.00398135	0.00303732	PTEN/PTEN/RHOA	3
GO:0051126	GO:0051126	negative regulation of actin nucleation	3/280	10/21261	0.00025322	0.00398135	0.00303732	CORO1A/GMFG/GMFG	3
GO:1900157	GO:1900157	regulation of bone mineralization involved in bone maturation	3/280	10/21261	0.00025322	0.00398135	0.00303732	LTF/RFLNB/RFLNB	3
GO:0008360	GO:0008360	regulation of cell shape	9/280	158/21261	0.000254528	0.00398135	0.00303732	FGR/HCK/FES/ITGB2/ALDOA/CORO1A/ARHGAP15/MYL12A/RHOG	9
GO:0002526	GO:0002526	acute inflammatory response	8/280	125/21261	0.00025486	0.00398135	0.00303732	ALOX5AP/ELANE/ELANE/ADAM8/OSM/CEBPB/HP/GSTP1	8
GO:0007229	GO:0007229	integrin-mediated signaling pathway	8/280	125/21261	0.00025486	0.00398135	0.00303732	PLEK/FGR/ZYX/ZYX/HCK/ITGB2/TLN1/ITGB7	8
GO:0050777	GO:0050777	negative regulation of immune response	13/280	311/21261	0.000264033	0.0041068	0.00313302	SPI1/PGLYRP1/FGR/LGALS3/SAMSN1/HCK/LYN/CD55/TNFAIP3/CD46/PTPN6/ARRB2/YWHAZ	13
GO:2001243	GO:2001243	negative regulation of intrinsic apoptotic signaling pathway	8/280	126/21261	0.000269086	0.00416735	0.00317922	PLAUR/SOD2/GRINA/HERPUD1/CDKN2D/TMBIM6/PTPN1/CD44	8
GO:0030851	GO:0030851	granulocyte differentiation	5/280	44/21261	0.000272709	0.00420533	0.00320819	SPI1/LYN/EVI2B/EVI2B/HCLS1	5
GO:1902903	GO:1902903	regulation of supramolecular fiber organization	16/280	444/21261	0.000288987	0.0044373	0.00338516	PLEK/HCK/VASP/FES/COTL1/CAPG/ARPC5/ARPC2/CORO1A/RHOA/CAPZA1/GMFG/GMFG/ARPC3/GRB2/HCLS1	16
GO:0006469	GO:0006469	negative regulation of protein kinase activity	10/280	199/21261	0.000321689	0.00491842	0.0037522	LYN/GADD45A/SORL1/PTEN/PTEN/RGS2/GSTP1/DUSP1/CEP85/PTPN1	10
GO:0051238	GO:0051238	sequestering of metal ion	3/280	11/21261	0.00034479	0.00524928	0.00400461	S100A9/S100A8/FTH1	3
GO:0032469	GO:0032469	endoplasmic reticulum calcium ion homeostasis	4/280	26/21261	0.000350251	0.00528762	0.00403385	GRINA/HERPUD1/TMBIM6/FIS1	4
GO:1902236	GO:1902236	negative regulation of endoplasmic reticulum stress-induced intrinsic apoptotic signaling pathway	4/280	26/21261	0.000350251	0.00528762	0.00403385	GRINA/HERPUD1/TMBIM6/PTPN1	4
GO:0032456	GO:0032456	endocytic recycling	7/280	100/21261	0.000359442	0.00538114	0.0041052	EHD1/ATP6AP1/RAB8B/SORL1/SNF8/SNX3/CMTM6	7
GO:0043406	GO:0043406	positive regulation of MAP kinase activity	7/280	100/21261	0.000359442	0.00538114	0.0041052	S100A12/CD24/ELANE/ELANE/ADAM8/PIK3R5/PTPN1	7
GO:0043491	GO:0043491	phosphatidylinositol 3-kinase/protein kinase B signal transduction	13/280	322/21261	0.000368327	0.00549128	0.00418922	CHI3L1/FGR/ADAM8/OSM/NCF1/IL18/PTEN/PTEN/PTPN6/PIK3R5/ARRB2/TXN/HCLS1	13
GO:0009895	GO:0009895	negative regulation of catabolic process	15/280	410/21261	0.00038011	0.00564354	0.00430538	TIMP2/HP/IER3/IER3/IER3/IER3/IER3/IER3/SORL1/DDIT4/ZFP36/SNX3/MCL1/TSPO/NCOR1	15
GO:0008625	GO:0008625	extrinsic apoptotic signaling pathway via death domain receptors	7/280	101/21261	0.000381932	0.00564725	0.00430821	SPI1/LGALS3/TNFRSF1A/PTEN/PTEN/TNFAIP3/GABARAP	7
GO:0033157	GO:0033157	regulation of intracellular protein transport	11/280	242/21261	0.000386061	0.00568491	0.00433694	ITGB2/SORL1/BNIP3L/UBE2D3/OAZ1/UBL5/LCP1/TXN/PTPN1/FIS1/HCLS1	11
GO:2000106	GO:2000106	regulation of leukocyte apoptotic process	7/280	102/21261	0.000405534	0.00594353	0.00453424	LGALS3/ADAM8/LYN/BCL3/IDO1/DOCK8/HCLS1	7
GO:0060333	GO:0060333	type II interferon-mediated signaling pathway	4/280	27/21261	0.000406932	0.00594353	0.00453424	HCK/IFNGR2/IFNGR2/IRF1	4
GO:0039532	GO:0039532	negative regulation of viral-induced cytoplasmic pattern recognition receptor signaling pathway	5/280	48/21261	0.000411942	0.00599233	0.00457147	LILRA4/LILRA4/LILRA4/LILRA4/TNFAIP3	5
GO:0002752	GO:0002752	cell surface pattern recognition receptor signaling pathway	6/280	74/21261	0.000432727	0.00626931	0.00478278	NINJ1/LYN/LTF/TNFAIP3/NFKBIA/CYBA	6
GO:0002573	GO:0002573	myeloid leukocyte differentiation	12/280	287/21261	0.000451099	0.00650924	0.00496581	TYROBP/SPI1/SNX10/LYN/CEBPB/ATP6AP1/EVI2B/EVI2B/FES/LTF/JUNB/HCLS1	12
GO:0051602	GO:0051602	response to electrical stimulus	5/280	49/21261	0.000453868	0.006523	0.00497631	SOD2/PTEN/PTEN/ADSS2/BTG2	5
GO:0002699	GO:0002699	positive regulation of immune effector process	15/280	418/21261	0.000464963	0.00665583	0.00507765	TYROBP/SPI1/FGR/LYN/CFP/CD55/CLEC7A/FES/IL18RAP/IL18/ITGB2/CD46/PTPN6/LAMP1/VAMP8	15
GO:0002285	GO:0002285	lymphocyte activation involved in immune response	11/280	248/21261	0.000474368	0.0067635	0.00515979	SPI1/PGLYRP1/FCER1G/LGALS3/BCL3/IL18/CD46/JUNB/CORO1A/LCP1/LAMP1	11
GO:0042542	GO:0042542	response to hydrogen peroxide	7/280	106/21261	0.000511866	0.0072693	0.00554565	MAPK13/SOD2/HP/IL18RAP/TNFAIP3/TXN/KLF2	7
GO:0045619	GO:0045619	regulation of lymphocyte differentiation	11/280	251/21261	0.000524503	0.00740998	0.00565298	SPI1/PGLYRP1/ADAM8/IL18/VSIR/CD46/PTPN6/JUNB/ACTB/RHOA/IRF1	11
GO:0051251	GO:0051251	positive regulation of lymphocyte activation	16/280	469/21261	0.000525896	0.00740998	0.00565298	TYROBP/SPI1/CD24/ADAM8/LYN/CD55/CLEC7A/IL18/VSIR/CD46/PTPN6/CORO1A/ACTB/RHOA/LAMP1/DOCK8	16
GO:0071800	GO:0071800	podosome assembly	4/280	29/21261	0.000539443	0.00757116	0.00577594	HCK/LCP1/RHOA/BIN2	4
GO:0051348	GO:0051348	negative regulation of transferase activity	11/280	252/21261	0.000542169	0.00757982	0.00578254	LYN/GADD45A/SORL1/PTEN/PTEN/RGS2/GSTP1/DUSP1/ZFP36/CEP85/PTPN1	11
GO:0150076	GO:0150076	neuroinflammatory response	7/280	108/21261	0.000572771	0.00797661	0.00608525	TYROBP/C5AR1/IL18/IFNGR2/IFNGR2/ITGB2/TNFRSF1B	7
GO:0034135	GO:0034135	regulation of toll-like receptor 2 signaling pathway	3/280	13/21261	0.000586074	0.00809909	0.00617869	LYN/TNFAIP3/CYBA	3
GO:0070944	GO:0070944	neutrophil-mediated killing of bacterium	3/280	13/21261	0.000586074	0.00809909	0.00617869	TREM1/ELANE/ELANE	3
GO:0033673	GO:0033673	negative regulation of kinase activity	10/280	215/21261	0.000590594	0.00813029	0.00620249	LYN/GADD45A/SORL1/PTEN/PTEN/RGS2/GSTP1/DUSP1/CEP85/PTPN1	10
GO:0007162	GO:0007162	negative regulation of cell adhesion	14/280	383/21261	0.000596794	0.00818428	0.00624368	SPI1/LGALS3/IL1RN/CEBPB/TGFBI/IDO1/PTEN/PTEN/VSIR/PTPN6/RIPOR2/DUSP1/RHOA/IRF1	14
GO:1900744	GO:1900744	regulation of p38MAPK cascade	5/280	53/21261	0.000654421	0.00894044	0.00682054	SPI1/GADD45A/NCF1/DUSP1/GADD45B	5
GO:0050730	GO:0050730	regulation of peptidyl-tyrosine phosphorylation	11/280	260/21261	0.000702219	0.0095571	0.00729099	SAMSN1/OSM/TNFRSF1A/LYN/NCF1/IL18/ITGB2/PTPN6/PTPN1/CD44/HCLS1	11
GO:1903169	GO:1903169	regulation of calcium ion transmembrane transport	9/280	182/21261	0.000713669	0.00967628	0.0073819	LYN/PDE4B/PTPN6/CHD7/CORO1A/TMBIM6/CYBA/CALM3/CALM2	9
GO:0036462	GO:0036462	TRAIL-activated apoptotic signaling pathway	3/280	14/21261	0.000738668	0.0098663	0.00752687	SPI1/PTEN/PTEN	3
GO:0070486	GO:0070486	leukocyte aggregation	3/280	14/21261	0.000738668	0.0098663	0.00752687	S100A9/S100A8/CD44	3
GO:0070943	GO:0070943	neutrophil-mediated killing of symbiont cell	3/280	14/21261	0.000738668	0.0098663	0.00752687	TREM1/ELANE/ELANE	3
GO:0071257	GO:0071257	cellular response to electrical stimulus	3/280	14/21261	0.000738668	0.0098663	0.00752687	PTEN/PTEN/ADSS2	3
GO:0043302	GO:0043302	positive regulation of leukocyte degranulation	4/280	32/21261	0.000791818	0.0104982	0.00800891	FGR/ITGB2/LAMP1/VAMP8	4
GO:0043304	GO:0043304	regulation of mast cell degranulation	4/280	32/21261	0.000791818	0.0104982	0.00800891	FGR/LYN/FES/VAMP8	4
GO:0010972	GO:0010972	negative regulation of G2/M transition of mitotic cell cycle	6/280	83/21261	0.000798999	0.0105544	0.00805183	IER3/IER3/IER3/IER3/IER3/IER3	6
GO:0042770	GO:0042770	signal transduction in response to DNA damage	10/280	224/21261	0.000809954	0.0106599	0.00813233	BCL3/GADD45A/IER3/IER3/IER3/IER3/IER3/IER3/GRB2/CD44	10
GO:0051091	GO:0051091	positive regulation of DNA-binding transcription factor activity	12/280	307/21261	0.000815944	0.0106996	0.00816257	S100A9/S100A12/S100A8/ADAM8/CLEC7A/IL18RAP/IL18/LTF/PTEN/PTEN/PRKCB/HCLS1	12
GO:0034341	GO:0034341	response to type II interferon	9/280	186/21261	0.00083304	0.010884	0.0083033	ZYX/ZYX/HCK/IFNGR2/IFNGR2/VIM/GAPDH/IRF1/ACTR3	9
GO:0051092	GO:0051092	positive regulation of NF-kappaB transcription factor activity	9/280	187/21261	0.000865289	0.0112644	0.00859349	S100A9/S100A12/S100A8/ADAM8/CLEC7A/IL18RAP/IL18/LTF/PRKCB	9
GO:0034109	GO:0034109	homotypic cell-cell adhesion	7/280	116/21261	0.00087634	0.0113671	0.00867182	PLAUR/PLEK/LYN/PTPN6/ACTB/MYL12A/TLN1	7
GO:0002544	GO:0002544	chronic inflammatory response	4/280	33/21261	0.000891783	0.0115258	0.0087929	S100A9/S100A8/IDO1/TNFAIP3	4
GO:0043123	GO:0043123	positive regulation of canonical NF-kappaB signal transduction	10/280	227/21261	0.000896477	0.011545	0.00880749	S100A12/LITAF/TNFRSF1A/CLEC7A/LTF/VAPA/GAPDH/PRKCB/RHOA/CANT1	10
GO:0072594	GO:0072594	establishment of protein localization to organelle	16/280	494/21261	0.000913288	0.0117194	0.00894061	BCL3/RAB8B/CHMP4B/SORL1/TNFAIP3/HERPUD1/BNIP3L/UBE2D3/NFKBIA/UBL5/SNF8/WBP2/LAMP1/FIS1/TSPO/HCLS1	16
GO:1902750	GO:1902750	negative regulation of cell cycle G2/M phase transition	6/280	86/21261	0.000963157	0.0123154	0.00939524	IER3/IER3/IER3/IER3/IER3/IER3	6
GO:0030865	GO:0030865	cortical cytoskeleton organization	5/280	58/21261	0.00099059	0.0126212	0.00962858	PLEK/LCP1/RHOG/TLN1/IQGAP1	5
GO:0002431	GO:0002431	Fc receptor mediated stimulatory signaling pathway	4/280	34/21261	0.00100032	0.0127001	0.00968875	FCER1G/FGR/HCK/LYN	4
GO:0002761	GO:0002761	regulation of myeloid leukocyte differentiation	8/280	154/21261	0.00101959	0.0128566	0.00980815	TYROBP/LYN/CEBPB/EVI2B/EVI2B/FES/LTF/HCLS1	8
GO:0070227	GO:0070227	lymphocyte apoptotic process	6/280	87/21261	0.00102327	0.0128566	0.00980815	LGALS3/ADAM8/LYN/BCL3/IDO1/DOCK8	6
GO:0010639	GO:0010639	negative regulation of organelle organization	14/280	405/21261	0.00102338	0.0128566	0.00980815	IER3/IER3/IER3/IER3/IER3/IER3/CAPG/CORO1A/DUSP1/H3-3B/CAPZA1/GMFG/GMFG/TSPO	14
GO:0001836	GO:0001836	release of cytochrome c from mitochondria	5/280	59/21261	0.00107082	0.013313	0.0101563	PLAUR/BCL2A1/SOD2/MCL1/FIS1	5
GO:0034142	GO:0034142	toll-like receptor 4 signaling pathway	5/280	59/21261	0.00107082	0.013313	0.0101563	NINJ1/LYN/LTF/TNFAIP3/NFKBIA	5
GO:2000404	GO:2000404	regulation of T cell migration	5/280	59/21261	0.00107082	0.013313	0.0101563	ADAM8/RIPOR2/CORO1A/RHOA/DOCK8	5
GO:0070527	GO:0070527	platelet aggregation	6/280	88/21261	0.00108622	0.0134578	0.0102668	PLEK/LYN/PTPN6/ACTB/MYL12A/TLN1	6
GO:0070942	GO:0070942	neutrophil mediated cytotoxicity	3/280	16/21261	0.00111447	0.0135228	0.0103164	TREM1/ELANE/ELANE	3
GO:0072672	GO:0072672	neutrophil extravasation	3/280	16/21261	0.00111447	0.0135228	0.0103164	ADAM8/JAML/RIPOR2	3
GO:0034143	GO:0034143	regulation of toll-like receptor 4 signaling pathway	4/280	35/21261	0.0011178	0.0135228	0.0103164	NINJ1/LYN/LTF/TNFAIP3	4
GO:0038094	GO:0038094	Fc-gamma receptor signaling pathway	4/280	35/21261	0.0011178	0.0135228	0.0103164	FCER1G/FGR/HCK/LYN	4
GO:0050869	GO:0050869	negative regulation of B cell activation	4/280	35/21261	0.0011178	0.0135228	0.0103164	TYROBP/SAMSN1/LYN/TNFAIP3	4
GO:1902624	GO:1902624	positive regulation of neutrophil migration	4/280	35/21261	0.0011178	0.0135228	0.0103164	C5AR1/CXCL8/ADAM8/RIPOR2	4
GO:1904996	GO:1904996	positive regulation of leukocyte adhesion to vascular endothelial cell	4/280	35/21261	0.0011178	0.0135228	0.0103164	ELANE/ELANE/ITGB2/RHOA	4
GO:0032613	GO:0032613	interleukin-10 production	6/280	89/21261	0.00115209	0.0137506	0.0104902	TYROBP/BCL3/CLEC7A/IDO1/VSIR/CD46	6
GO:0032653	GO:0032653	regulation of interleukin-10 production	6/280	89/21261	0.00115209	0.0137506	0.0104902	TYROBP/BCL3/CLEC7A/IDO1/VSIR/CD46	6
GO:0072678	GO:0072678	T cell migration	6/280	89/21261	0.00115209	0.0137506	0.0104902	ADAM8/RIPOR2/CORO1A/RHOA/DOCK8/ITGB7	6
GO:0032480	GO:0032480	negative regulation of type I interferon production	5/280	60/21261	0.00115577	0.0137506	0.0104902	TYROBP/LILRA4/LILRA4/LILRA4/LILRA4	5
GO:0032814	GO:0032814	regulation of natural killer cell activation	5/280	60/21261	0.00115577	0.0137506	0.0104902	TYROBP/PGLYRP1/FGR/IL18/LAMP1	5
GO:0000086	GO:0000086	G2/M transition of mitotic cell cycle	8/280	158/21261	0.00120248	0.014187	0.0108231	IER3/IER3/IER3/IER3/IER3/IER3/CALM3/CALM2	8
GO:0044000	GO:0044000	movement in host	10/280	236/21261	0.00120267	0.014187	0.0108231	CXCL8/CD55/CHMP4B/VAPA/CD46/SNX3/SELPLG/LAMP1/ITGB7/VAMP8	10
GO:0070372	GO:0070372	regulation of ERK1 and ERK2 cascade	13/280	366/21261	0.0012043	0.014187	0.0108231	C5AR1/CHI3L1/LYN/GLIPR2/PTEN/PTEN/GSTP1/PTPN6/GNAI2/ARRB2/PTPN1/CD44/YWHAZ	13
GO:0032607	GO:0032607	interferon-alpha production	4/280	36/21261	0.00124463	0.0145308	0.0110854	LILRA4/LILRA4/LILRA4/LILRA4	4
GO:0032647	GO:0032647	regulation of interferon-alpha production	4/280	36/21261	0.00124463	0.0145308	0.0110854	LILRA4/LILRA4/LILRA4/LILRA4	4
GO:0002279	GO:0002279	mast cell activation involved in immune response	5/280	61/21261	0.00124561	0.0145308	0.0110854	FGR/LYN/FES/PTPN6/VAMP8	5
GO:0002921	GO:0002921	negative regulation of humoral immune response	3/280	17/21261	0.00134017	0.015487	0.0118148	CD55/CD46/PTPN6	3
GO:0045475	GO:0045475	locomotor rhythm	3/280	17/21261	0.00134017	0.015487	0.0118148	PTEN/PTEN/NCOR1	3
GO:0070231	GO:0070231	T cell apoptotic process	5/280	62/21261	0.00134051	0.015487	0.0118148	LGALS3/ADAM8/BCL3/IDO1/DOCK8	5
GO:0071356	GO:0071356	cellular response to tumor necrosis factor	11/280	282/21261	0.00135555	0.0156105	0.011909	CHI3L1/CXCL8/TNFRSF1A/CAMP/TNFRSF1B/ASAH1/TNFAIP3/GSTP1/NFKBIA/ZFP36/KLF2	11
GO:0006109	GO:0006109	regulation of carbohydrate metabolic process	9/280	201/21261	0.00143367	0.0164324	0.012536	PLEK/IER3/IER3/IER3/IER3/IER3/IER3/DDIT4/NCOR1	9
GO:0010721	GO:0010721	negative regulation of cell development	12/280	328/21261	0.00143676	0.0164324	0.012536	PGLYRP1/LYN/LTF/SORL1/PTEN/PTEN/IFRD1/IRF1/RFLNB/RFLNB/BTG2/TSPO	12
GO:0140894	GO:0140894	endolysosomal toll-like receptor signaling pathway	5/280	63/21261	0.00144063	0.0164324	0.012536	LILRA4/LILRA4/LILRA4/LILRA4/TNFAIP3	5
GO:0098876	GO:0098876	vesicle-mediated transport to the plasma membrane	8/280	163/21261	0.00146688	0.0166788	0.012724	ACSL3/EHD1/ATP6AP1/RAB8B/SORL1/SNF8/SNX3/CMTM6	8
GO:0050672	GO:0050672	negative regulation of lymphocyte proliferation	7/280	127/21261	0.00148651	0.0168486	0.0128536	TYROBP/LYN/CEBPB/IDO1/VSIR/PTPN6/RASSF5	7
GO:0032945	GO:0032945	negative regulation of mononuclear cell proliferation	7/280	128/21261	0.00155518	0.0175715	0.0134051	TYROBP/LYN/CEBPB/IDO1/VSIR/PTPN6/RASSF5	7
GO:0030852	GO:0030852	regulation of granulocyte differentiation	3/280	18/21261	0.00159262	0.0178264	0.0135996	EVI2B/EVI2B/HCLS1	3
GO:0034134	GO:0034134	toll-like receptor 2 signaling pathway	3/280	18/21261	0.00159262	0.0178264	0.0135996	LYN/TNFAIP3/CYBA	3
GO:0051014	GO:0051014	actin filament severing	3/280	18/21261	0.00159262	0.0178264	0.0135996	CAPG/GMFG/GMFG	3
GO:0051101	GO:0051101	regulation of DNA binding	6/280	95/21261	0.00161395	0.018009	0.0137389	PLAUR/BCL3/NFKBIA/TXN/DAZAP2/GTF2B	6
GO:0045930	GO:0045930	negative regulation of mitotic cell cycle	11/280	289/21261	0.00164619	0.0183119	0.0139699	IER3/IER3/IER3/IER3/IER3/IER3/PTEN/PTEN/BTG1/DUSP1/BTG2	11
GO:1900745	GO:1900745	positive regulation of p38MAPK cascade	4/280	39/21261	0.00168506	0.0186289	0.0142118	SPI1/GADD45A/NCF1/GADD45B	4
GO:1902235	GO:1902235	regulation of endoplasmic reticulum stress-induced intrinsic apoptotic signaling pathway	4/280	39/21261	0.00168506	0.0186289	0.0142118	GRINA/HERPUD1/TMBIM6/PTPN1	4
GO:2001244	GO:2001244	positive regulation of intrinsic apoptotic signaling pathway	5/280	66/21261	0.00177411	0.0194559	0.0148427	S100A9/S100A8/MCL1/UBB/FIS1	5
GO:0032602	GO:0032602	chemokine production	7/280	131/21261	0.0017761	0.0194559	0.0148427	TREM1/ELANE/ELANE/IL17RA/CLEC7A/IL18/GSTP1	7
GO:0071887	GO:0071887	leukocyte apoptotic process	7/280	131/21261	0.0017761	0.0194559	0.0148427	LGALS3/ADAM8/LYN/BCL3/IDO1/DOCK8/HCLS1	7
GO:0008217	GO:0008217	regulation of blood pressure	9/280	209/21261	0.0018739	0.0204648	0.0156123	SOD2/SGK1/IER3/IER3/IER3/IER3/IER3/IER3/RHOA	9
GO:0071677	GO:0071677	positive regulation of mononuclear cell migration	6/280	98/21261	0.00189188	0.0205732	0.015695	SPI1/LGALS3/ADAM8/CORO1A/RHOA/DOCK8	6
GO:0030098	GO:0030098	lymphocyte differentiation	15/280	481/21261	0.00189527	0.0205732	0.015695	SPI1/PGLYRP1/FCER1G/ADAM8/BCL3/IL18/VSIR/CD46/PTPN6/KLF6/CHD7/JUNB/ACTB/RHOA/IRF1	15
GO:2001235	GO:2001235	positive regulation of apoptotic signaling pathway	8/280	170/21261	0.00191238	0.0206963	0.0157889	S100A9/S100A8/G0S2/PTEN/PTEN/MCL1/UBB/FIS1	8
GO:0070371	GO:0070371	ERK1 and ERK2 cascade	13/280	390/21261	0.00211126	0.02278	0.0173786	C5AR1/CHI3L1/LYN/GLIPR2/PTEN/PTEN/GSTP1/PTPN6/GNAI2/ARRB2/PTPN1/CD44/YWHAZ	13
GO:0010959	GO:0010959	regulation of metal ion transport	14/280	438/21261	0.0021252	0.0228618	0.017441	LGALS3/LYN/PDE4B/PTPN6/CHD7/GNAI2/CORO1A/TMBIM6/CYBA/CALM3/GNB2/CALM2/TSPO/IL16	14
GO:0006098	GO:0006098	pentose-phosphate shunt	3/280	20/21261	0.00218213	0.0233345	0.0178016	TKT/TALDO1/PGD	3
GO:0086103	GO:0086103	G protein-coupled receptor signaling pathway involved in heart process	3/280	20/21261	0.00218213	0.0233345	0.0178016	PDE4B/RGS2/GNAI2	3
GO:1901991	GO:1901991	negative regulation of mitotic cell cycle phase transition	9/280	214/21261	0.00219988	0.0234545	0.0178931	IER3/IER3/IER3/IER3/IER3/IER3/PTEN/PTEN/DUSP1	9
GO:0044839	GO:0044839	cell cycle G2/M phase transition	8/280	174/21261	0.00221113	0.0234963	0.017925	IER3/IER3/IER3/IER3/IER3/IER3/CALM3/CALM2	8
GO:0050901	GO:0050901	leukocyte tethering or rolling	4/280	42/21261	0.00222342	0.0234963	0.017925	ELANE/ELANE/SELPLG/ITGB7	4
GO:0140467	GO:0140467	integrated stress response signaling	4/280	42/21261	0.00222342	0.0234963	0.017925	CEBPD/CEBPB/JUNB/PTPN1	4
GO:0007032	GO:0007032	endosome organization	6/280	102/21261	0.00231707	0.0244141	0.0186252	SNX10/ATP6AP1/CHMP4B/ATP6V0C/SNF8/SNX3	6
GO:2000406	GO:2000406	positive regulation of T cell migration	4/280	43/21261	0.0024264	0.0254914	0.0194471	ADAM8/CORO1A/RHOA/DOCK8	4
GO:0050687	GO:0050687	negative regulation of defense response to virus	5/280	71/21261	0.00245076	0.0255977	0.0195281	LILRA4/LILRA4/LILRA4/LILRA4/TNFAIP3	5
GO:0070301	GO:0070301	cellular response to hydrogen peroxide	5/280	71/21261	0.00245076	0.0255977	0.0195281	MAPK13/IL18RAP/TNFAIP3/TXN/KLF2	5
GO:0030217	GO:0030217	T cell differentiation	12/280	350/21261	0.00246196	0.0256401	0.0195605	SPI1/FCER1G/ADAM8/BCL3/IL18/VSIR/CD46/CHD7/JUNB/ACTB/RHOA/IRF1	12
GO:0007213	GO:0007213	G protein-coupled acetylcholine receptor signaling pathway	3/280	21/21261	0.00252121	0.0261058	0.0199157	GNAI2/PRKCB/GNB1	3
GO:0032495	GO:0032495	response to muramyl dipeptide	3/280	21/21261	0.00252121	0.0261058	0.0199157	TNFAIP3/NFKBIA/VIM	3
GO:0002244	GO:0002244	hematopoietic progenitor cell differentiation	7/280	140/21261	0.00258734	0.0267136	0.0203794	SPI1/PLEK/CEBPD/OSM/LYN/PTPN6/ZFP36	7
GO:0051017	GO:0051017	actin filament bundle assembly	8/280	179/21261	0.00263482	0.0268892	0.0205134	MARCKS/PLEK/ZYX/ZYX/PHACTR1/LCP1/RHOA/LIMD2	8
GO:0032506	GO:0032506	cytokinetic process	4/280	44/21261	0.00264177	0.0268892	0.0205134	CHMP4B/ANXA11/RHOA/IQGAP1	4
GO:0043388	GO:0043388	positive regulation of DNA binding	4/280	44/21261	0.00264177	0.0268892	0.0205134	PLAUR/TXN/DAZAP2/GTF2B	4
GO:0044319	GO:0044319	wound healing, spreading of cells	4/280	44/21261	0.00264177	0.0268892	0.0205134	PTEN/PTEN/RHOA/CD44	4
GO:0090505	GO:0090505	epiboly involved in wound healing	4/280	44/21261	0.00264177	0.0268892	0.0205134	PTEN/PTEN/RHOA/CD44	4
GO:0000302	GO:0000302	response to reactive oxygen species	9/280	221/21261	0.00273047	0.0277135	0.0211422	MAPK13/SOD2/HP/NCF1/IL18RAP/TNFAIP3/GSTP1/TXN/KLF2	9
GO:0034612	GO:0034612	response to tumor necrosis factor	11/280	310/21261	0.00283681	0.0287117	0.0219038	CHI3L1/CXCL8/TNFRSF1A/CAMP/TNFRSF1B/ASAH1/TNFAIP3/GSTP1/NFKBIA/ZFP36/KLF2	11
GO:0090504	GO:0090504	epiboly	4/280	45/21261	0.00286989	0.0289649	0.022097	PTEN/PTEN/RHOA/CD44	4
GO:0071801	GO:0071801	regulation of podosome assembly	3/280	22/21261	0.00289109	0.0290724	0.0221789	HCK/LCP1/RHOA	3
GO:0031396	GO:0031396	regulation of protein ubiquitination	9/280	223/21261	0.00289931	0.0290724	0.0221789	PTEN/PTEN/TNFAIP3/HERPUD1/GABARAP/ARRB2/UBB/RASSF5/TSPO	9
GO:0021782	GO:0021782	glial cell development	7/280	143/21261	0.0029129	0.0290724	0.0221789	S100A9/S100A8/C5AR1/LYN/PTEN/PTEN/VIM	7
GO:0051702	GO:0051702	biological process involved in interaction with symbiont	7/280	143/21261	0.0029129	0.0290724	0.0221789	TREM1/ELANE/ELANE/CAMP/LTF/VAPA/GAPDH	7
GO:0002763	GO:0002763	positive regulation of myeloid leukocyte differentiation	5/280	74/21261	0.00293708	0.0292324	0.022301	TYROBP/EVI2B/EVI2B/FES/HCLS1	5
GO:0021700	GO:0021700	developmental maturation	12/280	358/21261	0.00295776	0.029357	0.022396	SNX10/ATP6AP1/CLEC7A/LTF/PTEN/PTEN/H3-3B/RHOA/RFLNB/RFLNB/KLF2/YWHAZ	12
GO:0007006	GO:0007006	mitochondrial membrane organization	7/280	144/21261	0.00302811	0.0298901	0.0228028	IER3/IER3/IER3/IER3/IER3/IER3/BNIP3L	7
GO:0051209	GO:0051209	release of sequestered calcium ion into cytosol	7/280	144/21261	0.00302811	0.0298901	0.0228028	LYN/PTPN6/CHD7/CORO1A/CYBA/CALM3/CALM2	7
GO:0031098	GO:0031098	stress-activated protein kinase signaling cascade	10/280	268/21261	0.00304926	0.0300164	0.0228991	SPI1/MAPK13/LYN/GADD45A/NCF1/GSTP1/DUSP1/ZFP36/GADD45B/NCOR1	10
GO:0002437	GO:0002437	inflammatory response to antigenic stimulus	6/280	108/21261	0.00308484	0.0302359	0.0230666	FGR/ELANE/ELANE/HCK/IL1RN/LYN	6
GO:0018198	GO:0018198	peptidyl-cysteine modification	4/280	46/21261	0.00311113	0.0302359	0.0230666	S100A9/S100A8/GAPDH/TXN	4
GO:1905144	GO:1905144	response to acetylcholine	4/280	46/21261	0.00311113	0.0302359	0.0230666	GNAI2/PRKCB/GNB1/TSPO	4
GO:0001774	GO:0001774	microglial cell activation	5/280	75/21261	0.00311364	0.0302359	0.0230666	TYROBP/C5AR1/IFNGR2/IFNGR2/ITGB2	5
GO:0150116	GO:0150116	regulation of cell-substrate junction organization	5/280	75/21261	0.00311364	0.0302359	0.0230666	LAMTOR2/PTEN/PTEN/RHOA/TLN1	5
GO:0051283	GO:0051283	negative regulation of sequestering of calcium ion	7/280	145/21261	0.00314677	0.0304753	0.0232492	LYN/PTPN6/CHD7/CORO1A/CYBA/CALM3/CALM2	7
GO:0072659	GO:0072659	protein localization to plasma membrane	11/280	315/21261	0.00320385	0.030902	0.0235747	LGALS3/ACSL3/TNFRSF1A/EHD1/ATP6AP1/RAB8B/SORL1/ACTB/MYL12A/RHOG/VAMP8	11
GO:0022604	GO:0022604	regulation of cell morphogenesis	10/280	270/21261	0.00321485	0.030902	0.0235747	FGR/HCK/FES/ITGB2/ALDOA/CORO1A/ARHGAP15/MYL12A/RHOG/CD44	10
GO:0044773	GO:0044773	mitotic DNA damage checkpoint signaling	6/280	109/21261	0.00322928	0.030902	0.0235747	IER3/IER3/IER3/IER3/IER3/IER3	6
GO:0006913	GO:0006913	nucleocytoplasmic transport	12/280	362/21261	0.00323443	0.030902	0.0235747	BCL3/IER3/IER3/IER3/IER3/IER3/IER3/XPO6/NFKBIA/ANP32A/TXN/HCLS1	12
GO:0051169	GO:0051169	nuclear transport	12/280	362/21261	0.00323443	0.030902	0.0235747	BCL3/IER3/IER3/IER3/IER3/IER3/IER3/XPO6/NFKBIA/ANP32A/TXN/HCLS1	12
GO:1902074	GO:1902074	response to salt	13/280	410/21261	0.00324243	0.030902	0.0235747	ALOX5AP/MAPK13/SOD2/ANXA11/GNAI2/JUNB/TMBIM6/CALM3/PRKCB/GNB1/CALM2/IQGAP1/TSPO	13
GO:0002223	GO:0002223	stimulatory C-type lectin receptor signaling pathway	3/280	23/21261	0.00329265	0.0309699	0.0236265	TYROBP/LYN/CLEC7A	3
GO:0006740	GO:0006740	NADPH regeneration	3/280	23/21261	0.00329265	0.0309699	0.0236265	TKT/TALDO1/PGD	3
GO:0050765	GO:0050765	negative regulation of phagocytosis	3/280	23/21261	0.00329265	0.0309699	0.0236265	CD300LF/SNX3/CNN2	3
GO:1990840	GO:1990840	response to lectin	3/280	23/21261	0.00329265	0.0309699	0.0236265	TYROBP/LYN/CLEC7A	3
GO:1990858	GO:1990858	cellular response to lectin	3/280	23/21261	0.00329265	0.0309699	0.0236265	TYROBP/LYN/CLEC7A	3
GO:0032612	GO:0032612	interleukin-1 production	8/280	186/21261	0.00333174	0.0311743	0.0237825	TYROBP/SERPINB1/CLEC7A/TNFAIP3/GSTP1/ARRB2/STMP1/IL16	8
GO:0032652	GO:0032652	regulation of interleukin-1 production	8/280	186/21261	0.00333174	0.0311743	0.0237825	TYROBP/SERPINB1/CLEC7A/TNFAIP3/GSTP1/ARRB2/STMP1/IL16	8
GO:0070741	GO:0070741	response to interleukin-6	4/280	47/21261	0.00336584	0.0313302	0.0239014	SPI1/CHI3L1/CAMP/SELPLG	4
GO:1902622	GO:1902622	regulation of neutrophil migration	4/280	47/21261	0.00336584	0.0313302	0.0239014	C5AR1/CXCL8/ADAM8/RIPOR2	4
GO:0002286	GO:0002286	T cell activation involved in immune response	7/280	147/21261	0.00339473	0.0314362	0.0239823	FCER1G/LGALS3/BCL3/IL18/CD46/JUNB/LCP1	7
GO:0051282	GO:0051282	regulation of sequestering of calcium ion	7/280	147/21261	0.00339473	0.0314362	0.0239823	LYN/PTPN6/CHD7/CORO1A/CYBA/CALM3/CALM2	7
GO:2000116	GO:2000116	regulation of cysteine-type endopeptidase activity	9/280	229/21261	0.00345582	0.0319197	0.0243511	S100A9/S100A8/PLAUR/CLEC7A/LTF/CDKN2D/CAST/CD44/FIS1	9
GO:0042531	GO:0042531	positive regulation of tyrosine phosphorylation of STAT protein	5/280	77/21261	0.00348951	0.032066	0.0244628	OSM/TNFRSF1A/LYN/IL18/HCLS1	5
GO:2000117	GO:2000117	negative regulation of cysteine-type endopeptidase activity	5/280	77/21261	0.00348951	0.032066	0.0244628	PLAUR/LTF/CDKN2D/CAST/CD44	5
GO:0150115	GO:0150115	cell-substrate junction organization	6/280	111/21261	0.00353321	0.0323848	0.0247059	RAB8B/LAMTOR2/PTEN/PTEN/RHOA/TLN1	6
GO:0001909	GO:0001909	leukocyte mediated cytotoxicity	11/280	320/21261	0.00360815	0.0329875	0.0251657	TYROBP/SPI1/TREM1/ELANE/ELANE/IL18RAP/IL18/PTPN6/CORO1A/ARRB2/LAMP1	11
GO:0098926	GO:0098926	postsynaptic signal transduction	4/280	48/21261	0.00363437	0.0331429	0.0252843	GNAI2/ARRB2/PRKCB/GNB1	4
GO:0002269	GO:0002269	leukocyte activation involved in inflammatory response	5/280	78/21261	0.00368919	0.0334223	0.0254974	TYROBP/C5AR1/IFNGR2/IFNGR2/ITGB2	5
GO:0070059	GO:0070059	intrinsic apoptotic signaling pathway in response to endoplasmic reticulum stress	5/280	78/21261	0.00368919	0.0334223	0.0254974	CEBPB/GRINA/HERPUD1/TMBIM6/PTPN1	5
GO:0098869	GO:0098869	cellular oxidant detoxification	6/280	112/21261	0.00369292	0.0334223	0.0254974	S100A9/ALOX5AP/SOD2/HP/GSTP1/TXN	6
GO:0071496	GO:0071496	cellular response to external stimulus	12/280	369/21261	0.00376883	0.0340237	0.0259562	UPP1/GLUL/TNFRSF1A/LYN/GADD45A/FES/GABARAP/IRF1/RNF167/CNN2/USF1/YWHAZ	12
GO:0050731	GO:0050731	positive regulation of peptidyl-tyrosine phosphorylation	8/280	190/21261	0.00378971	0.034082	0.0260007	OSM/TNFRSF1A/LYN/NCF1/IL18/PTPN1/CD44/HCLS1	8
GO:0033135	GO:0033135	regulation of peptidyl-serine phosphorylation	7/280	150/21261	0.00379426	0.034082	0.0260007	OSM/GADD45A/PTEN/PTEN/TXN/CD44/HCLS1	7
GO:0044774	GO:0044774	mitotic DNA integrity checkpoint signaling	6/280	113/21261	0.00385792	0.0345673	0.0263709	IER3/IER3/IER3/IER3/IER3/IER3	6
GO:0021762	GO:0021762	substantia nigra development	4/280	49/21261	0.00391708	0.0350102	0.0267088	ACTB/CALM3/RHOA/CALM2	4
GO:0051208	GO:0051208	sequestering of calcium ion	7/280	151/21261	0.00393507	0.0350836	0.0267649	LYN/PTPN6/CHD7/CORO1A/CYBA/CALM3/CALM2	7
GO:1990868	GO:1990868	response to chemokine	6/280	114/21261	0.00402832	0.0356318	0.027183	CXCL8/LYN/RIPOR2/DUSP1/RHOA/DOCK8	6
GO:1990869	GO:1990869	cellular response to chemokine	6/280	114/21261	0.00402832	0.0356318	0.027183	CXCL8/LYN/RIPOR2/DUSP1/RHOA/DOCK8	6
GO:0007259	GO:0007259	receptor signaling pathway via JAK-STAT	8/280	192/21261	0.00403622	0.0356318	0.027183	OSM/TNFRSF1A/LYN/BCL3/GADD45A/CSF2RB/IL18/HCLS1	8
GO:0048660	GO:0048660	regulation of smooth muscle cell proliferation	8/280	192/21261	0.00403622	0.0356318	0.027183	SOD2/ELANE/ELANE/IL18/PTEN/PTEN/TNFAIP3/GNAI2	8
GO:0032091	GO:0032091	negative regulation of protein binding	5/280	80/21261	0.00411289	0.0361311	0.027564	SORL1/LRPAP1/ACTB/TMBIM6/ARRB2	5
GO:0070373	GO:0070373	negative regulation of ERK1 and ERK2 cascade	5/280	80/21261	0.00411289	0.0361311	0.027564	LYN/PTEN/PTEN/GSTP1/PTPN1	5
GO:0045861	GO:0045861	negative regulation of proteolysis	10/280	280/21261	0.00415341	0.0363981	0.0277676	PLAUR/TIMP2/SERPINB1/CSTB/LTF/SORL1/CDKN2D/GAPDH/CAST/CD44	10
GO:0046628	GO:0046628	positive regulation of insulin receptor signaling pathway	3/280	25/21261	0.00419408	0.036575	0.0279026	SORL1/GNAI2/PTPN1	3
GO:0090023	GO:0090023	positive regulation of neutrophil chemotaxis	3/280	25/21261	0.00419408	0.036575	0.0279026	C5AR1/CXCL8/RIPOR2	3
GO:0030866	GO:0030866	cortical actin cytoskeleton organization	4/280	50/21261	0.00421431	0.036575	0.0279026	PLEK/LCP1/TLN1/IQGAP1	4
GO:1904994	GO:1904994	regulation of leukocyte adhesion to vascular endothelial cell	4/280	50/21261	0.00421431	0.036575	0.0279026	ELANE/ELANE/ITGB2/RHOA	4
GO:0006605	GO:0006605	protein targeting	12/280	375/21261	0.00428158	0.0370692	0.0282796	NCF1/RAB8B/ITGB2/CHMP4B/SORL1/HERPUD1/BNIP3L/UBE2D3/GABARAP/UBL5/FIS1/TSPO	12
GO:0019362	GO:0019362	pyridine nucleotide metabolic process	5/280	81/21261	0.00433728	0.0373714	0.0285101	TKT/TALDO1/NAMPT/PGD/IDO1	5
GO:0046496	GO:0046496	nicotinamide nucleotide metabolic process	5/280	81/21261	0.00433728	0.0373714	0.0285101	TKT/TALDO1/NAMPT/PGD/IDO1	5
GO:0030168	GO:0030168	platelet activation	7/280	154/21261	0.00438136	0.037519	0.0286228	FCER1G/PLEK/LYN/PTPN6/ACTB/MYL12A/TLN1	7
GO:0050829	GO:0050829	defense response to Gram-negative bacterium	6/280	116/21261	0.00438574	0.037519	0.0286228	TREM1/ELANE/ELANE/CAMP/RNASE6/LTF	6
GO:0140888	GO:0140888	interferon-mediated signaling pathway	6/280	116/21261	0.00438574	0.037519	0.0286228	HCK/IFNGR2/IFNGR2/PTPN6/IRF1/PTPN1	6
GO:0002691	GO:0002691	regulation of cellular extravasation	4/280	51/21261	0.0045264	0.0385388	0.0294007	ELANE/ELANE/ADAM8/RIPOR2	4
GO:1902041	GO:1902041	regulation of extrinsic apoptotic signaling pathway via death domain receptors	4/280	51/21261	0.0045264	0.0385388	0.0294007	LGALS3/PTEN/PTEN/TNFAIP3	4
GO:0048659	GO:0048659	smooth muscle cell proliferation	8/280	196/21261	0.00456621	0.0387858	0.0295892	SOD2/ELANE/ELANE/IL18/PTEN/PTEN/TNFAIP3/GNAI2	8
GO:0006957	GO:0006957	complement activation, alternative pathway	3/280	26/21261	0.00469545	0.0393257	0.0300011	CFD/CFD/CFP	3
GO:0030502	GO:0030502	negative regulation of bone mineralization	3/280	26/21261	0.00469545	0.0393257	0.0300011	SRGN/RFLNB/RFLNB	3
GO:0036035	GO:0036035	osteoclast development	3/280	26/21261	0.00469545	0.0393257	0.0300011	TYROBP/ATP6AP1/LTF	3
GO:0060586	GO:0060586	multicellular organismal-level iron ion homeostasis	3/280	26/21261	0.00469545	0.0393257	0.0300011	SOD2/SLC40A1/FBXL5	3
GO:0070233	GO:0070233	negative regulation of T cell apoptotic process	3/280	26/21261	0.00469545	0.0393257	0.0300011	BCL3/IDO1/DOCK8	3
GO:0098751	GO:0098751	bone cell development	3/280	26/21261	0.00469545	0.0393257	0.0300011	TYROBP/ATP6AP1/LTF	3
GO:0001959	GO:0001959	regulation of cytokine-mediated signaling pathway	8/280	197/21261	0.0047067	0.0393283	0.030003	CD24/TNFRSF1A/IL1RN/CD300LF/TNFAIP3/GSTP1/PTPN6/PTPN1	8
GO:0050853	GO:0050853	B cell receptor signaling pathway	5/280	83/21261	0.00481201	0.0400221	0.0305324	LYN/PTPN6/NFKBIA/PRKCB/GRB2	5
GO:0061900	GO:0061900	glial cell activation	5/280	83/21261	0.00481201	0.0400221	0.0305324	TYROBP/C5AR1/IFNGR2/IFNGR2/ITGB2	5
GO:0045765	GO:0045765	regulation of angiogenesis	12/280	381/21261	0.0048489	0.0401827	0.0306548	C5AR1/CHI3L1/CXCL8/NINJ1/GLUL/CAMP/GADD45A/TNFAIP3/BTG1/PGK1/PRKCB/KLF2	12
GO:1903307	GO:1903307	positive regulation of regulated secretory pathway	4/280	52/21261	0.00485368	0.0401827	0.0306548	FGR/ITGB2/LAMP1/VAMP8	4
GO:0050870	GO:0050870	positive regulation of T cell activation	12/280	382/21261	0.00494903	0.0408779	0.0311852	CD24/ADAM8/LYN/CD55/IL18/VSIR/CD46/PTPN6/CORO1A/ACTB/RHOA/DOCK8	12
GO:0032479	GO:0032479	regulation of type I interferon production	7/280	158/21261	0.00503467	0.0413949	0.0315796	TYROBP/LILRA4/LILRA4/LILRA4/LILRA4/GAPDH/IRF1	7
GO:0032606	GO:0032606	type I interferon production	7/280	158/21261	0.00503467	0.0413949	0.0315796	TYROBP/LILRA4/LILRA4/LILRA4/LILRA4/GAPDH/IRF1	7
GO:0045806	GO:0045806	negative regulation of endocytosis	5/280	84/21261	0.0050627	0.0414357	0.0316108	LGALS3/CD300LF/LRPAP1/SNX3/CNN2	5
GO:2000401	GO:2000401	regulation of lymphocyte migration	5/280	84/21261	0.0050627	0.0414357	0.0316108	ADAM8/RIPOR2/CORO1A/RHOA/DOCK8	5
GO:0098927	GO:0098927	vesicle-mediated transport between endosomal compartments	4/280	53/21261	0.00519648	0.042434	0.0323723	SORL1/CORO1A/SNF8/SNX3	4
GO:1900078	GO:1900078	positive regulation of cellular response to insulin stimulus	3/280	27/21261	0.00523151	0.0426232	0.0325167	SORL1/GNAI2/PTPN1	3
GO:1901342	GO:1901342	regulation of vasculature development	12/280	386/21261	0.00536623	0.0436218	0.0332785	C5AR1/CHI3L1/CXCL8/NINJ1/GLUL/CAMP/GADD45A/TNFAIP3/BTG1/PGK1/PRKCB/KLF2	12
GO:0010389	GO:0010389	regulation of G2/M transition of mitotic cell cycle	6/280	121/21261	0.00538124	0.0436451	0.0332963	IER3/IER3/IER3/IER3/IER3/IER3	6
GO:0071634	GO:0071634	regulation of transforming growth factor beta production	4/280	54/21261	0.00555511	0.0448529	0.0342177	TYROBP/CD24/ADAM8/CD46	4
GO:2000403	GO:2000403	positive regulation of lymphocyte migration	4/280	54/21261	0.00555511	0.0448529	0.0342177	ADAM8/CORO1A/RHOA/DOCK8	4
GO:0000079	GO:0000079	regulation of cyclin-dependent protein serine/threonine kinase activity	5/280	86/21261	0.0055916	0.0449455	0.0342883	GADD45A/PTEN/PTEN/CDKN2D/ACTB	5
GO:0045921	GO:0045921	positive regulation of exocytosis	5/280	86/21261	0.0055916	0.0449455	0.0342883	FGR/ITGB2/SNF8/LAMP1/VAMP8	5
GO:0097305	GO:0097305	response to alcohol	10/280	293/21261	0.00568341	0.0455815	0.0347735	S100A8/SOD2/SGK1/RGS19/GRAMD1A/RGS2/PRKCB/GNB1/KLF2/TSPO	10
GO:0032611	GO:0032611	interleukin-1 beta production	7/280	162/21261	0.00575868	0.0456233	0.0348054	TYROBP/SERPINB1/CLEC7A/TNFAIP3/GSTP1/ARRB2/STMP1	7
GO:0032651	GO:0032651	regulation of interleukin-1 beta production	7/280	162/21261	0.00575868	0.0456233	0.0348054	TYROBP/SERPINB1/CLEC7A/TNFAIP3/GSTP1/ARRB2/STMP1	7
GO:0045621	GO:0045621	positive regulation of lymphocyte differentiation	7/280	162/21261	0.00575868	0.0456233	0.0348054	SPI1/ADAM8/IL18/VSIR/CD46/ACTB/RHOA	7
GO:0002433	GO:0002433	immune response-regulating cell surface receptor signaling pathway involved in phagocytosis	3/280	28/21261	0.00580291	0.0456233	0.0348054	FGR/HCK/LYN	3
GO:0002888	GO:0002888	positive regulation of myeloid leukocyte mediated immunity	3/280	28/21261	0.00580291	0.0456233	0.0348054	TYROBP/SPI1/ITGB2	3
GO:0038096	GO:0038096	Fc-gamma receptor signaling pathway involved in phagocytosis	3/280	28/21261	0.00580291	0.0456233	0.0348054	FGR/HCK/LYN	3
GO:0060561	GO:0060561	apoptotic process involved in morphogenesis	3/280	28/21261	0.00580291	0.0456233	0.0348054	SPI1/TNFRSF1A/TNFRSF1B	3
GO:0071624	GO:0071624	positive regulation of granulocyte chemotaxis	3/280	28/21261	0.00580291	0.0456233	0.0348054	C5AR1/CXCL8/RIPOR2	3
GO:1902410	GO:1902410	mitotic cytokinetic process	3/280	28/21261	0.00580291	0.0456233	0.0348054	CHMP4B/RHOA/IQGAP1	3
GO:0051047	GO:0051047	positive regulation of secretion	11/280	342/21261	0.00589814	0.0462172	0.0352585	S100A8/FGR/ADAM8/ACSL3/RAB8B/ITGB2/CYBA/SNF8/PRKCB/LAMP1/VAMP8	11
GO:0006816	GO:0006816	calcium ion transport	14/280	492/21261	0.00592635	0.0462172	0.0352585	LGALS3/LYN/PDE4B/PTPN6/CHD7/GNAI2/CORO1A/TMBIM6/CYBA/CALM3/PRKCB/CALM2/TSPO/IL16	14
GO:1901990	GO:1901990	regulation of mitotic cell cycle phase transition	12/280	391/21261	0.00592661	0.0462172	0.0352585	IER3/IER3/IER3/IER3/IER3/IER3/PTEN/PTEN/PTPN6/CDKN2D/DUSP1/ACTB	12
GO:1903573	GO:1903573	negative regulation of response to endoplasmic reticulum stress	4/280	55/21261	0.0059299	0.0462172	0.0352585	GRINA/HERPUD1/TMBIM6/PTPN1	4
GO:0034113	GO:0034113	heterotypic cell-cell adhesion	5/280	88/21261	0.00615835	0.0477904	0.0364587	NINJ1/IL1RN/ITGB2/CD44/ITGB7	5
GO:0072524	GO:0072524	pyridine-containing compound metabolic process	5/280	88/21261	0.00615835	0.0477904	0.0364587	TKT/TALDO1/NAMPT/PGD/IDO1	5
GO:0097696	GO:0097696	receptor signaling pathway via STAT	8/280	207/21261	0.00630108	0.0487926	0.0372232	OSM/TNFRSF1A/LYN/BCL3/GADD45A/CSF2RB/IL18/HCLS1	8
GO:0030838	GO:0030838	positive regulation of actin filament polymerization	4/280	56/21261	0.00632116	0.0488428	0.0372616	HCK/VASP/ARPC2/GRB2	4
GO:1904029	GO:1904029	regulation of cyclin-dependent protein kinase activity	5/280	89/21261	0.00645634	0.0497803	0.0379768	GADD45A/PTEN/PTEN/CDKN2D/ACTB	5

## Sheet: Cluster_4
	ID	Description	GeneRatio	BgRatio	pvalue	p.adjust	qvalue	geneID	Count
GO:0048024	GO:0048024	regulation of mRNA splicing, via spliceosome	11/85	110/21261	6.60857e-13	1.01706e-09	7.73551e-10	TRA2B/CELF2/HNRNPA2B1/SON/NCL/SRSF10/HNRNPL/HNRNPL/RBMX/HNRNPU/RNPS1	11
GO:0050684	GO:0050684	regulation of mRNA processing	11/85	133/21261	5.43295e-12	4.18066e-09	3.17971e-09	TRA2B/CELF2/HNRNPA2B1/SON/NCL/SRSF10/HNRNPL/HNRNPL/RBMX/HNRNPU/RNPS1	11
GO:0050852	GO:0050852	T cell receptor signaling pathway	12/85	197/21261	2.08405e-11	7.62887e-09	5.80234e-09	PTPRC/PTPRC/CD3E/CD247/TRAT1/TRBC2/ITK/SKAP1/GBP1/TRBC1/LCK/LAT	12
GO:0000377	GO:0000377	RNA splicing, via transesterification reactions with bulged adenosine as nucleophile	15/85	379/21261	2.56523e-11	7.62887e-09	5.80234e-09	TRA2B/CELF2/HNRNPA2B1/SON/PSIP1/NCL/HNRNPM/SF3B1/HNRNPA3/SRSF10/HNRNPL/HNRNPL/RBMX/HNRNPU/RNPS1	15
GO:0000398	GO:0000398	mRNA splicing, via spliceosome	15/85	379/21261	2.56523e-11	7.62887e-09	5.80234e-09	TRA2B/CELF2/HNRNPA2B1/SON/PSIP1/NCL/HNRNPM/SF3B1/HNRNPA3/SRSF10/HNRNPL/HNRNPL/RBMX/HNRNPU/RNPS1	15
GO:0000375	GO:0000375	RNA splicing, via transesterification reactions	15/85	383/21261	2.97422e-11	7.62887e-09	5.80234e-09	TRA2B/CELF2/HNRNPA2B1/SON/PSIP1/NCL/HNRNPM/SF3B1/HNRNPA3/SRSF10/HNRNPL/HNRNPL/RBMX/HNRNPU/RNPS1	15
GO:0046629	GO:0046629	gamma-delta T cell activation	7/85	40/21261	2.12606e-10	4.6743e-08	3.55516e-08	LEF1/TCF7/PTPRC/PTPRC/CD3E/CD247/ITK	7
GO:0043484	GO:0043484	regulation of RNA splicing	11/85	194/21261	3.25562e-10	6.26301e-08	4.76349e-08	TRA2B/CELF2/HNRNPA2B1/SON/NCL/SRSF10/HNRNPL/HNRNPL/RBMX/HNRNPU/RNPS1	11
GO:0050851	GO:0050851	antigen receptor-mediated signaling pathway	12/85	262/21261	5.6517e-10	9.66441e-08	7.35052e-08	PTPRC/PTPRC/CD3E/CD247/TRAT1/TRBC2/ITK/SKAP1/GBP1/TRBC1/LCK/LAT	12
GO:0000380	GO:0000380	alternative mRNA splicing, via spliceosome	8/85	75/21261	6.32511e-10	9.73434e-08	7.40371e-08	TRA2B/CELF2/HNRNPM/HNRNPL/HNRNPL/RBMX/HNRNPU/RNPS1	8
GO:0000381	GO:0000381	regulation of alternative mRNA splicing, via spliceosome	7/85	57/21261	2.85462e-09	3.99388e-07	3.03765e-07	TRA2B/CELF2/HNRNPL/HNRNPL/RBMX/HNRNPU/RNPS1	7
GO:1903311	GO:1903311	regulation of mRNA metabolic process	13/85	389/21261	4.73835e-09	6.07694e-07	4.62197e-07	TRA2B/CELF2/HNRNPA2B1/SON/NCL/ZFP36L2/HNRNPD/SRSF10/HNRNPL/HNRNPL/RBMX/HNRNPU/RNPS1	13
GO:0045586	GO:0045586	regulation of gamma-delta T cell differentiation	4/85	10/21261	4.90505e-08	5.80682e-06	4.41653e-06	LEF1/TCF7/PTPRC/PTPRC	4
GO:0002429	GO:0002429	immune response-activating cell surface receptor signaling pathway	12/85	410/21261	8.33187e-08	9.15911e-06	6.9662e-06	PTPRC/PTPRC/CD3E/CD247/TRAT1/TRBC2/ITK/SKAP1/GBP1/TRBC1/LCK/LAT	12
GO:0030217	GO:0030217	T cell differentiation	11/85	350/21261	1.4802e-07	1.51868e-05	1.15507e-05	LEF1/TCF7/PTPRC/PTPRC/CD3E/CD27/ITK/CAMK4/JAK1/ZFP36L2/LCK	11
GO:0042492	GO:0042492	gamma-delta T cell differentiation	4/85	14/21261	2.30971e-07	2.22166e-05	1.68974e-05	LEF1/TCF7/PTPRC/PTPRC	4
GO:0046643	GO:0046643	regulation of gamma-delta T cell activation	4/85	16/21261	4.17394e-07	3.77864e-05	2.87394e-05	LEF1/TCF7/PTPRC/PTPRC	4
GO:0046631	GO:0046631	alpha-beta T cell activation	9/85	238/21261	4.66528e-07	3.98882e-05	3.0338e-05	LEF1/PTPRC/PTPRC/CD3E/CD247/TRBC2/ITK/JAK1/TRBC1	9
GO:0002768	GO:0002768	immune response-regulating cell surface receptor signaling pathway	12/85	490/21261	5.62149e-07	4.55341e-05	3.46321e-05	PTPRC/PTPRC/CD3E/CD247/TRAT1/TRBC2/ITK/SKAP1/GBP1/TRBC1/LCK/LAT	12
GO:0051651	GO:0051651	maintenance of location in cell	9/85	246/21261	6.15274e-07	4.73453e-05	3.60097e-05	PTPRC/PTPRC/RASA3/RASA3/SUN2/SP100/HSP90B1/LCK/HNRNPU	9
GO:0048025	GO:0048025	negative regulation of mRNA splicing, via spliceosome	4/85	22/21261	1.64719e-06	0.000120715	9.18133e-05	HNRNPA2B1/SRSF10/RBMX/RNPS1	4
GO:0050686	GO:0050686	negative regulation of mRNA processing	4/85	24/21261	2.37822e-06	0.000166367	0.000126535	HNRNPA2B1/SRSF10/RBMX/RNPS1	4
GO:1903312	GO:1903312	negative regulation of mRNA metabolic process	6/85	99/21261	2.84233e-06	0.000190189	0.000144653	HNRNPA2B1/HNRNPD/SRSF10/RBMX/HNRNPU/RNPS1	6
GO:0030098	GO:0030098	lymphocyte differentiation	11/85	481/21261	3.34825e-06	0.000214706	0.000163301	LEF1/TCF7/PTPRC/PTPRC/CD3E/CD27/ITK/CAMK4/JAK1/ZFP36L2/LCK	11
GO:0022409	GO:0022409	positive regulation of cell-cell adhesion	11/85	484/21261	3.5533e-06	0.000218741	0.000166369	LEF1/ETS1/PTPRC/PTPRC/CD3E/CD27/CD5/ADAM19/SKAP1/JAK1/LCK	11
GO:0033119	GO:0033119	negative regulation of RNA splicing	4/85	27/21261	3.89214e-06	0.000230385	0.000175225	HNRNPA2B1/SRSF10/RBMX/RNPS1	4
GO:0050857	GO:0050857	positive regulation of antigen receptor-mediated signaling pathway	4/85	28/21261	4.52702e-06	0.00025804	0.000196259	PTPRC/PTPRC/TRAT1/LCK	4
GO:0038094	GO:0038094	Fc-gamma receptor signaling pathway	4/85	35/21261	1.13326e-05	0.000622887	0.000473753	PTPRC/PTPRC/CD247/LCK	4
GO:0050854	GO:0050854	regulation of antigen receptor-mediated signaling pathway	5/85	75/21261	1.2562e-05	0.000666651	0.000507039	PTPRC/PTPRC/TRAT1/GBP1/LCK	5
GO:0051235	GO:0051235	maintenance of location	9/85	373/21261	1.81937e-05	0.000933336	0.000709873	PTPRC/PTPRC/RASA3/RASA3/SUN2/SP100/HSP90B1/LCK/HNRNPU	9
GO:0045060	GO:0045060	negative thymic T cell selection	3/85	14/21261	2.17449e-05	0.0010458	0.000795407	PTPRC/PTPRC/CD3E	3
GO:0046645	GO:0046645	positive regulation of gamma-delta T cell activation	3/85	14/21261	2.17449e-05	0.0010458	0.000795407	LEF1/PTPRC/PTPRC	3
GO:0043368	GO:0043368	positive T cell selection	4/85	43/21261	2.60679e-05	0.00121571	0.00092464	PTPRC/PTPRC/CD3E/JAK1	4
GO:0046777	GO:0046777	protein autophosphorylation	7/85	221/21261	2.9596e-05	0.00133965	0.00101891	PTPRC/PTPRC/STK4/CAMK4/PRKX/STK17B/LCK	7
GO:0051208	GO:0051208	sequestering of calcium ion	6/85	151/21261	3.20102e-05	0.00138347	0.00105223	PTPRC/PTPRC/RASA3/RASA3/HSP90B1/LCK	6
GO:0043383	GO:0043383	negative T cell selection	3/85	16/21261	3.32608e-05	0.00138347	0.00105223	PTPRC/PTPRC/CD3E	3
GO:0045059	GO:0045059	positive thymic T cell selection	3/85	16/21261	3.32608e-05	0.00138347	0.00105223	PTPRC/PTPRC/CD3E	3
GO:0033077	GO:0033077	T cell differentiation in thymus	5/85	93/21261	3.57553e-05	0.00144809	0.00110138	PTPRC/PTPRC/CD3E/CAMK4/ZFP36L2	5
GO:0019722	GO:0019722	calcium-mediated signaling	7/85	231/21261	3.92343e-05	0.00154824	0.00117756	PTPRC/PTPRC/CD3E/CXCR4/TRAT1/GBP1/LAT	7
GO:1903039	GO:1903039	positive regulation of leukocyte cell-cell adhesion	9/85	415/21261	4.19124e-05	0.00161258	0.00122649	LEF1/ETS1/PTPRC/PTPRC/CD3E/CD27/CD5/SKAP1/LCK	9
GO:0035065	GO:0035065	regulation of histone acetylation	3/85	19/21261	5.70561e-05	0.00214169	0.00162892	SET/SF3B1/DEK	3
GO:0045619	GO:0045619	regulation of lymphocyte differentiation	7/85	251/21261	6.62911e-05	0.00242909	0.00184751	LEF1/TCF7/PTPRC/PTPRC/CD27/CAMK4/ZFP36L2	7
GO:0045058	GO:0045058	T cell selection	4/85	56/21261	7.45757e-05	0.00266912	0.00203007	PTPRC/PTPRC/CD3E/JAK1	4
GO:0038093	GO:0038093	Fc receptor signaling pathway	4/85	62/21261	0.000111221	0.0038902	0.00295879	PTPRC/PTPRC/CD247/LCK	4
GO:0051457	GO:0051457	maintenance of protein location in nucleus	3/85	24/21261	0.000117467	0.00401737	0.00305551	SUN2/SP100/HNRNPU	3
GO:0045061	GO:0045061	thymic T cell selection	3/85	25/21261	0.0001331	0.00445307	0.0033869	PTPRC/PTPRC/CD3E	3
GO:2000737	GO:2000737	negative regulation of stem cell differentiation	3/85	27/21261	0.000168294	0.0054101	0.00411479	LBH/ZFP36L2/HNRNPU	3
GO:2001238	GO:2001238	positive regulation of extrinsic apoptotic signaling pathway	4/85	69/21261	0.000168736	0.0054101	0.00411479	PTPRC/PTPRC/PMAIP1/STK4	4
GO:0006929	GO:0006929	substrate-dependent cell migration	3/85	28/21261	0.000187946	0.00578498	0.00439992	PTPRC/PTPRC/STK4	3
GO:1900151	GO:1900151	regulation of nuclear-transcribed mRNA catabolic process, deadenylation-dependent decay	3/85	28/21261	0.000187946	0.00578498	0.00439992	ZFP36L2/HNRNPD/HNRNPU	3
GO:0060759	GO:0060759	regulation of response to cytokine stimulus	6/85	210/21261	0.000197601	0.00596291	0.00453525	TLE5/PTPRC/PTPRC/CXCR4/LSM14A/LSM14A	6
GO:2000756	GO:2000756	regulation of peptidyl-lysine acetylation	3/85	29/21261	0.000209028	0.00618643	0.00470525	SET/SF3B1/DEK	3
GO:0000018	GO:0000018	regulation of DNA recombination	5/85	139/21261	0.000239608	0.00680918	0.0051789	PTPRC/PTPRC/EPC1/TERF2IP/H1-4	5
GO:0032623	GO:0032623	interleukin-2 production	4/85	76/21261	0.000245153	0.00680918	0.0051789	PTPRC/PTPRC/CD3E/GBP1	4
GO:0032663	GO:0032663	regulation of interleukin-2 production	4/85	76/21261	0.000245153	0.00680918	0.0051789	PTPRC/PTPRC/CD3E/GBP1	4
GO:0045580	GO:0045580	regulation of T cell differentiation	6/85	219/21261	0.000247767	0.00680918	0.0051789	LEF1/TCF7/PTPRC/PTPRC/CD27/CAMK4	6
GO:0048026	GO:0048026	positive regulation of mRNA splicing, via spliceosome	3/85	32/21261	0.000281293	0.00747152	0.00568266	TRA2B/NCL/RBMX	3
GO:0051209	GO:0051209	release of sequestered calcium ion into cytosol	5/85	144/21261	0.000282213	0.00747152	0.00568266	PTPRC/PTPRC/RASA3/RASA3/LCK	5
GO:1903313	GO:1903313	positive regulation of mRNA metabolic process	6/85	225/21261	0.000286433	0.00747152	0.00568266	TRA2B/NCL/ZFP36L2/HNRNPD/RBMX/HNRNPU	6
GO:0051283	GO:0051283	negative regulation of sequestering of calcium ion	5/85	145/21261	0.000291383	0.00747396	0.00568452	PTPRC/PTPRC/RASA3/RASA3/LCK	5
GO:0007052	GO:0007052	mitotic spindle organization	5/85	146/21261	0.000300776	0.00758844	0.00577158	STMN1/LSM14A/LSM14A/SUN2/HNRNPU	5
GO:0051282	GO:0051282	regulation of sequestering of calcium ion	5/85	147/21261	0.000310398	0.00770488	0.00586015	PTPRC/PTPRC/RASA3/RASA3/LCK	5
GO:0050853	GO:0050853	B cell receptor signaling pathway	4/85	83/21261	0.000343762	0.00839761	0.00638702	PTPRC/PTPRC/ITK/LCK	4
GO:0071353	GO:0071353	cellular response to interleukin-4	3/85	35/21261	0.000367985	0.0088489	0.00673026	LEF1/TCF7/JAK1	3
GO:0007051	GO:0007051	spindle organization	6/85	238/21261	0.000386464	0.00905935	0.00689032	STMN1/LSM14A/LSM14A/SEPTIN1/SUN2/HNRNPU	6
GO:0060337	GO:0060337	type I interferon-mediated signaling pathway	4/85	86/21261	0.000393656	0.00905935	0.00689032	LSM14A/LSM14A/JAK1/SP100	4
GO:0032743	GO:0032743	positive regulation of interleukin-2 production	3/85	36/21261	0.000400283	0.00905935	0.00689032	PTPRC/PTPRC/CD3E	3
GO:0045943	GO:0045943	positive regulation of transcription by RNA polymerase I	3/85	36/21261	0.000400283	0.00905935	0.00689032	NCL/SF3B1/DEK	3
GO:0071357	GO:0071357	cellular response to type I interferon	4/85	87/21261	0.000411379	0.00917555	0.0069787	LSM14A/LSM14A/JAK1/SP100	4
GO:0019932	GO:0019932	second-messenger-mediated signaling	7/85	339/21261	0.000419105	0.00921433	0.0070082	PTPRC/PTPRC/CD3E/CXCR4/TRAT1/GBP1/LAT	7
GO:0034113	GO:0034113	heterotypic cell-cell adhesion	4/85	88/21261	0.000429665	0.0092842	0.00706134	PTPRC/PTPRC/SKAP1/LCK	4
GO:0070670	GO:0070670	response to interleukin-4	3/85	37/21261	0.000434349	0.0092842	0.00706134	LEF1/TCF7/JAK1	3
GO:0050685	GO:0050685	positive regulation of mRNA processing	3/85	38/21261	0.000470222	0.0099133	0.00753982	TRA2B/NCL/RBMX	3
GO:0034340	GO:0034340	response to type I interferon	4/85	93/21261	0.000529894	0.0110204	0.00838182	LSM14A/LSM14A/JAK1/SP100	4
GO:0032703	GO:0032703	negative regulation of interleukin-2 production	3/85	40/21261	0.000547546	0.0110878	0.00843312	PTPRC/PTPRC/GBP1	3
GO:0046641	GO:0046641	positive regulation of alpha-beta T cell proliferation	3/85	40/21261	0.000547546	0.0110878	0.00843312	PTPRC/PTPRC/CD3E	3
GO:2001235	GO:2001235	positive regulation of apoptotic signaling pathway	5/85	170/21261	0.000603309	0.0120583	0.00917129	PTPRC/PTPRC/PMAIP1/STK4/LCK	5
GO:0072595	GO:0072595	maintenance of protein localization in organelle	3/85	42/21261	0.000632563	0.012481	0.00949272	SUN2/SP100/HNRNPU	3
GO:0097191	GO:0097191	extrinsic apoptotic signaling pathway	6/85	266/21261	0.000694008	0.013066	0.00993769	PTPRC/PTPRC/PMAIP1/CD27/STK4/SP100	6
GO:0035066	GO:0035066	positive regulation of histone acetylation	2/85	10/21261	0.000696175	0.013066	0.00993769	SF3B1/DEK	2
GO:0035701	GO:0035701	hematopoietic stem cell migration	2/85	10/21261	0.000696175	0.013066	0.00993769	PTPRC/PTPRC	2
GO:0048539	GO:0048539	bone marrow development	2/85	10/21261	0.000696175	0.013066	0.00993769	PTPRC/PTPRC	2
GO:1901983	GO:1901983	regulation of protein acetylation	3/85	44/21261	0.000725572	0.0134537	0.0102325	SET/SF3B1/DEK	3
GO:1902850	GO:1902850	microtubule cytoskeleton organization involved in mitosis	5/85	180/21261	0.000780888	0.014307	0.0108816	STMN1/LSM14A/LSM14A/SUN2/HNRNPU	5
GO:0050870	GO:0050870	positive regulation of T cell activation	7/85	382/21261	0.00084863	0.0148421	0.0112885	LEF1/PTPRC/PTPRC/CD3E/CD27/CD5/LCK	7
GO:0048103	GO:0048103	somatic stem cell division	2/85	11/21261	0.00084867	0.0148421	0.0112885	LBH/ZFP36L2	2
GO:0060368	GO:0060368	regulation of Fc receptor mediated stimulatory signaling pathway	2/85	11/21261	0.00084867	0.0148421	0.0112885	PTPRC/PTPRC	2
GO:0070934	GO:0070934	CRD-mediated mRNA stabilization	2/85	11/21261	0.00084867	0.0148421	0.0112885	HNRNPD/HNRNPU	2
GO:1903706	GO:1903706	regulation of hemopoiesis	8/85	499/21261	0.000861444	0.0148962	0.0113297	LEF1/TCF7/ETS1/PTPRC/PTPRC/CD27/CAMK4/ZFP36L2	8
GO:0000723	GO:0000723	telomere maintenance	5/85	185/21261	0.000883069	0.0149345	0.0113589	HNRNPA2B1/TERF2IP/SP100/HNRNPD/HNRNPU	5
GO:2001236	GO:2001236	regulation of extrinsic apoptotic signaling pathway	5/85	185/21261	0.000883069	0.0149345	0.0113589	PTPRC/PTPRC/PMAIP1/STK4/SP100	5
GO:0000245	GO:0000245	spliceosomal complex assembly	4/85	108/21261	0.000929451	0.0155481	0.0118255	CELF2/PSIP1/SF3B1/SRSF10	4
GO:1902105	GO:1902105	regulation of leukocyte differentiation	7/85	391/21261	0.000971801	0.0159516	0.0121324	LEF1/TCF7/PTPRC/PTPRC/CD27/CAMK4/ZFP36L2	7
GO:0006356	GO:0006356	regulation of transcription by RNA polymerase I	3/85	49/21261	0.000994941	0.0159516	0.0121324	NCL/SF3B1/DEK	3
GO:0031953	GO:0031953	negative regulation of protein autophosphorylation	2/85	12/21261	0.00101576	0.0159516	0.0121324	PTPRC/PTPRC	2
GO:0033632	GO:0033632	regulation of cell-cell adhesion mediated by integrin	2/85	12/21261	0.00101576	0.0159516	0.0121324	CD3E/SKAP1	2
GO:0048304	GO:0048304	positive regulation of isotype switching to IgG isotypes	2/85	12/21261	0.00101576	0.0159516	0.0121324	PTPRC/PTPRC	2
GO:1900152	GO:1900152	negative regulation of nuclear-transcribed mRNA catabolic process, deadenylation-dependent decay	2/85	12/21261	0.00101576	0.0159516	0.0121324	HNRNPD/HNRNPU	2
GO:0050856	GO:0050856	regulation of T cell receptor signaling pathway	3/85	50/21261	0.00105541	0.0164068	0.0124786	TRAT1/GBP1/LCK	3
GO:0051098	GO:0051098	regulation of binding	6/85	290/21261	0.00108531	0.0167029	0.0127039	LEF1/TLE5/EPB41/STMN1/STK4/SP100	6
GO:0033120	GO:0033120	positive regulation of RNA splicing	3/85	51/21261	0.00111815	0.0167071	0.012707	TRA2B/NCL/RBMX	3
GO:1902041	GO:1902041	regulation of extrinsic apoptotic signaling pathway via death domain receptors	3/85	51/21261	0.00111815	0.0167071	0.012707	PMAIP1/STK4/SP100	3
GO:2000648	GO:2000648	positive regulation of stem cell proliferation	3/85	51/21261	0.00111815	0.0167071	0.012707	PTPRC/PTPRC/HNRNPU	3
GO:0001959	GO:0001959	regulation of cytokine-mediated signaling pathway	5/85	197/21261	0.00116875	0.0171788	0.0130658	PTPRC/PTPRC/CXCR4/LSM14A/LSM14A	5
GO:0016573	GO:0016573	histone acetylation	3/85	52/21261	0.0011832	0.0171788	0.0130658	SET/SF3B1/DEK	3
GO:0046580	GO:0046580	negative regulation of Ras protein signal transduction	3/85	52/21261	0.0011832	0.0171788	0.0130658	STMN1/RASA3/RASA3	3
GO:0140888	GO:0140888	interferon-mediated signaling pathway	4/85	116/21261	0.00121217	0.0174348	0.0132605	LSM14A/LSM14A/JAK1/SP100	4
GO:0006376	GO:0006376	mRNA splice site recognition	3/85	53/21261	0.0012506	0.017821	0.0135542	CELF2/PSIP1/SRSF10	3
GO:0031056	GO:0031056	regulation of histone modification	3/85	54/21261	0.00132036	0.0186425	0.014179	SET/SF3B1/DEK	3
GO:0061640	GO:0061640	cytoskeleton-dependent cytokinesis	4/85	120/21261	0.00137396	0.0192229	0.0146205	STMN1/SEPTIN1/SON/SEPTIN6	4
GO:0043666	GO:0043666	regulation of phosphoprotein phosphatase activity	3/85	56/21261	0.00146713	0.0203415	0.0154713	PTPRC/PTPRC/HSP90B1	3
GO:0021537	GO:0021537	telencephalon development	6/85	310/21261	0.00152532	0.0209595	0.0159413	LEF1/KCNA3/CXCR4/TRA2B/TUBA1A/SUN2	6
GO:0031295	GO:0031295	T cell costimulation	3/85	57/21261	0.00154419	0.0210311	0.0159957	CD3E/CD5/LCK	3
GO:1902043	GO:1902043	positive regulation of extrinsic apoptotic signaling pathway via death domain receptors	2/85	15/21261	0.00160344	0.0216464	0.0164637	PMAIP1/STK4	2
GO:0018108	GO:0018108	peptidyl-tyrosine phosphorylation	6/85	316/21261	0.00168069	0.0224382	0.017066	PTPRC/PTPRC/CD3E/JAK1/NCL/LCK	6
GO:0031294	GO:0031294	lymphocyte costimulation	3/85	59/21261	0.00170583	0.0224382	0.017066	CD3E/CD5/LCK	3
GO:0051058	GO:0051058	negative regulation of small GTPase mediated signal transduction	3/85	59/21261	0.00170583	0.0224382	0.017066	STMN1/RASA3/RASA3	3
GO:0018212	GO:0018212	peptidyl-tyrosine modification	6/85	318/21261	0.00173507	0.0226294	0.0172114	PTPRC/PTPRC/CD3E/JAK1/NCL/LCK	6
GO:0097553	GO:0097553	calcium ion transmembrane import into cytosol	5/85	216/21261	0.0017539	0.0226828	0.017252	PTPRC/PTPRC/RASA3/RASA3/LCK	5
GO:0032200	GO:0032200	telomere organization	5/85	218/21261	0.00182604	0.0230566	0.0175363	HNRNPA2B1/TERF2IP/SP100/HNRNPD/HNRNPU	5
GO:2000758	GO:2000758	positive regulation of peptidyl-lysine acetylation	2/85	16/21261	0.00182775	0.0230566	0.0175363	SF3B1/DEK	2
GO:2000767	GO:2000767	positive regulation of cytoplasmic translation	2/85	16/21261	0.00182775	0.0230566	0.0175363	HNRNPD/HNRNPU	2
GO:0032204	GO:0032204	regulation of telomere maintenance	4/85	130/21261	0.00184338	0.0230648	0.0175425	HNRNPA2B1/TERF2IP/HNRNPD/HNRNPU	4
GO:0046640	GO:0046640	regulation of alpha-beta T cell proliferation	3/85	62/21261	0.0019675	0.0244192	0.0185726	PTPRC/PTPRC/CD3E	3
GO:2001252	GO:2001252	positive regulation of chromosome organization	4/85	133/21261	0.00200346	0.0246665	0.0187608	HNRNPA2B1/RESF1/TERF2IP/HNRNPD	4
GO:0048302	GO:0048302	regulation of isotype switching to IgG isotypes	2/85	17/21261	0.00206608	0.025037	0.0190425	PTPRC/PTPRC	2
GO:0050862	GO:0050862	positive regulation of T cell receptor signaling pathway	2/85	17/21261	0.00206608	0.025037	0.0190425	TRAT1/LCK	2
GO:0050864	GO:0050864	regulation of B cell activation	4/85	135/21261	0.00211536	0.0254339	0.0193444	PTPRC/PTPRC/CD27/ZFP36L2	4
GO:0006874	GO:0006874	intracellular calcium ion homeostasis	6/85	332/21261	0.00215411	0.025699	0.019546	PTPRC/PTPRC/RASA3/RASA3/HSP90B1/LCK	6
GO:0046633	GO:0046633	alpha-beta T cell proliferation	3/85	65/21261	0.00225287	0.0266705	0.020285	PTPRC/PTPRC/CD3E	3
GO:0051054	GO:0051054	positive regulation of DNA metabolic process	6/85	336/21261	0.00228681	0.0268262	0.0204034	PTPRC/PTPRC/HNRNPA2B1/EPC1/TERF2IP/HNRNPD	6
GO:0045945	GO:0045945	positive regulation of transcription by RNA polymerase III	2/85	18/21261	0.00231832	0.0268262	0.0204034	SF3B1/DEK	2
GO:0048291	GO:0048291	isotype switching to IgG isotypes	2/85	18/21261	0.00231832	0.0268262	0.0204034	PTPRC/PTPRC	2
GO:0032507	GO:0032507	maintenance of protein location in cell	3/85	66/21261	0.00235339	0.0270289	0.0205575	SUN2/SP100/HNRNPU	3
GO:0033631	GO:0033631	cell-cell adhesion mediated by integrin	2/85	19/21261	0.00258435	0.0292449	0.022243	CD3E/SKAP1	2
GO:1904044	GO:1904044	response to aldosterone	2/85	19/21261	0.00258435	0.0292449	0.022243	PTPRC/PTPRC	2
GO:0018393	GO:0018393	internal peptidyl-lysine acetylation	3/85	69/21261	0.00267149	0.0299286	0.0227629	SET/SF3B1/DEK	3
GO:0017148	GO:0017148	negative regulation of translation	6/85	347/21261	0.00268365	0.0299286	0.0227629	LSM14A/LSM14A/NCL/ZFP36L2/HNRNPD/HNRNPU	6
GO:0051251	GO:0051251	positive regulation of lymphocyte activation	7/85	469/21261	0.00273114	0.030239	0.0229991	LEF1/PTPRC/PTPRC/CD3E/CD27/CD5/LCK	7
GO:0043031	GO:0043031	negative regulation of macrophage activation	2/85	20/21261	0.00286406	0.031201	0.0237307	PTPRC/PTPRC	2
GO:0150079	GO:0150079	negative regulation of neuroinflammatory response	2/85	20/21261	0.00286406	0.031201	0.0237307	PTPRC/PTPRC	2
GO:0045582	GO:0045582	positive regulation of T cell differentiation	4/85	147/21261	0.00287884	0.031201	0.0237307	LEF1/PTPRC/PTPRC/CD27	4
GO:0010921	GO:0010921	regulation of phosphatase activity	3/85	72/21261	0.00301492	0.0324473	0.0246786	PTPRC/PTPRC/HSP90B1	3
GO:0055074	GO:0055074	calcium ion homeostasis	6/85	358/21261	0.0031302	0.0330554	0.0251412	PTPRC/PTPRC/RASA3/RASA3/HSP90B1/LCK	6
GO:0002925	GO:0002925	positive regulation of humoral immune response mediated by circulating immunoglobulin	2/85	21/21261	0.00315734	0.0330554	0.0251412	PTPRC/PTPRC	2
GO:0032516	GO:0032516	positive regulation of phosphoprotein phosphatase activity	2/85	21/21261	0.00315734	0.0330554	0.0251412	PTPRC/PTPRC	2
GO:0061158	GO:0061158	3'-UTR-mediated mRNA destabilization	2/85	21/21261	0.00315734	0.0330554	0.0251412	ZFP36L2/HNRNPD	2
GO:0002562	GO:0002562	somatic diversification of immune receptors via germline recombination within a single locus	3/85	74/21261	0.00325826	0.0334298	0.0254259	LEF1/PTPRC/PTPRC	3
GO:0016444	GO:0016444	somatic cell DNA recombination	3/85	74/21261	0.00325826	0.0334298	0.0254259	LEF1/PTPRC/PTPRC	3
GO:0045911	GO:0045911	positive regulation of DNA recombination	3/85	74/21261	0.00325826	0.0334298	0.0254259	PTPRC/PTPRC/EPC1	3
GO:0006475	GO:0006475	internal protein amino acid acetylation	3/85	75/21261	0.00338432	0.0344931	0.0262347	SET/SF3B1/DEK	3
GO:0006310	GO:0006310	DNA recombination	6/85	365/21261	0.00344195	0.0347908	0.0264611	LEF1/PTPRC/PTPRC/EPC1/TERF2IP/H1-4	6
GO:0001915	GO:0001915	negative regulation of T cell mediated cytotoxicity	2/85	22/21261	0.00346409	0.0347908	0.0264611	PTPRC/PTPRC	2
GO:0000956	GO:0000956	nuclear-transcribed mRNA catabolic process	4/85	155/21261	0.00348134	0.0347908	0.0264611	ZFP36L2/HNRNPD/HNRNPU/RNPS1	4
GO:0006816	GO:0006816	calcium ion transport	7/85	492/21261	0.00355607	0.0353083	0.0268547	EPB41/PTPRC/PTPRC/CXCR4/RASA3/RASA3/LCK	7
GO:0001961	GO:0001961	positive regulation of cytokine-mediated signaling pathway	3/85	78/21261	0.00378028	0.0363991	0.0276843	CXCR4/LSM14A/LSM14A	3
GO:0033962	GO:0033962	P-body assembly	2/85	23/21261	0.00378418	0.0363991	0.0276843	LSM14A/LSM14A	2
GO:0060340	GO:0060340	positive regulation of type I interferon-mediated signaling pathway	2/85	23/21261	0.00378418	0.0363991	0.0276843	LSM14A/LSM14A	2
GO:0097284	GO:0097284	hepatocyte apoptotic process	2/85	23/21261	0.00378418	0.0363991	0.0276843	STK4/ARF6	2
GO:1903978	GO:1903978	regulation of microglial cell activation	2/85	23/21261	0.00378418	0.0363991	0.0276843	PTPRC/PTPRC	2
GO:0048863	GO:0048863	stem cell differentiation	5/85	262/21261	0.00402644	0.037775	0.0287308	PTPRC/PTPRC/LBH/ZFP36L2/HNRNPU	5
GO:0034249	GO:0034249	negative regulation of amide metabolic process	6/85	377/21261	0.00402954	0.037775	0.0287308	LSM14A/LSM14A/NCL/ZFP36L2/HNRNPD/HNRNPU	6
GO:0002200	GO:0002200	somatic diversification of immune receptors	3/85	80/21261	0.0040593	0.037775	0.0287308	LEF1/PTPRC/PTPRC	3
GO:0070373	GO:0070373	negative regulation of ERK1 and ERK2 cascade	3/85	80/21261	0.0040593	0.037775	0.0287308	PTPRC/PTPRC/GBP1	3
GO:0031960	GO:0031960	response to corticosteroid	4/85	162/21261	0.0040745	0.037775	0.0287308	PTPRC/PTPRC/ZFP36L2/HNRNPU	4
GO:0045621	GO:0045621	positive regulation of lymphocyte differentiation	4/85	162/21261	0.0040745	0.037775	0.0287308	LEF1/PTPRC/PTPRC/CD27	4
GO:0033630	GO:0033630	positive regulation of cell adhesion mediated by integrin	2/85	24/21261	0.00411752	0.0379453	0.0288603	CD3E/SKAP1	2
GO:0030183	GO:0030183	B cell differentiation	4/85	163/21261	0.00416446	0.0381495	0.0290156	PTPRC/PTPRC/CD27/ZFP36L2	4
GO:0006360	GO:0006360	transcription by RNA polymerase I	3/85	81/21261	0.00420338	0.0382781	0.0291134	NCL/SF3B1/DEK	3
GO:0030902	GO:0030902	hindbrain development	4/85	164/21261	0.00425576	0.0385272	0.0293028	LEF1/CD3E/TUBA1A/HNRNPD	4
GO:0018394	GO:0018394	peptidyl-lysine acetylation	3/85	82/21261	0.00435054	0.0391549	0.0297803	SET/SF3B1/DEK	3
GO:1901985	GO:1901985	positive regulation of protein acetylation	2/85	25/21261	0.00446399	0.0399424	0.0303792	SF3B1/DEK	2
GO:0051225	GO:0051225	spindle assembly	4/85	167/21261	0.00453776	0.0403677	0.0307027	LSM14A/LSM14A/SEPTIN1/HNRNPU	4
GO:0000288	GO:0000288	nuclear-transcribed mRNA catabolic process, deadenylation-dependent decay	3/85	84/21261	0.00465416	0.0409301	0.0311304	ZFP36L2/HNRNPD/HNRNPU	3
GO:2000736	GO:2000736	regulation of stem cell differentiation	3/85	84/21261	0.00465416	0.0409301	0.0311304	LBH/ZFP36L2/HNRNPU	3
GO:0090307	GO:0090307	mitotic spindle assembly	3/85	85/21261	0.00481067	0.0419398	0.0318984	LSM14A/LSM14A/HNRNPU	3
GO:0001779	GO:0001779	natural killer cell differentiation	2/85	26/21261	0.00482349	0.0419398	0.0318984	PTPRC/PTPRC	2
GO:0060760	GO:0060760	positive regulation of response to cytokine stimulus	3/85	86/21261	0.00497032	0.0429737	0.0326848	CXCR4/LSM14A/LSM14A	3
GO:0050871	GO:0050871	positive regulation of B cell activation	3/85	87/21261	0.00513314	0.0441335	0.0335669	PTPRC/PTPRC/CD27	3
GO:0035584	GO:0035584	calcium-mediated signaling using intracellular calcium source	2/85	27/21261	0.00519591	0.0441796	0.0336019	PTPRC/PTPRC	2
GO:0060333	GO:0060333	type II interferon-mediated signaling pathway	2/85	27/21261	0.00519591	0.0441796	0.0336019	JAK1/SP100	2
GO:0033044	GO:0033044	regulation of chromosome organization	5/85	280/21261	0.00532251	0.0450074	0.0342315	HNRNPA2B1/RESF1/TERF2IP/HNRNPD/HNRNPU	5
GO:0000281	GO:0000281	mitotic cytokinesis	3/85	89/21261	0.00546835	0.0459879	0.0349773	STMN1/SON/SEPTIN6	3
GO:0002433	GO:0002433	immune response-regulating cell surface receptor signaling pathway involved in phagocytosis	2/85	28/21261	0.00558113	0.046429	0.0353128	PTPRC/PTPRC	2
GO:0038096	GO:0038096	Fc-gamma receptor signaling pathway involved in phagocytosis	2/85	28/21261	0.00558113	0.046429	0.0353128	PTPRC/PTPRC	2
GO:0010833	GO:0010833	telomere maintenance via telomere lengthening	3/85	91/21261	0.00581644	0.047869	0.036408	HNRNPA2B1/TERF2IP/HNRNPU	3
GO:0072091	GO:0072091	regulation of stem cell proliferation	3/85	91/21261	0.00581644	0.047869	0.036408	PTPRC/PTPRC/HNRNPU	3
GO:0051259	GO:0051259	protein complex oligomerization	5/85	288/21261	0.00598403	0.0488193	0.0371308	KCNA3/CD247/STK4/EVL/RBMX	5
GO:0032206	GO:0032206	positive regulation of telomere maintenance	3/85	92/21261	0.00599535	0.0488193	0.0371308	HNRNPA2B1/TERF2IP/HNRNPD	3

## Sheet: Cluster_5
	ID	Description	GeneRatio	BgRatio	pvalue	p.adjust	qvalue	geneID	Count
GO:0019646	GO:0019646	aerobic electron transport chain	13/136	109/21261	2.32233e-13	2.11691e-10	1.86572e-10	NDUFA4/NDUFA3/NDUFA3/NDUFA3/NDUFA3/NDUFA3/NDUFA3/NDUFA3/NDUFA3/NDUFA3/NDUFA3/COX5B/COX5B	13
GO:0048535	GO:0048535	lymph node development	9/136	32/21261	3.39589e-13	2.11691e-10	1.86572e-10	LTB/LTB/LTB/LTB/LTB/LTB/LTB/LTB/IL7R	9
GO:0006120	GO:0006120	mitochondrial electron transport, NADH to ubiquinone	11/136	66/21261	3.87408e-13	2.11691e-10	1.86572e-10	NDUFA4/NDUFA3/NDUFA3/NDUFA3/NDUFA3/NDUFA3/NDUFA3/NDUFA3/NDUFA3/NDUFA3/NDUFA3	11
GO:0071895	GO:0071895	odontoblast differentiation	8/136	21/21261	4.31868e-13	2.11691e-10	1.86572e-10	TUBB/TUBB/TUBB/TUBB/TUBB/TUBB/TUBB/TUBB	8
GO:0042773	GO:0042773	ATP synthesis coupled electron transport	13/136	117/21261	5.88848e-13	2.11691e-10	1.86572e-10	NDUFA4/NDUFA3/NDUFA3/NDUFA3/NDUFA3/NDUFA3/NDUFA3/NDUFA3/NDUFA3/NDUFA3/NDUFA3/COX5B/COX5B	13
GO:0042775	GO:0042775	mitochondrial ATP synthesis coupled electron transport	13/136	117/21261	5.88848e-13	2.11691e-10	1.86572e-10	NDUFA4/NDUFA3/NDUFA3/NDUFA3/NDUFA3/NDUFA3/NDUFA3/NDUFA3/NDUFA3/NDUFA3/NDUFA3/COX5B/COX5B	13
GO:0042776	GO:0042776	proton motive force-driven mitochondrial ATP synthesis	11/136	82/21261	4.63189e-12	1.3565e-09	1.19554e-09	NDUFA3/NDUFA3/NDUFA3/NDUFA3/NDUFA3/NDUFA3/NDUFA3/NDUFA3/NDUFA3/NDUFA3/ATP5MF	11
GO:0006119	GO:0006119	oxidative phosphorylation	14/136	171/21261	5.03106e-12	1.3565e-09	1.19554e-09	NDUFA4/NDUFA3/NDUFA3/NDUFA3/NDUFA3/NDUFA3/NDUFA3/NDUFA3/NDUFA3/NDUFA3/NDUFA3/COX5B/COX5B/ATP5MF	14
GO:0022904	GO:0022904	respiratory electron transport chain	13/136	141/21261	6.60554e-12	1.58313e-09	1.39528e-09	NDUFA4/NDUFA3/NDUFA3/NDUFA3/NDUFA3/NDUFA3/NDUFA3/NDUFA3/NDUFA3/NDUFA3/NDUFA3/COX5B/COX5B	13
GO:0034109	GO:0034109	homotypic cell-cell adhesion	12/136	116/21261	1.12001e-11	2.41586e-09	2.1292e-09	CD99/CD99/ACTG1/ACTG1/CLIC1/CLIC1/CLIC1/CLIC1/CLIC1/CLIC1/CLIC1/PDIA3	12
GO:0009060	GO:0009060	aerobic respiration	15/136	222/21261	1.34882e-11	2.64491e-09	2.33107e-09	NDUFA4/MDH1/NDUFA3/NDUFA3/NDUFA3/NDUFA3/NDUFA3/NDUFA3/NDUFA3/NDUFA3/NDUFA3/NDUFA3/COX5B/COX5B/ATP5MF	15
GO:0015986	GO:0015986	proton motive force-driven ATP synthesis	11/136	91/21261	1.49109e-11	2.68024e-09	2.3622e-09	NDUFA3/NDUFA3/NDUFA3/NDUFA3/NDUFA3/NDUFA3/NDUFA3/NDUFA3/NDUFA3/NDUFA3/ATP5MF	11
GO:2001238	GO:2001238	positive regulation of extrinsic apoptotic signaling pathway	10/136	69/21261	2.02464e-11	3.35935e-09	2.96073e-09	LTB/LTB/LTB/LTB/LTB/LTB/LTB/LTB/PDIA3/PPP1CA	10
GO:0009144	GO:0009144	purine nucleoside triphosphate metabolic process	14/136	193/21261	2.59265e-11	3.99453e-09	3.52054e-09	SAMHD1/HSPA8/NME2/NDUFA3/NDUFA3/NDUFA3/NDUFA3/NDUFA3/NDUFA3/NDUFA3/NDUFA3/NDUFA3/NDUFA3/ATP5MF	14
GO:0009206	GO:0009206	purine ribonucleoside triphosphate biosynthetic process	12/136	129/21261	3.97062e-11	5.70975e-09	5.03224e-09	NME2/NDUFA3/NDUFA3/NDUFA3/NDUFA3/NDUFA3/NDUFA3/NDUFA3/NDUFA3/NDUFA3/NDUFA3/ATP5MF	12
GO:0009145	GO:0009145	purine nucleoside triphosphate biosynthetic process	12/136	130/21261	4.35082e-11	5.86545e-09	5.16946e-09	NME2/NDUFA3/NDUFA3/NDUFA3/NDUFA3/NDUFA3/NDUFA3/NDUFA3/NDUFA3/NDUFA3/NDUFA3/ATP5MF	12
GO:0010257	GO:0010257	NADH dehydrogenase complex assembly	10/136	76/21261	5.47254e-11	6.55793e-09	5.77977e-09	NDUFA3/NDUFA3/NDUFA3/NDUFA3/NDUFA3/NDUFA3/NDUFA3/NDUFA3/NDUFA3/NDUFA3	10
GO:0032981	GO:0032981	mitochondrial respiratory chain complex I assembly	10/136	76/21261	5.47254e-11	6.55793e-09	5.77977e-09	NDUFA3/NDUFA3/NDUFA3/NDUFA3/NDUFA3/NDUFA3/NDUFA3/NDUFA3/NDUFA3/NDUFA3	10
GO:0009201	GO:0009201	ribonucleoside triphosphate biosynthetic process	12/136	135/21261	6.79494e-11	7.6566e-09	6.74807e-09	NME2/NDUFA3/NDUFA3/NDUFA3/NDUFA3/NDUFA3/NDUFA3/NDUFA3/NDUFA3/NDUFA3/NDUFA3/ATP5MF	12
GO:2001235	GO:2001235	positive regulation of apoptotic signaling pathway	13/136	170/21261	7.0993e-11	7.6566e-09	6.74807e-09	LTB/LTB/LTB/LTB/LTB/LTB/LTB/LTB/PDIA3/LCK/EIF5A/EIF5A/PPP1CA	13
GO:0009141	GO:0009141	nucleoside triphosphate metabolic process	14/136	210/21261	8.02711e-11	8.24498e-09	7.26664e-09	SAMHD1/HSPA8/NME2/NDUFA3/NDUFA3/NDUFA3/NDUFA3/NDUFA3/NDUFA3/NDUFA3/NDUFA3/NDUFA3/NDUFA3/ATP5MF	14
GO:0009142	GO:0009142	nucleoside triphosphate biosynthetic process	12/136	143/21261	1.3366e-10	1.31047e-08	1.15497e-08	NME2/NDUFA3/NDUFA3/NDUFA3/NDUFA3/NDUFA3/NDUFA3/NDUFA3/NDUFA3/NDUFA3/NDUFA3/ATP5MF	12
GO:0009205	GO:0009205	purine ribonucleoside triphosphate metabolic process	13/136	187/21261	2.33584e-10	2.09258e-08	1.84427e-08	HSPA8/NME2/NDUFA3/NDUFA3/NDUFA3/NDUFA3/NDUFA3/NDUFA3/NDUFA3/NDUFA3/NDUFA3/NDUFA3/ATP5MF	13
GO:0045333	GO:0045333	cellular respiration	15/136	272/21261	2.3751e-10	2.09258e-08	1.84427e-08	NDUFA4/MDH1/NDUFA3/NDUFA3/NDUFA3/NDUFA3/NDUFA3/NDUFA3/NDUFA3/NDUFA3/NDUFA3/NDUFA3/COX5B/COX5B/ATP5MF	15
GO:0070527	GO:0070527	platelet aggregation	10/136	88/21261	2.42533e-10	2.09258e-08	1.84427e-08	ACTG1/ACTG1/CLIC1/CLIC1/CLIC1/CLIC1/CLIC1/CLIC1/CLIC1/PDIA3	10
GO:0006754	GO:0006754	ATP biosynthetic process	11/136	119/21261	2.85494e-10	2.3685e-08	2.08746e-08	NDUFA3/NDUFA3/NDUFA3/NDUFA3/NDUFA3/NDUFA3/NDUFA3/NDUFA3/NDUFA3/NDUFA3/ATP5MF	11
GO:0009199	GO:0009199	ribonucleoside triphosphate metabolic process	13/136	194/21261	3.68413e-10	2.94321e-08	2.59397e-08	HSPA8/NME2/NDUFA3/NDUFA3/NDUFA3/NDUFA3/NDUFA3/NDUFA3/NDUFA3/NDUFA3/NDUFA3/NDUFA3/ATP5MF	13
GO:0022900	GO:0022900	electron transport chain	13/136	195/21261	3.926e-10	3.02443e-08	2.66555e-08	NDUFA4/NDUFA3/NDUFA3/NDUFA3/NDUFA3/NDUFA3/NDUFA3/NDUFA3/NDUFA3/NDUFA3/NDUFA3/COX5B/COX5B	13
GO:0046034	GO:0046034	ATP metabolic process	12/136	164/21261	6.57355e-10	4.88936e-08	4.30919e-08	HSPA8/NDUFA3/NDUFA3/NDUFA3/NDUFA3/NDUFA3/NDUFA3/NDUFA3/NDUFA3/NDUFA3/NDUFA3/ATP5MF	12
GO:0060563	GO:0060563	neuroepithelial cell differentiation	8/136	50/21261	9.75273e-10	7.01221e-08	6.18015e-08	TUBB/TUBB/TUBB/TUBB/TUBB/TUBB/TUBB/TUBB	8
GO:0015980	GO:0015980	energy derivation by oxidation of organic compounds	16/136	369/21261	1.93611e-09	1.34716e-07	1.18731e-07	NDUFA4/MDH1/NDUFA3/NDUFA3/NDUFA3/NDUFA3/NDUFA3/NDUFA3/NDUFA3/NDUFA3/NDUFA3/NDUFA3/COX5B/COX5B/PPP1CA/ATP5MF	16
GO:2001236	GO:2001236	regulation of extrinsic apoptotic signaling pathway	12/136	185/21261	2.61312e-09	1.76141e-07	1.5524e-07	LTB/LTB/LTB/LTB/LTB/LTB/LTB/LTB/GPX1/PDIA3/IFI6/PPP1CA	12
GO:0045669	GO:0045669	positive regulation of osteoblast differentiation	9/136	83/21261	3.02316e-09	1.97604e-07	1.74157e-07	IFITM1/JUND/CLIC1/CLIC1/CLIC1/CLIC1/CLIC1/CLIC1/CLIC1	9
GO:0033108	GO:0033108	mitochondrial respiratory chain complex assembly	10/136	118/21261	4.45302e-09	2.77344e-07	2.44434e-07	NDUFA3/NDUFA3/NDUFA3/NDUFA3/NDUFA3/NDUFA3/NDUFA3/NDUFA3/NDUFA3/NDUFA3	10
GO:0030168	GO:0030168	platelet activation	11/136	154/21261	4.50025e-09	2.77344e-07	2.44434e-07	ACTG1/ACTG1/CLIC1/CLIC1/CLIC1/CLIC1/CLIC1/CLIC1/CLIC1/PDIA3/LCK	11
GO:0009152	GO:0009152	purine ribonucleotide biosynthetic process	13/136	240/21261	4.94884e-09	2.96518e-07	2.61333e-07	HSD17B12/NME2/NDUFA3/NDUFA3/NDUFA3/NDUFA3/NDUFA3/NDUFA3/NDUFA3/NDUFA3/NDUFA3/NDUFA3/ATP5MF	13
GO:0032735	GO:0032735	positive regulation of interleukin-12 production	8/136	63/21261	6.56173e-09	3.82531e-07	3.3714e-07	LTB/LTB/LTB/LTB/LTB/LTB/LTB/LTB	8
GO:0009260	GO:0009260	ribonucleotide biosynthetic process	13/136	255/21261	1.02365e-08	5.81054e-07	5.12106e-07	HSD17B12/NME2/NDUFA3/NDUFA3/NDUFA3/NDUFA3/NDUFA3/NDUFA3/NDUFA3/NDUFA3/NDUFA3/NDUFA3/ATP5MF	13
GO:0042060	GO:0042060	wound healing	17/136	485/21261	1.411e-08	7.62189e-07	6.71748e-07	ANXA2/ITGB1/ANXA1/S100A10/ACTG1/ACTG1/GPX1/ANXA6/CLIC1/CLIC1/CLIC1/CLIC1/CLIC1/CLIC1/CLIC1/PDIA3/LCK	17
GO:0046390	GO:0046390	ribose phosphate biosynthetic process	13/136	262/21261	1.41342e-08	7.62189e-07	6.71748e-07	HSD17B12/NME2/NDUFA3/NDUFA3/NDUFA3/NDUFA3/NDUFA3/NDUFA3/NDUFA3/NDUFA3/NDUFA3/NDUFA3/ATP5MF	13
GO:0006164	GO:0006164	purine nucleotide biosynthetic process	13/136	287/21261	4.14682e-08	2.18163e-06	1.92276e-06	HSD17B12/NME2/NDUFA3/NDUFA3/NDUFA3/NDUFA3/NDUFA3/NDUFA3/NDUFA3/NDUFA3/NDUFA3/NDUFA3/ATP5MF	13
GO:0048534	GO:0048534	hematopoietic or lymphoid organ development	9/136	113/21261	4.6717e-08	2.39925e-06	2.11456e-06	LTB/LTB/LTB/LTB/LTB/LTB/LTB/LTB/IL7R	9
GO:0072522	GO:0072522	purine-containing compound biosynthetic process	13/136	298/21261	6.43732e-08	3.16366e-06	2.78826e-06	HSD17B12/NME2/NDUFA3/NDUFA3/NDUFA3/NDUFA3/NDUFA3/NDUFA3/NDUFA3/NDUFA3/NDUFA3/NDUFA3/ATP5MF	13
GO:0009150	GO:0009150	purine ribonucleotide metabolic process	15/136	412/21261	6.48035e-08	3.16366e-06	2.78826e-06	HSD17B12/HSPA8/NME2/HINT1/NDUFA3/NDUFA3/NDUFA3/NDUFA3/NDUFA3/NDUFA3/NDUFA3/NDUFA3/NDUFA3/NDUFA3/ATP5MF	15
GO:0051881	GO:0051881	regulation of mitochondrial membrane potential	8/136	84/21261	6.60012e-08	3.16366e-06	2.78826e-06	CLIC1/CLIC1/CLIC1/CLIC1/CLIC1/CLIC1/CLIC1/IFI6	8
GO:0007596	GO:0007596	blood coagulation	12/136	259/21261	1.10334e-07	5.17368e-06	4.55978e-06	ANXA2/ACTG1/ACTG1/CLIC1/CLIC1/CLIC1/CLIC1/CLIC1/CLIC1/CLIC1/PDIA3/LCK	12
GO:0009259	GO:0009259	ribonucleotide metabolic process	15/136	432/21261	1.19884e-07	5.50189e-06	4.84904e-06	HSD17B12/HSPA8/NME2/HINT1/NDUFA3/NDUFA3/NDUFA3/NDUFA3/NDUFA3/NDUFA3/NDUFA3/NDUFA3/NDUFA3/NDUFA3/ATP5MF	15
GO:0050817	GO:0050817	coagulation	12/136	264/21261	1.35758e-07	6.10062e-06	5.37673e-06	ANXA2/ACTG1/ACTG1/CLIC1/CLIC1/CLIC1/CLIC1/CLIC1/CLIC1/CLIC1/PDIA3/LCK	12
GO:0097191	GO:0097191	extrinsic apoptotic signaling pathway	12/136	266/21261	1.47312e-07	6.36363e-06	5.60853e-06	LTB/LTB/LTB/LTB/LTB/LTB/LTB/LTB/GPX1/PDIA3/IFI6/PPP1CA	12
GO:0042267	GO:0042267	natural killer cell mediated cytotoxicity	11/136	216/21261	1.47975e-07	6.36363e-06	5.60853e-06	PRDX1/CD2/TUBB4B/TUBB/TUBB/TUBB/TUBB/TUBB/TUBB/TUBB/TUBB	11
GO:0019693	GO:0019693	ribose phosphate metabolic process	15/136	440/21261	1.5188e-07	6.36363e-06	5.60853e-06	HSD17B12/HSPA8/NME2/HINT1/NDUFA3/NDUFA3/NDUFA3/NDUFA3/NDUFA3/NDUFA3/NDUFA3/NDUFA3/NDUFA3/NDUFA3/ATP5MF	15
GO:0007599	GO:0007599	hemostasis	12/136	267/21261	1.53412e-07	6.36363e-06	5.60853e-06	ANXA2/ACTG1/ACTG1/CLIC1/CLIC1/CLIC1/CLIC1/CLIC1/CLIC1/CLIC1/PDIA3/LCK	12
GO:0002228	GO:0002228	natural killer cell mediated immunity	11/136	219/21261	1.70059e-07	6.92107e-06	6.09983e-06	PRDX1/CD2/TUBB4B/TUBB/TUBB/TUBB/TUBB/TUBB/TUBB/TUBB/TUBB	11
GO:0009165	GO:0009165	nucleotide biosynthetic process	13/136	327/21261	1.88465e-07	7.52813e-06	6.63485e-06	HSD17B12/NME2/NDUFA3/NDUFA3/NDUFA3/NDUFA3/NDUFA3/NDUFA3/NDUFA3/NDUFA3/NDUFA3/NDUFA3/ATP5MF	13
GO:1901293	GO:1901293	nucleoside phosphate biosynthetic process	13/136	329/21261	2.02117e-07	7.72291e-06	6.80652e-06	HSD17B12/NME2/NDUFA3/NDUFA3/NDUFA3/NDUFA3/NDUFA3/NDUFA3/NDUFA3/NDUFA3/NDUFA3/NDUFA3/ATP5MF	13
GO:0032615	GO:0032615	interleukin-12 production	8/136	97/21261	2.04082e-07	7.72291e-06	6.80652e-06	LTB/LTB/LTB/LTB/LTB/LTB/LTB/LTB	8
GO:0032655	GO:0032655	regulation of interleukin-12 production	8/136	97/21261	2.04082e-07	7.72291e-06	6.80652e-06	LTB/LTB/LTB/LTB/LTB/LTB/LTB/LTB	8
GO:2001233	GO:2001233	regulation of apoptotic signaling pathway	15/136	454/21261	2.26978e-07	8.44122e-06	7.4396e-06	LTB/LTB/LTB/LTB/LTB/LTB/LTB/LTB/GPX1/PDIA3/LCK/IFI6/EIF5A/EIF5A/PPP1CA	15
GO:0043123	GO:0043123	positive regulation of canonical NF-kappaB signal transduction	11/136	227/21261	2.43879e-07	8.91606e-06	7.85809e-06	S100A4/LTB/LTB/LTB/LTB/LTB/LTB/LTB/LTB/CD4/SHISA5	11
GO:0002520	GO:0002520	immune system development	11/136	244/21261	5.0096e-07	1.80095e-05	1.58725e-05	SAMHD1/CD28/LTB/LTB/LTB/LTB/LTB/LTB/LTB/LTB/IL7R	11
GO:0043122	GO:0043122	regulation of canonical NF-kappaB signal transduction	12/136	308/21261	7.05735e-07	2.49553e-05	2.19941e-05	S100A4/CARD19/LTB/LTB/LTB/LTB/LTB/LTB/LTB/LTB/CD4/SHISA5	12
GO:0001909	GO:0001909	leukocyte mediated cytotoxicity	12/136	320/21261	1.05487e-06	3.66994e-05	3.23447e-05	PRDX1/IL7R/CD2/TUBB4B/TUBB/TUBB/TUBB/TUBB/TUBB/TUBB/TUBB/TUBB	12
GO:0045667	GO:0045667	regulation of osteoblast differentiation	9/136	173/21261	1.75399e-06	6.00532e-05	5.29274e-05	IFITM1/JUND/CLIC1/CLIC1/CLIC1/CLIC1/CLIC1/CLIC1/CLIC1	9
GO:0030705	GO:0030705	cytoskeleton-dependent intracellular transport	10/136	228/21261	2.16048e-06	7.28148e-05	6.41747e-05	HSPA8/TUBB/TUBB/TUBB/TUBB/TUBB/TUBB/TUBB/TUBB/MGARP	10
GO:0034765	GO:0034765	regulation of monoatomic ion transmembrane transport	14/136	478/21261	2.42918e-06	8.06115e-05	7.10462e-05	ITGB1/TSPAN13/CALM1/YWHAQ/NDUFA4/TESC/CLIC1/CLIC1/CLIC1/CLIC1/CLIC1/CLIC1/CLIC1/SRI	14
GO:0007249	GO:0007249	canonical NF-kappaB signal transduction	12/136	350/21261	2.67639e-06	8.61637e-05	7.59396e-05	S100A4/CARD19/LTB/LTB/LTB/LTB/LTB/LTB/LTB/LTB/CD4/SHISA5	12
GO:0043588	GO:0043588	skin development	12/136	350/21261	2.67639e-06	8.61637e-05	7.59396e-05	ANXA1/LTB/LTB/LTB/LTB/LTB/LTB/LTB/LTB/ZFP36L1/NME2/STMN1	12
GO:0002065	GO:0002065	columnar/cuboidal epithelial cell differentiation	8/136	137/21261	2.8493e-06	9.03816e-05	7.9657e-05	TUBB/TUBB/TUBB/TUBB/TUBB/TUBB/TUBB/TUBB	8
GO:0051225	GO:0051225	spindle assembly	8/136	167/21261	1.22905e-05	0.00038421	0.00033862	TUBB/TUBB/TUBB/TUBB/TUBB/TUBB/TUBB/TUBB	8
GO:0050807	GO:0050807	regulation of synapse organization	10/136	281/21261	1.36357e-05	0.000420173	0.000370316	ITGB1/HSPA8/TUBB/TUBB/TUBB/TUBB/TUBB/TUBB/TUBB/TUBB	10
GO:1902476	GO:1902476	chloride transmembrane transport	7/136	123/21261	1.43826e-05	0.000436948	0.0003851	CLIC1/CLIC1/CLIC1/CLIC1/CLIC1/CLIC1/CLIC1	7
GO:0050878	GO:0050878	regulation of body fluid levels	12/136	415/21261	1.49827e-05	0.000448856	0.000395595	ANXA2/ACTG1/ACTG1/CLIC1/CLIC1/CLIC1/CLIC1/CLIC1/CLIC1/CLIC1/PDIA3/LCK	12
GO:0030217	GO:0030217	T cell differentiation	11/136	350/21261	1.60225e-05	0.000473431	0.000417254	FGL2/ANXA1/CD28/CD4/ZFP36L1/IL2RG/CD3D/LCK/IL7R/CD2/SPN	11
GO:0050803	GO:0050803	regulation of synapse structure or activity	10/136	288/21261	1.68606e-05	0.000491465	0.000433148	ITGB1/HSPA8/TUBB/TUBB/TUBB/TUBB/TUBB/TUBB/TUBB/TUBB	10
GO:0001906	GO:0001906	cell killing	12/136	423/21261	1.80976e-05	0.000520486	0.000458725	PRDX1/IL7R/CD2/TUBB4B/TUBB/TUBB/TUBB/TUBB/TUBB/TUBB/TUBB/TUBB	12
GO:0007051	GO:0007051	spindle organization	9/136	238/21261	2.31471e-05	0.00065695	0.000578997	TUBB/TUBB/TUBB/TUBB/TUBB/TUBB/TUBB/TUBB/STMN1	9
GO:0033077	GO:0033077	T cell differentiation in thymus	6/136	93/21261	2.96205e-05	0.00082976	0.000731301	CD28/ZFP36L1/IL2RG/CD3D/IL7R/SPN	6
GO:0006821	GO:0006821	chloride transport	7/136	139/21261	3.17438e-05	0.000877837	0.000773674	CLIC1/CLIC1/CLIC1/CLIC1/CLIC1/CLIC1/CLIC1	7
GO:0098661	GO:0098661	inorganic anion transmembrane transport	7/136	146/21261	4.347e-05	0.0011869	0.00104606	CLIC1/CLIC1/CLIC1/CLIC1/CLIC1/CLIC1/CLIC1	7
GO:0051492	GO:0051492	regulation of stress fiber assembly	6/136	104/21261	5.56744e-05	0.00150112	0.001323	S100A10/ACTG1/ACTG1/S1PR1/EVL/STMN1	6
GO:0030098	GO:0030098	lymphocyte differentiation	12/136	481/21261	6.29866e-05	0.00167731	0.00147828	ITGB1/FGL2/ANXA1/CD28/CD4/ZFP36L1/IL2RG/CD3D/LCK/IL7R/CD2/SPN	12
GO:0098656	GO:0098656	monoatomic anion transmembrane transport	7/136	163/21261	8.72397e-05	0.00229483	0.00202253	CLIC1/CLIC1/CLIC1/CLIC1/CLIC1/CLIC1/CLIC1	7
GO:0098761	GO:0098761	cellular response to interleukin-7	3/136	14/21261	8.85016e-05	0.00229998	0.00202706	IL2RG/PDIA3/IL7R	3
GO:0110020	GO:0110020	regulation of actomyosin structure organization	6/136	115/21261	9.74828e-05	0.00250322	0.00220619	S100A10/ACTG1/ACTG1/S1PR1/EVL/STMN1	6
GO:0098760	GO:0098760	response to interleukin-7	3/136	15/21261	0.000110109	0.00279419	0.00246263	IL2RG/PDIA3/IL7R	3
GO:0032231	GO:0032231	regulation of actin filament bundle assembly	6/136	118/21261	0.00011239	0.00281891	0.00248442	S100A10/ACTG1/ACTG1/S1PR1/EVL/STMN1	6
GO:0001649	GO:0001649	osteoblast differentiation	9/136	296/21261	0.00012443	0.003085	0.00271894	IFITM1/JUND/CLIC1/CLIC1/CLIC1/CLIC1/CLIC1/CLIC1/CLIC1	9
GO:0030038	GO:0030038	contractile actin filament bundle assembly	6/136	122/21261	0.000135024	0.00327244	0.00288414	S100A10/ACTG1/ACTG1/S1PR1/EVL/STMN1	6
GO:0043149	GO:0043149	stress fiber assembly	6/136	122/21261	0.000135024	0.00327244	0.00288414	S100A10/ACTG1/ACTG1/S1PR1/EVL/STMN1	6
GO:0015698	GO:0015698	inorganic anion transport	7/136	186/21261	0.000197859	0.00474201	0.00417933	CLIC1/CLIC1/CLIC1/CLIC1/CLIC1/CLIC1/CLIC1	7
GO:0140694	GO:0140694	non-membrane-bounded organelle assembly	11/136	466/21261	0.000207659	0.0049222	0.00433814	ITGB1/ACTG1/ACTG1/TUBB/TUBB/TUBB/TUBB/TUBB/TUBB/TUBB/TUBB	11
GO:1902105	GO:1902105	regulation of leukocyte differentiation	10/136	391/21261	0.000214761	0.00503522	0.00443775	FGL2/ANXA1/CD28/CD4/ZFP36L1/IL2RG/FOS/TESC/IL7R/CD2	10
GO:0006820	GO:0006820	monoatomic anion transport	7/136	190/21261	0.000225389	0.00522757	0.00460727	CLIC1/CLIC1/CLIC1/CLIC1/CLIC1/CLIC1/CLIC1	7
GO:0019058	GO:0019058	viral life cycle	10/136	396/21261	0.000237737	0.0054553	0.00480798	ITGB1/IFITM1/CD28/HSPA8/LY6E/LY6E/CD4/DEK/IFI16/SPCS1	10
GO:0072332	GO:0072332	intrinsic apoptotic signaling pathway by p53 class mediator	5/136	97/21261	0.000400141	0.0090853	0.00800725	HINT1/SHISA5/IFI16/EIF5A/EIF5A	5
GO:0045058	GO:0045058	T cell selection	4/136	56/21261	0.000454628	0.0102149	0.00900282	CD28/CD4/CD3D/SPN	4
GO:0031295	GO:0031295	T cell costimulation	4/136	57/21261	0.000486532	0.0108191	0.00953529	CD28/CD5/LCK/SPN	4
GO:0045061	GO:0045061	thymic T cell selection	3/136	25/21261	0.00053114	0.0116905	0.0103033	CD28/CD3D/SPN	3
GO:0031294	GO:0031294	lymphocyte costimulation	4/136	59/21261	0.000555073	0.0120939	0.0106588	CD28/CD5/LCK/SPN	4
GO:0097193	GO:0097193	intrinsic apoptotic signaling pathway	9/136	365/21261	0.000580248	0.012516	0.0110308	CRIP1/GPX1/HINT1/SHISA5/LCK/IFI16/IFI6/EIF5A/EIF5A	9
GO:0006123	GO:0006123	mitochondrial electron transport, cytochrome c to oxygen	3/136	26/21261	0.000597619	0.012763	0.0112486	NDUFA4/COX5B/COX5B	3
GO:0031032	GO:0031032	actomyosin structure organization	7/136	225/21261	0.000622993	0.0131745	0.0116112	ITGB1/S100A10/ACTG1/ACTG1/S1PR1/EVL/STMN1	7
GO:1902107	GO:1902107	positive regulation of leukocyte differentiation	7/136	232/21261	0.000746232	0.0154771	0.0136406	ANXA1/CD4/ZFP36L1/IL2RG/FOS/TESC/IL7R	7
GO:1903708	GO:1903708	positive regulation of hemopoiesis	7/136	232/21261	0.000746232	0.0154771	0.0136406	ANXA1/CD4/ZFP36L1/IL2RG/FOS/TESC/IL7R	7
GO:0001778	GO:0001778	plasma membrane repair	3/136	29/21261	0.000828196	0.0170135	0.0149947	ANXA2/S100A10/ANXA6	3
GO:0090303	GO:0090303	positive regulation of wound healing	4/136	66/21261	0.000849182	0.01728	0.0152296	ITGB1/ANXA1/ACTG1/ACTG1	4
GO:0046631	GO:0046631	alpha-beta T cell activation	7/136	238/21261	0.00086657	0.0174691	0.0153962	ANXA1/CD28/IL2RG/CD3D/TRBC2/TRBC1/SPN	7
GO:0042391	GO:0042391	regulation of membrane potential	10/136	479/21261	0.00104087	0.0206346	0.0181861	CALM1/CLIC1/CLIC1/CLIC1/CLIC1/CLIC1/CLIC1/CLIC1/IFI6/SRI	10
GO:0051017	GO:0051017	actin filament bundle assembly	6/136	179/21261	0.00104273	0.0206346	0.0181861	S100A10/ACTG1/ACTG1/S1PR1/EVL/STMN1	6
GO:0061572	GO:0061572	actin filament bundle organization	6/136	183/21261	0.00116834	0.0229102	0.0201917	S100A10/ACTG1/ACTG1/S1PR1/EVL/STMN1	6
GO:0045619	GO:0045619	regulation of lymphocyte differentiation	7/136	251/21261	0.00117986	0.0229276	0.020207	FGL2/ANXA1/CD28/ZFP36L1/IL2RG/IL7R/CD2	7
GO:0002763	GO:0002763	positive regulation of myeloid leukocyte differentiation	4/136	74/21261	0.00130337	0.0251015	0.022123	CD4/ZFP36L1/FOS/TESC	4
GO:0031579	GO:0031579	membrane raft organization	3/136	34/21261	0.00132502	0.0252927	0.0222915	ANXA2/S100A10/CD2	3
GO:0001503	GO:0001503	ossification	10/136	496/21261	0.00135093	0.0255611	0.0225281	IFITM1/JUND/CLIC1/CLIC1/CLIC1/CLIC1/CLIC1/CLIC1/CLIC1/S1PR1	10
GO:1903706	GO:1903706	regulation of hemopoiesis	10/136	499/21261	0.00141276	0.0263685	0.0232396	FGL2/ANXA1/CD28/CD4/ZFP36L1/IL2RG/FOS/TESC/IL7R/CD2	10
GO:1903039	GO:1903039	positive regulation of leukocyte cell-cell adhesion	9/136	415/21261	0.00142757	0.0263685	0.0232396	ANXA1/CD28/CD4/IL2RG/SKAP1/CD5/LCK/IL7R/SPN	9
GO:0046596	GO:0046596	regulation of viral entry into host cell	4/136	76/21261	0.00143906	0.0263685	0.0232396	IFITM1/LY6E/LY6E/CD4	4
GO:0035456	GO:0035456	response to interferon-beta	3/136	35/21261	0.0014425	0.0263685	0.0232396	IFITM1/CALM1/IFI16	3
GO:0050851	GO:0050851	antigen receptor-mediated signaling pathway	7/136	262/21261	0.00150901	0.0273523	0.0241067	CD28/SKAP1/CD3D/CMTM3/TRBC2/LCK/TRBC1	7
GO:1903900	GO:1903900	regulation of viral life cycle	6/136	193/21261	0.0015332	0.0275592	0.0242891	IFITM1/CD28/LY6E/LY6E/CD4/IFI16	6
GO:0032743	GO:0032743	positive regulation of interleukin-2 production	3/136	36/21261	0.00156632	0.027922	0.0246088	ANXA1/CD28/CD4	3
GO:0050852	GO:0050852	T cell receptor signaling pathway	6/136	197/21261	0.00170122	0.0300781	0.0265091	CD28/SKAP1/CD3D/TRBC2/LCK/TRBC1	6
GO:0006449	GO:0006449	regulation of translational termination	2/136	10/21261	0.00176739	0.0307441	0.027096	EIF5A/EIF5A	2
GO:1902857	GO:1902857	positive regulation of non-motile cilium assembly	2/136	10/21261	0.00176739	0.0307441	0.027096	SEPTIN9/SEPTIN9	2
GO:0043403	GO:0043403	skeletal muscle tissue regeneration	3/136	38/21261	0.00183347	0.0316383	0.0278842	ANXA1/GPX1/HOPX	3
GO:1903036	GO:1903036	positive regulation of response to wounding	4/136	82/21261	0.00190486	0.0326093	0.0287399	ITGB1/ANXA1/ACTG1/ACTG1	4
GO:0052372	GO:0052372	modulation by symbiont of entry into host	4/136	83/21261	0.0019915	0.0338242	0.0298106	IFITM1/LY6E/LY6E/CD4	4
GO:0033089	GO:0033089	positive regulation of T cell differentiation in thymus	2/136	11/21261	0.00215111	0.0348867	0.0307471	IL2RG/IL7R	2
GO:0035723	GO:0035723	interleukin-15-mediated signaling pathway	2/136	11/21261	0.00215111	0.0348867	0.0307471	CD4/IL2RG	2
GO:0060315	GO:0060315	negative regulation of ryanodine-sensitive calcium-release channel activity	2/136	11/21261	0.00215111	0.0348867	0.0307471	CALM1/SRI	2
GO:0071350	GO:0071350	cellular response to interleukin-15	2/136	11/21261	0.00215111	0.0348867	0.0307471	CD4/IL2RG	2
GO:1901841	GO:1901841	regulation of high voltage-gated calcium channel activity	2/136	11/21261	0.00215111	0.0348867	0.0307471	CALM1/SRI	2
GO:1901844	GO:1901844	regulation of cell communication by electrical coupling involved in cardiac conduction	2/136	11/21261	0.00215111	0.0348867	0.0307471	CALM1/SRI	2
GO:0035633	GO:0035633	maintenance of blood-brain barrier	3/136	41/21261	0.0022847	0.0367768	0.0324129	ITGB1/ACTG1/ACTG1	3
GO:0019079	GO:0019079	viral genome replication	5/136	145/21261	0.00242404	0.0387308	0.034135	IFITM1/CD28/HSPA8/DEK/IFI16	5
GO:0030224	GO:0030224	monocyte differentiation	3/136	42/21261	0.00244902	0.0388245	0.0342176	CD4/ZFP36L1/IFI16	3
GO:0034113	GO:0034113	heterotypic cell-cell adhesion	4/136	88/21261	0.00246591	0.0388245	0.0342176	ITGB1/SKAP1/LCK/CD2	4
GO:0061041	GO:0061041	regulation of wound healing	5/136	146/21261	0.00249733	0.0390343	0.0344025	ANXA2/ITGB1/ANXA1/ACTG1/ACTG1	5
GO:0072678	GO:0072678	T cell migration	4/136	89/21261	0.00256932	0.0393236	0.0346575	CD99/CD99/S1PR1/SPN	4
GO:0031340	GO:0031340	positive regulation of vesicle fusion	2/136	12/21261	0.00257053	0.0393236	0.0346575	ANXA2/ANXA1	2
GO:0070672	GO:0070672	response to interleukin-15	2/136	12/21261	0.00257053	0.0393236	0.0346575	CD4/IL2RG	2
GO:0046677	GO:0046677	response to antibiotic	3/136	44/21261	0.00279918	0.0425199	0.0374746	CRIP1/RSRC1/HSP90AA1	3
GO:0045580	GO:0045580	regulation of T cell differentiation	6/136	219/21261	0.00288819	0.0433999	0.0382501	FGL2/ANXA1/CD28/IL2RG/IL7R/CD2	6
GO:0043903	GO:0043903	regulation of biological process involved in symbiotic interaction	4/136	92/21261	0.00289735	0.0433999	0.0382501	IFITM1/LY6E/LY6E/CD4	4
GO:0046597	GO:0046597	negative regulation of viral entry into host cell	3/136	45/21261	0.00298521	0.0440902	0.0388585	IFITM1/LY6E/LY6E	3
GO:0045123	GO:0045123	cellular extravasation	4/136	93/21261	0.00301277	0.0440902	0.0388585	CD99/CD99/ITGB1/SPN	4
GO:0051280	GO:0051280	negative regulation of release of sequestered calcium ion into cytosol	2/136	13/21261	0.00302519	0.0440902	0.0388585	CALM1/SRI	2
GO:1902855	GO:1902855	regulation of non-motile cilium assembly	2/136	13/21261	0.00302519	0.0440902	0.0388585	SEPTIN9/SEPTIN9	2
GO:0050792	GO:0050792	regulation of viral process	6/136	224/21261	0.00322787	0.0465126	0.0409935	IFITM1/CD28/LY6E/LY6E/CD4/IFI16	6
GO:0050870	GO:0050870	positive regulation of T cell activation	8/136	382/21261	0.00323453	0.0465126	0.0409935	ANXA1/CD28/CD4/IL2RG/CD5/LCK/IL7R/SPN	8
GO:0035023	GO:0035023	regulation of Rho protein signal transduction	4/136	97/21261	0.00350587	0.0495496	0.0436701	ITGB1/ARHGDIB/STMN1/ARHGDIA	4
GO:0098586	GO:0098586	cellular response to virus	4/136	97/21261	0.00350587	0.0495496	0.0436701	HSP90AA1/IFI6/EIF5A/EIF5A	4
GO:0045060	GO:0045060	negative thymic T cell selection	2/136	14/21261	0.00351464	0.0495496	0.0436701	CD28/SPN	2

## Sheet: Cluster_6
	ID	Description	GeneRatio	BgRatio	pvalue	p.adjust	qvalue	geneID	Count
GO:0048535	GO:0048535	lymph node development	9/58	32/21261	1.16603e-16	1.47736e-13	1.26545e-13	LTB/LTB/LTB/LTB/LTB/LTB/LTB/LTB/IL7R	9
GO:0032735	GO:0032735	positive regulation of interleukin-12 production	8/58	63/21261	6.3975e-12	4.05281e-09	3.47148e-09	LTB/LTB/LTB/LTB/LTB/LTB/LTB/LTB	8
GO:2001238	GO:2001238	positive regulation of extrinsic apoptotic signaling pathway	8/58	69/21261	1.36394e-11	5.76039e-09	4.93412e-09	LTB/LTB/LTB/LTB/LTB/LTB/LTB/LTB	8
GO:0048534	GO:0048534	hematopoietic or lymphoid organ development	9/58	113/21261	2.09701e-11	6.64228e-09	5.68952e-09	LTB/LTB/LTB/LTB/LTB/LTB/LTB/LTB/IL7R	9
GO:0002520	GO:0002520	immune system development	11/58	244/21261	5.13987e-11	1.30244e-08	1.11562e-08	LTB/LTB/LTB/LTB/LTB/LTB/LTB/LTB/IL7R/SAMHD1/CD28	11
GO:0032615	GO:0032615	interleukin-12 production	8/58	97/21261	2.22309e-10	4.02379e-08	3.44662e-08	LTB/LTB/LTB/LTB/LTB/LTB/LTB/LTB	8
GO:0032655	GO:0032655	regulation of interleukin-12 production	8/58	97/21261	2.22309e-10	4.02379e-08	3.44662e-08	LTB/LTB/LTB/LTB/LTB/LTB/LTB/LTB	8
GO:2001236	GO:2001236	regulation of extrinsic apoptotic signaling pathway	9/58	185/21261	1.73549e-09	2.74858e-07	2.35433e-07	LTB/LTB/LTB/LTB/LTB/LTB/LTB/LTB/IFI6	9
GO:0043123	GO:0043123	positive regulation of canonical NF-kappaB signal transduction	9/58	227/21261	1.04028e-08	1.46448e-06	1.25441e-06	LTB/LTB/LTB/LTB/LTB/LTB/LTB/LTB/CD4	9
GO:2001235	GO:2001235	positive regulation of apoptotic signaling pathway	8/58	170/21261	1.93195e-08	2.44779e-06	2.09668e-06	LTB/LTB/LTB/LTB/LTB/LTB/LTB/LTB	8
GO:0097191	GO:0097191	extrinsic apoptotic signaling pathway	9/58	266/21261	4.09102e-08	4.71211e-06	4.03621e-06	LTB/LTB/LTB/LTB/LTB/LTB/LTB/LTB/IFI6	9
GO:0043122	GO:0043122	regulation of canonical NF-kappaB signal transduction	9/58	308/21261	1.42864e-07	1.50841e-05	1.29205e-05	LTB/LTB/LTB/LTB/LTB/LTB/LTB/LTB/CD4	9
GO:0007249	GO:0007249	canonical NF-kappaB signal transduction	9/58	350/21261	4.19413e-07	3.79568e-05	3.25124e-05	LTB/LTB/LTB/LTB/LTB/LTB/LTB/LTB/CD4	9
GO:0043588	GO:0043588	skin development	9/58	350/21261	4.19413e-07	3.79568e-05	3.25124e-05	LTB/LTB/LTB/LTB/LTB/LTB/LTB/LTB/ANXA1	9
GO:2001233	GO:2001233	regulation of apoptotic signaling pathway	9/58	454/21261	3.59212e-06	0.000303414	0.000259893	LTB/LTB/LTB/LTB/LTB/LTB/LTB/LTB/IFI6	9
GO:0030217	GO:0030217	T cell differentiation	8/58	350/21261	4.65922e-06	0.000368952	0.00031603	IL7R/CD4/RPS6/CD28/FGL2/IL2RG/ANXA1/CD2	8
GO:0045580	GO:0045580	regulation of T cell differentiation	6/58	219/21261	2.88779e-05	0.00215225	0.00184354	IL7R/CD28/FGL2/IL2RG/ANXA1/CD2	6
GO:0030098	GO:0030098	lymphocyte differentiation	8/58	481/21261	4.59993e-05	0.00323784	0.00277341	IL7R/CD4/RPS6/CD28/FGL2/IL2RG/ANXA1/CD2	8
GO:0045619	GO:0045619	regulation of lymphocyte differentiation	6/58	251/21261	6.17531e-05	0.00411796	0.00352728	IL7R/CD28/FGL2/IL2RG/ANXA1/CD2	6
GO:1902105	GO:1902105	regulation of leukocyte differentiation	7/58	391/21261	9.04242e-05	0.00572837	0.0049067	IL7R/CD4/CD28/FGL2/IL2RG/ANXA1/CD2	7
GO:0033077	GO:0033077	T cell differentiation in thymus	4/58	93/21261	0.000121483	0.00720852	0.00617454	IL7R/RPS6/CD28/IL2RG	4
GO:0032743	GO:0032743	positive regulation of interleukin-2 production	3/58	36/21261	0.000129034	0.00720852	0.00617454	CD4/CD28/ANXA1	3
GO:1903039	GO:1903039	positive regulation of leukocyte cell-cell adhesion	7/58	415/21261	0.000130857	0.00720852	0.00617454	IL7R/CD4/CD28/IL2RG/CD5/SKAP1/ANXA1	7
GO:0001776	GO:0001776	leukocyte homeostasis	4/58	112/21261	0.000248665	0.0131274	0.0112445	IL7R/RPS6/ANXA1/LAT	4
GO:0022409	GO:0022409	positive regulation of cell-cell adhesion	7/58	484/21261	0.000334529	0.0169539	0.0145221	IL7R/CD4/CD28/IL2RG/CD5/SKAP1/ANXA1	7
GO:0033089	GO:0033089	positive regulation of T cell differentiation in thymus	2/58	11/21261	0.000395962	0.017557	0.0150386	IL7R/IL2RG	2
GO:0035723	GO:0035723	interleukin-15-mediated signaling pathway	2/58	11/21261	0.000395962	0.017557	0.0150386	CD4/IL2RG	2
GO:0071350	GO:0071350	cellular response to interleukin-15	2/58	11/21261	0.000395962	0.017557	0.0150386	CD4/IL2RG	2
GO:1903706	GO:1903706	regulation of hemopoiesis	7/58	499/21261	0.000401857	0.017557	0.0150386	IL7R/CD4/CD28/FGL2/IL2RG/ANXA1/CD2	7
GO:0070672	GO:0070672	response to interleukin-15	2/58	12/21261	0.000474321	0.0200322	0.0171588	CD4/IL2RG	2
GO:2000516	GO:2000516	positive regulation of CD4-positive, alpha-beta T cell activation	3/58	58/21261	0.000534396	0.0218413	0.0187084	CD28/IL2RG/ANXA1	3
GO:0050870	GO:0050870	positive regulation of T cell activation	6/58	382/21261	0.000595415	0.0235747	0.0201932	IL7R/CD4/CD28/IL2RG/CD5/ANXA1	6
GO:0098761	GO:0098761	cellular response to interleukin-7	2/58	14/21261	0.000651698	0.0246563	0.0211197	IL7R/IL2RG	2
GO:0019079	GO:0019079	viral genome replication	4/58	145/21261	0.000661654	0.0246563	0.0211197	HSPA8/IFITM1/CD28/DEK	4
GO:0061684	GO:0061684	chaperone-mediated autophagy	2/58	15/21261	0.000750642	0.0264184	0.022629	HSPA8/HSP90AA1	2
GO:0098760	GO:0098760	response to interleukin-7	2/58	15/21261	0.000750642	0.0264184	0.022629	IL7R/IL2RG	2
GO:0072672	GO:0072672	neutrophil extravasation	2/58	16/21261	0.000856373	0.0285533	0.0244576	CD99/CD99	2
GO:0072683	GO:0072683	T cell extravasation	2/58	16/21261	0.000856373	0.0285533	0.0244576	CD99/CD99	2
GO:0051607	GO:0051607	defense response to virus	6/58	424/21261	0.00102368	0.0328207	0.028113	SAMHD1/HSPA8/IFITM1/IFI6/FGL2/HSP90AA1	6
GO:0140546	GO:0140546	defense response to symbiont	6/58	425/21261	0.00103617	0.0328207	0.028113	SAMHD1/HSPA8/IFITM1/IFI6/FGL2/HSP90AA1	6
GO:0032623	GO:0032623	interleukin-2 production	3/58	76/21261	0.00117594	0.0354743	0.0303859	CD4/CD28/ANXA1	3
GO:0032663	GO:0032663	regulation of interleukin-2 production	3/58	76/21261	0.00117594	0.0354743	0.0303859	CD4/CD28/ANXA1	3
GO:0002260	GO:0002260	lymphocyte homeostasis	3/58	80/21261	0.00136377	0.0401836	0.0344197	IL7R/RPS6/LAT	3
GO:0002181	GO:0002181	cytoplasmic translation	4/58	178/21261	0.00141675	0.0407959	0.0349442	RPL13/RPL13A/RPS6/RPL22L1	4
GO:0051251	GO:0051251	positive regulation of lymphocyte activation	6/58	469/21261	0.00171245	0.0472133	0.0404411	IL7R/CD4/CD28/IL2RG/CD5/ANXA1	6
GO:0002819	GO:0002819	regulation of adaptive immune response	5/58	317/21261	0.00171414	0.0472133	0.0404411	IL7R/CD4/CD28/SKAP1/ANXA1	5

## Sheet: Cluster_7
	ID	Description	GeneRatio	BgRatio	pvalue	p.adjust	qvalue	geneID	Count
GO:0050900	GO:0050900	leukocyte migration	35/239	463/21261	4.0049e-19	1.33563e-15	1.04127e-15	S100A9/CSF3R/S100A8/S100A12/C5AR1/SPI1/FCER1G/NINJ1/ELANE/ELANE/CXCL8/LYN/JAML/TREM1/ADAM8/PDE4B/IL17RA/LGALS3/HCK/ITGB2/GPSM3/GPSM3/GPSM3/GPSM3/GPSM3/GPSM3/GPSM3/RIPOR2/DUSP1/CORO1A/SELPLG/RHOA/ITGB7/ITGA4/IL16	35
GO:0030595	GO:0030595	leukocyte chemotaxis	28/239	282/21261	1.4738e-18	2.45755e-15	1.91593e-15	S100A9/CSF3R/S100A8/S100A12/C5AR1/SPI1/FCER1G/NINJ1/CXCL8/LYN/JAML/TREM1/ADAM8/PDE4B/IL17RA/LGALS3/ITGB2/GPSM3/GPSM3/GPSM3/GPSM3/GPSM3/GPSM3/GPSM3/RIPOR2/DUSP1/CORO1A/IL16	28
GO:0050729	GO:0050729	positive regulation of inflammatory response	23/239	192/21261	3.06113e-17	3.40295e-14	2.65298e-14	S100A9/S100A8/S100A12/ALOX5AP/NINJ1/TNFRSF1A/CEBPB/OSM/ADAM8/IL17RA/IL18/MAPK13/IDO1/GPSM3/GPSM3/GPSM3/GPSM3/GPSM3/GPSM3/GPSM3/NFKBIA/VAMP8/IL16	23
GO:0060326	GO:0060326	cell chemotaxis	30/239	378/21261	4.3694e-17	3.64299e-14	2.84011e-14	S100A9/CSF3R/S100A8/S100A12/C5AR1/SPI1/FCER1G/NINJ1/CXCL8/LYN/JAML/TREM1/ADAM8/PDE4B/IL17RA/LGALS3/ITGB2/GPSM3/GPSM3/GPSM3/GPSM3/GPSM3/GPSM3/GPSM3/RIPOR2/DUSP1/CORO1A/RHOG/BIN2/IL16	30
GO:0002685	GO:0002685	regulation of leukocyte migration	20/239	271/21261	3.53079e-11	2.35504e-08	1.83601e-08	C5AR1/SPI1/ELANE/ELANE/CXCL8/LYN/ADAM8/LGALS3/GPSM3/GPSM3/GPSM3/GPSM3/GPSM3/GPSM3/GPSM3/RIPOR2/DUSP1/CORO1A/RHOA/ITGA4	20
GO:0002687	GO:0002687	positive regulation of leukocyte migration	16/239	181/21261	2.43434e-10	1.35309e-07	1.05488e-07	C5AR1/SPI1/CXCL8/ADAM8/LGALS3/GPSM3/GPSM3/GPSM3/GPSM3/GPSM3/GPSM3/GPSM3/RIPOR2/CORO1A/RHOA/ITGA4	16
GO:0071621	GO:0071621	granulocyte chemotaxis	14/239	147/21261	1.24632e-09	4.55753e-07	3.5531e-07	S100A9/CSF3R/S100A8/S100A12/C5AR1/FCER1G/CXCL8/JAML/TREM1/PDE4B/IL17RA/LGALS3/ITGB2/RIPOR2	14
GO:1990266	GO:1990266	neutrophil migration	14/239	148/21261	1.36294e-09	4.55753e-07	3.5531e-07	S100A9/CSF3R/S100A8/S100A12/C5AR1/FCER1G/CXCL8/JAML/TREM1/ADAM8/PDE4B/LGALS3/ITGB2/RIPOR2	14
GO:0002237	GO:0002237	response to molecule of bacterial origin	23/239	446/21261	1.45011e-09	4.55753e-07	3.5531e-07	S100A9/S100A8/C5AR1/SPI1/LITAF/SOD2/ELANE/ELANE/CEBPB/CXCL8/LYN/PDE4B/CSF2RB/HCK/CD24/TNFRSF1B/IDO1/TNFAIP3/NFKBIA/VIM/ZFP36/GSTP1/RHOA	23
GO:0097530	GO:0097530	granulocyte migration	15/239	176/21261	1.4947e-09	4.55753e-07	3.5531e-07	S100A9/CSF3R/S100A8/S100A12/C5AR1/FCER1G/CXCL8/JAML/TREM1/ADAM8/PDE4B/IL17RA/LGALS3/ITGB2/RIPOR2	15
GO:0030593	GO:0030593	neutrophil chemotaxis	13/239	124/21261	1.50323e-09	4.55753e-07	3.5531e-07	S100A9/CSF3R/S100A8/S100A12/C5AR1/FCER1G/CXCL8/JAML/TREM1/PDE4B/LGALS3/ITGB2/RIPOR2	13
GO:1900017	GO:1900017	positive regulation of cytokine production involved in inflammatory response	9/239	46/21261	1.89152e-09	5.25685e-07	4.09829e-07	CLEC7A/IL17RA/GPSM3/GPSM3/GPSM3/GPSM3/GPSM3/GPSM3/GPSM3	9
GO:0097529	GO:0097529	myeloid leukocyte migration	18/239	283/21261	3.77269e-09	9.67841e-07	7.54539e-07	S100A9/CSF3R/S100A8/S100A12/C5AR1/SPI1/FCER1G/CXCL8/LYN/JAML/TREM1/ADAM8/PDE4B/IL17RA/LGALS3/ITGB2/RIPOR2/DUSP1	18
GO:0002532	GO:0002532	production of molecular mediator involved in inflammatory response	13/239	137/21261	5.14826e-09	1.22639e-06	9.56106e-07	ALOX5AP/CLEC7A/LYN/IL17RA/NCF1/GPSM3/GPSM3/GPSM3/GPSM3/GPSM3/GPSM3/GPSM3/VAMP8	13
GO:0032496	GO:0032496	response to lipopolysaccharide	21/239	412/21261	9.52213e-09	2.11709e-06	1.6505e-06	S100A9/S100A8/SPI1/LITAF/SOD2/ELANE/ELANE/CEBPB/CXCL8/LYN/PDE4B/CSF2RB/HCK/TNFRSF1B/IDO1/TNFAIP3/NFKBIA/VIM/ZFP36/GSTP1/RHOA	21
GO:0002688	GO:0002688	regulation of leukocyte chemotaxis	13/239	147/21261	1.21411e-08	2.53066e-06	1.97293e-06	C5AR1/SPI1/CXCL8/LYN/GPSM3/GPSM3/GPSM3/GPSM3/GPSM3/GPSM3/GPSM3/RIPOR2/DUSP1	13
GO:0050832	GO:0050832	defense response to fungus	10/239	76/21261	1.33101e-08	2.61113e-06	2.03566e-06	S100A9/S100A8/S100A12/SPI1/ELANE/ELANE/CLEC7A/IL17RA/COTL1/GAPDH	10
GO:0006909	GO:0006909	phagocytosis	17/239	273/21261	1.41976e-08	2.63051e-06	2.05077e-06	TYROBP/FCER1G/CFP/ELANE/ELANE/CLEC7A/LYN/FGR/HCK/ICAM3/CD300LF/ITGB2/CORO1A/SNX3/ANXA11/CYBA/BIN2	17
GO:0002274	GO:0002274	myeloid leukocyte activation	17/239	292/21261	3.81573e-08	6.69762e-06	5.22153e-06	S100A12/TYROBP/C5AR1/SPI1/FCER1G/CXCL8/LYN/FGR/IL18/IFNGR2/IFNGR2/FES/CD300LF/ITGB2/PTPN6/LCP2/VAMP8	17
GO:0042554	GO:0042554	superoxide anion generation	8/239	47/21261	4.88709e-08	7.95296e-06	6.20021e-06	TYROBP/SOD2/CLEC7A/NCF1/ITGB2/GNAI2/CYBA/GSTP1	8
GO:0009620	GO:0009620	response to fungus	10/239	87/21261	5.00786e-08	7.95296e-06	6.20021e-06	S100A9/S100A8/S100A12/SPI1/ELANE/ELANE/CLEC7A/IL17RA/COTL1/GAPDH	10
GO:0002695	GO:0002695	negative regulation of leukocyte activation	16/239	263/21261	5.28709e-08	8.01475e-06	6.24838e-06	TYROBP/SPI1/CEBPB/PGLYRP1/LYN/SAMSN1/FGR/LGALS3/CD300LF/IDO1/VSIR/TNFAIP3/PTPN6/RIPOR2/LAPTM5/IRF1	16
GO:1903706	GO:1903706	regulation of hemopoiesis	22/239	499/21261	5.58711e-08	8.1013e-06	6.31586e-06	CSF3R/TYROBP/SPI1/CEBPB/PGLYRP1/LYN/ADAM8/IL18/EVI2B/EVI2B/FES/NFAM1/VSIR/CD46/PTPN6/NFKBIA/JUNB/ZFP36/ACTB/RHOA/IRF1/ZFP36L1	22
GO:0002690	GO:0002690	positive regulation of leukocyte chemotaxis	11/239	113/21261	6.10823e-08	8.25209e-06	6.43342e-06	C5AR1/SPI1/CXCL8/GPSM3/GPSM3/GPSM3/GPSM3/GPSM3/GPSM3/GPSM3/RIPOR2	11
GO:0050920	GO:0050920	regulation of chemotaxis	16/239	266/21261	6.18598e-08	8.25209e-06	6.43342e-06	C5AR1/SPI1/ELANE/ELANE/CXCL8/LYN/GPSM3/GPSM3/GPSM3/GPSM3/GPSM3/GPSM3/GPSM3/RIPOR2/DUSP1/IL16	16
GO:1902105	GO:1902105	regulation of leukocyte differentiation	19/239	391/21261	1.04905e-07	1.34561e-05	1.04905e-05	TYROBP/SPI1/CEBPB/PGLYRP1/LYN/ADAM8/IL18/EVI2B/EVI2B/FES/NFAM1/VSIR/CD46/PTPN6/JUNB/ACTB/RHOA/IRF1/ZFP36L1	19
GO:2000379	GO:2000379	positive regulation of reactive oxygen species metabolic process	9/239	74/21261	1.44392e-07	1.7835e-05	1.39044e-05	TYROBP/SOD2/CLEC7A/GADD45A/ITGB2/GNAI2/CYBA/GSTP1/GRB2	9
GO:0050866	GO:0050866	negative regulation of cell activation	16/239	284/21261	1.51918e-07	1.80945e-05	1.41066e-05	TYROBP/SPI1/CEBPB/PGLYRP1/LYN/SAMSN1/FGR/LGALS3/CD300LF/IDO1/VSIR/TNFAIP3/PTPN6/RIPOR2/LAPTM5/IRF1	16
GO:0097193	GO:0097193	intrinsic apoptotic signaling pathway	18/239	365/21261	1.84713e-07	2.1242e-05	1.65605e-05	S100A9/S100A8/PLAUR/BCL2A1/SOD2/TNFRSF1A/CEBPB/BCL3/GRINA/CD24/TNFRSF1B/DDIT4/HERPUD1/TMBIM6/UBB/MCL1/CD44/FIS1	18
GO:0002429	GO:0002429	immune response-activating cell surface receptor signaling pathway	19/239	410/21261	2.18462e-07	2.42857e-05	1.89334e-05	TYROBP/C5AR1/FCER1G/NINJ1/CLEC7A/LYN/FGR/PDE4B/LGALS3/HCK/NFAM1/PRKCB/TNFAIP3/PTPN6/NFKBIA/LAPTM5/CYBA/LCP2/GRB2	19
GO:0051250	GO:0051250	negative regulation of lymphocyte activation	14/239	229/21261	3.45875e-07	3.72095e-05	2.90089e-05	TYROBP/CEBPB/PGLYRP1/LYN/SAMSN1/FGR/LGALS3/IDO1/VSIR/TNFAIP3/PTPN6/RIPOR2/LAPTM5/IRF1	14
GO:0043254	GO:0043254	regulation of protein-containing complex assembly	20/239	470/21261	4.03878e-07	4.2011e-05	3.27522e-05	PLEK/CLEC7A/LGALS3/VASP/HCK/SORL1/FES/COTL1/CAPG/ARPC2/LCP1/H3-3B/ARPC5/CORO1A/GRB2/CAPZA1/RHOA/STMP1/ARPC3/WARS1	20
GO:0071900	GO:0071900	regulation of protein serine/threonine kinase activity	16/239	306/21261	4.15701e-07	4.2011e-05	3.27522e-05	S100A12/ELANE/ELANE/LYN/ADAM8/SORL1/CD24/GADD45A/PIK3R5/DUSP1/ACTB/CALM2/CALM3/GSTP1/RGS2/RHOA	16
GO:0045860	GO:0045860	positive regulation of protein kinase activity	16/239	311/21261	5.16011e-07	5.06146e-05	3.94597e-05	S100A12/CHI3L1/ELANE/ELANE/ADAM8/IL18/CASS4/CD24/NCF1/PIK3R5/CALM2/CALM3/TXN/LCP2/RHOA/IQGAP1	16
GO:0050921	GO:0050921	positive regulation of chemotaxis	12/239	171/21261	5.6248e-07	5.23132e-05	4.07839e-05	C5AR1/SPI1/CXCL8/GPSM3/GPSM3/GPSM3/GPSM3/GPSM3/GPSM3/GPSM3/RIPOR2/IL16	12
GO:0002366	GO:0002366	leukocyte activation involved in immune response	17/239	353/21261	5.68929e-07	5.23132e-05	4.07839e-05	TYROBP/SPI1/FCER1G/PGLYRP1/LYN/FGR/LGALS3/IL18/BCL3/FES/ITGB2/CD46/PTPN6/JUNB/LCP1/CORO1A/VAMP8	17
GO:0002523	GO:0002523	leukocyte migration involved in inflammatory response	6/239	28/21261	5.80386e-07	5.23132e-05	4.07839e-05	S100A9/S100A8/NINJ1/ELANE/ELANE/ADAM8	6
GO:0002263	GO:0002263	cell activation involved in immune response	17/239	357/21261	6.65137e-07	5.83745e-05	4.55094e-05	TYROBP/SPI1/FCER1G/PGLYRP1/LYN/FGR/LGALS3/IL18/BCL3/FES/ITGB2/CD46/PTPN6/JUNB/LCP1/CORO1A/VAMP8	17
GO:0002768	GO:0002768	immune response-regulating cell surface receptor signaling pathway	20/239	490/21261	7.74853e-07	6.62599e-05	5.16569e-05	TYROBP/C5AR1/FCER1G/NINJ1/CLEC7A/LYN/FGR/PDE4B/LGALS3/HCK/NFAM1/CD24/PRKCB/TNFAIP3/PTPN6/NFKBIA/LAPTM5/CYBA/LCP2/GRB2	20
GO:0032930	GO:0032930	positive regulation of superoxide anion generation	5/239	18/21261	1.3089e-06	0.000109129	8.50784e-05	TYROBP/CLEC7A/ITGB2/GNAI2/GSTP1	5
GO:0051347	GO:0051347	positive regulation of transferase activity	19/239	467/21261	1.54909e-06	0.000124375	9.69641e-05	S100A12/CHI3L1/ELANE/ELANE/FGR/ADAM8/IL18/CASS4/SORL1/CD24/NCF1/PIK3R5/CALM2/CALM3/TXN/LCP2/UBE2S/RHOA/IQGAP1	19
GO:0033674	GO:0033674	positive regulation of kinase activity	17/239	380/21261	1.56634e-06	0.000124375	9.69641e-05	S100A12/CHI3L1/ELANE/ELANE/FGR/ADAM8/IL18/CASS4/CD24/NCF1/PIK3R5/CALM2/CALM3/TXN/LCP2/RHOA/IQGAP1	17
GO:0002444	GO:0002444	myeloid leukocyte mediated immunity	10/239	126/21261	1.64548e-06	0.00012762	9.9494e-05	TYROBP/SPI1/ELANE/ELANE/LYN/TREM1/FGR/FES/ITGB2/VAMP8	10
GO:0043405	GO:0043405	regulation of MAP kinase activity	11/239	157/21261	1.70391e-06	0.000129149	0.000100686	S100A12/ELANE/ELANE/LYN/ADAM8/SORL1/CD24/PIK3R5/DUSP1/GSTP1/RGS2	11
GO:0045576	GO:0045576	mast cell activation	8/239	75/21261	2.00036e-06	0.000148249	0.000115576	S100A12/LYN/FGR/FES/CD300LF/PTPN6/LCP2/VAMP8	8
GO:0008064	GO:0008064	regulation of actin polymerization or depolymerization	11/239	163/21261	2.45952e-06	0.000178315	0.000139016	PLEK/VASP/HCK/COTL1/CAPG/ARPC2/ARPC5/CORO1A/GRB2/CAPZA1/ARPC3	11
GO:0030832	GO:0030832	regulation of actin filament length	11/239	166/21261	2.93719e-06	0.000206781	0.000161208	PLEK/VASP/HCK/COTL1/CAPG/ARPC2/ARPC5/CORO1A/GRB2/CAPZA1/ARPC3	11
GO:0006801	GO:0006801	superoxide metabolic process	8/239	79/21261	2.97615e-06	0.000206781	0.000161208	TYROBP/SOD2/CLEC7A/NCF1/ITGB2/GNAI2/CYBA/GSTP1	8
GO:0070663	GO:0070663	regulation of leukocyte proliferation	16/239	362/21261	3.73359e-06	0.000254113	0.000198109	TYROBP/CEBPB/LYN/CSF2RB/LGALS3/IL18/CD24/TNFRSF1B/IDO1/VSIR/TNFAIP3/CD46/PTPN6/CORO1A/GSTP1/IRF1	16
GO:0032928	GO:0032928	regulation of superoxide anion generation	5/239	22/21261	3.87781e-06	0.00025865	0.000201646	TYROBP/CLEC7A/ITGB2/GNAI2/GSTP1	5
GO:0002534	GO:0002534	cytokine production involved in inflammatory response	9/239	111/21261	4.6046e-06	0.000295315	0.00023023	CLEC7A/IL17RA/GPSM3/GPSM3/GPSM3/GPSM3/GPSM3/GPSM3/GPSM3	9
GO:1900015	GO:1900015	regulation of cytokine production involved in inflammatory response	9/239	111/21261	4.6046e-06	0.000295315	0.00023023	CLEC7A/IL17RA/GPSM3/GPSM3/GPSM3/GPSM3/GPSM3/GPSM3/GPSM3	9
GO:0042742	GO:0042742	defense response to bacterium	17/239	415/21261	5.10219e-06	0.000321053	0.000250296	S100A9/S100A8/S100A12/C5AR1/FCER1G/CFP/TNFRSF1A/ELANE/ELANE/CEBPB/PGLYRP1/TREM1/FGR/IL18/BCL3/RNASE6/CYBA	17
GO:0045619	GO:0045619	regulation of lymphocyte differentiation	13/239	251/21261	5.72529e-06	0.000353589	0.000275662	SPI1/PGLYRP1/ADAM8/IL18/NFAM1/VSIR/CD46/PTPN6/JUNB/ACTB/RHOA/IRF1/ZFP36L1	13
GO:0030833	GO:0030833	regulation of actin filament polymerization	10/239	145/21261	5.84595e-06	0.000354477	0.000276354	VASP/HCK/COTL1/CAPG/ARPC2/ARPC5/CORO1A/GRB2/CAPZA1/ARPC3	10
GO:0002275	GO:0002275	myeloid cell activation involved in immune response	9/239	116/21261	6.61746e-06	0.000394094	0.000307239	TYROBP/SPI1/FCER1G/LYN/FGR/FES/ITGB2/PTPN6/VAMP8	9
GO:0045730	GO:0045730	respiratory burst	6/239	42/21261	7.08521e-06	0.000414547	0.000323185	CLEC7A/HCK/CD24/NCF1/CD52/CYBA	6
GO:0071674	GO:0071674	mononuclear cell migration	13/239	257/21261	7.39039e-06	0.000424947	0.000331293	S100A12/C5AR1/SPI1/LYN/JAML/ADAM8/LGALS3/RIPOR2/DUSP1/CORO1A/RHOA/ITGB7/ITGA4	13
GO:0038066	GO:0038066	p38MAPK cascade	7/239	65/21261	8.30641e-06	0.000469524	0.000366045	SPI1/GADD45A/NCF1/ZFP36/DUSP1/GADD45B/ZFP36L1	7
GO:0006959	GO:0006959	humoral immune response	15/239	343/21261	8.56627e-06	0.000476142	0.000371205	S100A9/S100A12/CFD/CFD/CFP/ELANE/ELANE/PGLYRP1/CXCL8/TREM1/BCL3/RNASE6/CD46/PTPN6/GAPDH	15
GO:0072593	GO:0072593	reactive oxygen species metabolic process	13/239	263/21261	9.46919e-06	0.000517701	0.000403605	TYROBP/SOD2/CLEC7A/GADD45A/NCF1/ITGB2/DDIT4/GNAI2/CYBA/GSTP1/TXN/GRB2/RHOA	13
GO:0071675	GO:0071675	regulation of mononuclear cell migration	10/239	154/21261	9.96309e-06	0.000530478	0.000413566	C5AR1/SPI1/LYN/ADAM8/LGALS3/RIPOR2/DUSP1/CORO1A/RHOA/ITGA4	10
GO:0045123	GO:0045123	cellular extravasation	8/239	93/21261	1.01509e-05	0.000530478	0.000413566	ELANE/ELANE/JAML/ADAM8/RIPOR2/SELPLG/ITGB7/ITGA4	8
GO:0061756	GO:0061756	leukocyte adhesion to vascular endothelial cell	7/239	67/21261	1.01801e-05	0.000530478	0.000413566	ELANE/ELANE/ITGB2/SELPLG/RHOA/ITGB7/ITGA4	7
GO:0043299	GO:0043299	leukocyte degranulation	8/239	94/21261	1.09888e-05	0.00055129	0.000429791	SPI1/LYN/FGR/HCK/FES/ITGB2/CORO1A/VAMP8	8
GO:0031334	GO:0031334	positive regulation of protein-containing complex assembly	12/239	228/21261	1.11892e-05	0.00055129	0.000429791	PLEK/CLEC7A/LGALS3/VASP/HCK/FES/ARPC2/LCP1/GRB2/RHOA/STMP1/WARS1	12
GO:0050728	GO:0050728	negative regulation of inflammatory response	12/239	228/21261	1.11892e-05	0.00055129	0.000429791	TNFRSF1A/ELANE/ELANE/PGLYRP1/LYN/FGR/HCK/TNFRSF1B/TNFAIP3/PTPN6/ZFP36/GSTP1	12
GO:0002886	GO:0002886	regulation of myeloid leukocyte mediated immunity	7/239	68/21261	1.12407e-05	0.00055129	0.000429791	TYROBP/SPI1/LYN/FGR/FES/ITGB2/VAMP8	7
GO:0033003	GO:0033003	regulation of mast cell activation	6/239	46/21261	1.21853e-05	0.000588955	0.000459155	LYN/FGR/FES/CD300LF/PTPN6/VAMP8	6
GO:1902107	GO:1902107	positive regulation of leukocyte differentiation	12/239	232/21261	1.33217e-05	0.000622656	0.000485429	TYROBP/SPI1/ADAM8/IL18/EVI2B/EVI2B/FES/VSIR/CD46/ACTB/RHOA/ZFP36L1	12
GO:1903708	GO:1903708	positive regulation of hemopoiesis	12/239	232/21261	1.33217e-05	0.000622656	0.000485429	TYROBP/SPI1/ADAM8/IL18/EVI2B/EVI2B/FES/VSIR/CD46/ACTB/RHOA/ZFP36L1	12
GO:0070661	GO:0070661	leukocyte proliferation	17/239	447/21261	1.34427e-05	0.000622656	0.000485429	TYROBP/CEBPB/LYN/CSF2RB/LGALS3/IL18/CD24/TNFRSF1B/IDO1/VSIR/TNFAIP3/CD46/PTPN6/JUNB/CORO1A/GSTP1/IRF1	17
GO:0071216	GO:0071216	cellular response to biotic stimulus	14/239	314/21261	1.38284e-05	0.000631749	0.000492518	SPI1/LITAF/CLEC7A/CXCL8/LYN/PDE4B/HCK/TNFRSF1B/TNFAIP3/NFKBIA/VIM/ZFP36/GSTP1/RHOA	14
GO:0071222	GO:0071222	cellular response to lipopolysaccharide	13/239	274/21261	1.46479e-05	0.000660145	0.000514656	SPI1/LITAF/CXCL8/LYN/PDE4B/HCK/TNFRSF1B/TNFAIP3/NFKBIA/VIM/ZFP36/GSTP1/RHOA	13
GO:0061844	GO:0061844	antimicrobial humoral immune response mediated by antimicrobial peptide	8/239	99/21261	1.61059e-05	0.000716177	0.000558339	S100A9/S100A12/ELANE/ELANE/PGLYRP1/CXCL8/RNASE6/GAPDH	8
GO:0045936	GO:0045936	negative regulation of phosphate metabolic process	16/239	417/21261	2.17398e-05	0.00094352	0.000735578	PLEK/LYN/SAMSN1/LGALS3/SORL1/GADD45A/PTPN6/DUSP1/CALM2/CEP85/CALM3/GSTP1/RGS2/IQGAP1/FIS1/WARS1	16
GO:2001242	GO:2001242	regulation of intrinsic apoptotic signaling pathway	11/239	205/21261	2.17844e-05	0.00094352	0.000735578	S100A9/S100A8/PLAUR/SOD2/GRINA/HERPUD1/TMBIM6/UBB/MCL1/CD44/FIS1	11
GO:0010563	GO:0010563	negative regulation of phosphorus metabolic process	16/239	418/21261	2.23817e-05	0.000952318	0.000742436	PLEK/LYN/SAMSN1/LGALS3/SORL1/GADD45A/PTPN6/DUSP1/CALM2/CEP85/CALM3/GSTP1/RGS2/IQGAP1/FIS1/WARS1	16
GO:0050864	GO:0050864	regulation of B cell activation	9/239	135/21261	2.25586e-05	0.000952318	0.000742436	TYROBP/SPI1/LYN/SAMSN1/NFAM1/TNFAIP3/PTPN6/LAPTM5/ZFP36L1	9
GO:0051235	GO:0051235	maintenance of location	15/239	373/21261	2.29501e-05	0.000956733	0.000745879	S100A9/S100A8/LYN/EHD1/PNPLA2/SORL1/PTPN6/SRGN/NFKBIA/FTH1/CORO1A/CALM2/CYBA/CALM3/TXN	15
GO:0051651	GO:0051651	maintenance of location in cell	12/239	246/21261	2.38395e-05	0.000981542	0.00076522	S100A9/S100A8/LYN/SORL1/PTPN6/SRGN/FTH1/CORO1A/CALM2/CYBA/CALM3/TXN	12
GO:0071219	GO:0071219	cellular response to molecule of bacterial origin	13/239	288/21261	2.47317e-05	0.000985069	0.00076797	SPI1/LITAF/CXCL8/LYN/PDE4B/HCK/TNFRSF1B/TNFAIP3/NFKBIA/VIM/ZFP36/GSTP1/RHOA	13
GO:2000377	GO:2000377	regulation of reactive oxygen species metabolic process	10/239	171/21261	2.47829e-05	0.000985069	0.00076797	TYROBP/SOD2/CLEC7A/GADD45A/ITGB2/GNAI2/CYBA/GSTP1/GRB2/RHOA	10
GO:0045055	GO:0045055	regulated exocytosis	12/239	247/21261	2.48113e-05	0.000985069	0.00076797	SPI1/PLEK/LYN/FGR/HCK/FES/PRKCB/ITGB2/GNAI2/CORO1A/VAMP8/SYNGR2	12
GO:0017014	GO:0017014	protein nitrosylation	4/239	16/21261	2.54849e-05	0.000988282	0.000770475	S100A9/S100A8/GAPDH/TXN	4
GO:0018119	GO:0018119	peptidyl-cysteine S-nitrosylation	4/239	16/21261	2.54849e-05	0.000988282	0.000770475	S100A9/S100A8/GAPDH/TXN	4
GO:0008154	GO:0008154	actin polymerization or depolymerization	11/239	213/21261	3.10079e-05	0.00118864	0.000926674	PLEK/VASP/HCK/COTL1/CAPG/ARPC2/ARPC5/CORO1A/GRB2/CAPZA1/ARPC3	11
GO:0042113	GO:0042113	B cell activation	13/239	295/21261	3.17462e-05	0.00120311	0.000937956	TYROBP/SPI1/LYN/SAMSN1/BCL3/NFAM1/PRKCB/TNFAIP3/PTPN6/KLF6/LAPTM5/ZFP36L1/ITGA4	13
GO:0030098	GO:0030098	lymphocyte differentiation	17/239	481/21261	3.4084e-05	0.00127031	0.000990349	SPI1/FCER1G/PGLYRP1/ADAM8/IL18/BCL3/NFAM1/VSIR/CD46/PTPN6/JUNB/ACTB/KLF6/RHOA/IRF1/ZFP36L1/ITGA4	17
GO:0042119	GO:0042119	neutrophil activation	6/239	55/21261	3.46622e-05	0.00127031	0.000990349	TYROBP/SPI1/FCER1G/CXCL8/IL18/ITGB2	6
GO:0043300	GO:0043300	regulation of leukocyte degranulation	6/239	55/21261	3.46622e-05	0.00127031	0.000990349	SPI1/LYN/FGR/FES/ITGB2/VAMP8	6
GO:0033006	GO:0033006	regulation of mast cell activation involved in immune response	5/239	34/21261	3.67057e-05	0.00133058	0.00103734	LYN/FGR/FES/PTPN6/VAMP8	5
GO:0050869	GO:0050869	negative regulation of B cell activation	5/239	35/21261	4.24331e-05	0.00148963	0.00116133	TYROBP/LYN/SAMSN1/TNFAIP3/LAPTM5	5
GO:0090322	GO:0090322	regulation of superoxide metabolic process	5/239	35/21261	4.24331e-05	0.00148963	0.00116133	TYROBP/CLEC7A/ITGB2/GNAI2/GSTP1	5
GO:1904996	GO:1904996	positive regulation of leukocyte adhesion to vascular endothelial cell	5/239	35/21261	4.24331e-05	0.00148963	0.00116133	ELANE/ELANE/ITGB2/RHOA/ITGA4	5
GO:0030041	GO:0030041	actin filament polymerization	10/239	183/21261	4.42191e-05	0.00152032	0.00118526	VASP/HCK/COTL1/CAPG/ARPC2/ARPC5/CORO1A/GRB2/CAPZA1/ARPC3	10
GO:0061572	GO:0061572	actin filament bundle organization	10/239	183/21261	4.42191e-05	0.00152032	0.00118526	MARCKS/PLEK/PHACTR1/ZYX/ZYX/LCP1/RHOA/LIMD2/RFLNB/RFLNB	10
GO:0032271	GO:0032271	regulation of protein polymerization	11/239	225/21261	5.10955e-05	0.00173881	0.0013556	VASP/HCK/FES/COTL1/CAPG/ARPC2/ARPC5/CORO1A/GRB2/CAPZA1/ARPC3	11
GO:0055074	GO:0055074	calcium ion homeostasis	14/239	358/21261	5.81971e-05	0.00196048	0.00152841	ELANE/ELANE/SNX10/LYN/GRINA/PRKCB/PTPN6/HERPUD1/TMBIM6/CORO1A/CALM2/CYBA/CALM3/FIS1	14
GO:2001233	GO:2001233	regulation of apoptotic signaling pathway	16/239	454/21261	6.01044e-05	0.00199383	0.00155441	S100A9/S100A8/G0S2/PLAUR/SOD2/LGALS3/GRINA/TNFAIP3/HERPUD1/TMBIM6/GNAI2/GSTP1/UBB/MCL1/CD44/FIS1	16
GO:0071902	GO:0071902	positive regulation of protein serine/threonine kinase activity	9/239	153/21261	6.03829e-05	0.00199383	0.00155441	S100A12/ELANE/ELANE/ADAM8/CD24/PIK3R5/CALM2/CALM3/RHOA	9
GO:0002446	GO:0002446	neutrophil mediated immunity	5/239	38/21261	6.38332e-05	0.00207981	0.00162144	SPI1/ELANE/ELANE/TREM1/ITGB2	5
GO:0018108	GO:0018108	peptidyl-tyrosine phosphorylation	13/239	316/21261	6.42339e-05	0.00207981	0.00162144	TNFRSF1A/LYN/OSM/SAMSN1/FGR/IL18/HCK/CASS4/FES/NCF1/ITGB2/PTPN6/CD44	13
GO:0018212	GO:0018212	peptidyl-tyrosine modification	13/239	318/21261	6.84711e-05	0.00219568	0.00171178	TNFRSF1A/LYN/OSM/SAMSN1/FGR/IL18/HCK/CASS4/FES/NCF1/ITGB2/PTPN6/CD44	13
GO:0051897	GO:0051897	positive regulation of phosphatidylinositol 3-kinase/protein kinase B signal transduction	10/239	193/21261	6.91898e-05	0.0021976	0.00171327	CHI3L1/OSM/FGR/ADAM8/IL18/CASS4/NCF1/PIK3R5/PTPN6/TXN	10
GO:0051258	GO:0051258	protein polymerization	13/239	320/21261	7.29489e-05	0.00229514	0.00178931	VASP/HCK/FES/COTL1/CHMP4B/CAPG/ARPC2/ARPC5/CORO1A/GRB2/UBE2S/CAPZA1/ARPC3	13
GO:0071346	GO:0071346	cellular response to type II interferon	9/239	157/21261	7.37327e-05	0.00229812	0.00179164	ZYX/ZYX/HCK/IFNGR2/IFNGR2/VIM/GAPDH/IRF1/ACTR3	9
GO:1903039	GO:1903039	positive regulation of leukocyte cell-cell adhesion	15/239	415/21261	7.72272e-05	0.00236916	0.00184702	ELANE/ELANE/LYN/ADAM8/IL18/CD24/ITGB2/VSIR/CD46/PTPN6/ACTB/CORO1A/RHOA/CD44/ITGA4	15
GO:0008360	GO:0008360	regulation of cell shape	9/239	158/21261	7.74327e-05	0.00236916	0.00184702	FGR/HCK/FES/ITGB2/ALDOA/CORO1A/MYL12A/RHOG/ARHGAP15	9
GO:0001818	GO:0001818	negative regulation of cytokine production	16/239	465/21261	7.95491e-05	0.00241178	0.00188025	TYROBP/ELANE/ELANE/PGLYRP1/BCL3/CD24/IDO1/SERPINB1/VSIR/TNFAIP3/PTPN6/SRGN/ZFP36/LAPTM5/GSTP1/KLF2	16
GO:0050764	GO:0050764	regulation of phagocytosis	8/239	124/21261	8.14361e-05	0.00244675	0.00190751	FCER1G/CFP/CLEC7A/FGR/HCK/CD300LF/SNX3/CYBA	8
GO:0052547	GO:0052547	regulation of peptidase activity	14/239	370/21261	8.26979e-05	0.00246248	0.00191977	S100A9/S100A8/PLAUR/CLEC7A/LYN/TIMP2/CSTB/SORL1/SERPINB1/VSIR/GAPDH/LAPTM5/CD44/FIS1	14
GO:0007229	GO:0007229	integrin-mediated signaling pathway	8/239	125/21261	8.61729e-05	0.00249901	0.00194826	PLEK/FGR/ZYX/ZYX/HCK/ITGB2/ITGB7/ITGA4	8
GO:0031640	GO:0031640	killing of cells of another organism	8/239	125/21261	8.61729e-05	0.00249901	0.00194826	S100A12/NINJ1/ELANE/ELANE/CLEC7A/PGLYRP1/TREM1/GAPDH	8
GO:0141061	GO:0141061	disruption of cell in another organism	8/239	125/21261	8.61729e-05	0.00249901	0.00194826	S100A12/NINJ1/ELANE/ELANE/CLEC7A/PGLYRP1/TREM1/GAPDH	8
GO:0036230	GO:0036230	granulocyte activation	6/239	65/21261	8.99405e-05	0.00258579	0.00201591	TYROBP/SPI1/FCER1G/CXCL8/IL18/ITGB2	6
GO:0008630	GO:0008630	intrinsic apoptotic signaling pathway in response to DNA damage	8/239	126/21261	9.11358e-05	0.00259776	0.00202524	BCL2A1/SOD2/TNFRSF1A/BCL3/TNFRSF1B/DDIT4/MCL1/CD44	8
GO:0050670	GO:0050670	regulation of lymphocyte proliferation	13/239	329/21261	9.63903e-05	0.00272425	0.00212385	TYROBP/CEBPB/LYN/LGALS3/IL18/CD24/TNFRSF1B/IDO1/VSIR/CD46/PTPN6/CORO1A/IRF1	13
GO:0019730	GO:0019730	antimicrobial humoral response	9/239	164/21261	0.000103068	0.00288851	0.00225192	S100A9/S100A12/ELANE/ELANE/PGLYRP1/CXCL8/BCL3/RNASE6/GAPDH	9
GO:0050901	GO:0050901	leukocyte tethering or rolling	5/239	42/21261	0.000104297	0.00289859	0.00225977	ELANE/ELANE/SELPLG/ITGB7/ITGA4	5
GO:0006874	GO:0006874	intracellular calcium ion homeostasis	13/239	332/21261	0.000105533	0.00290869	0.00226765	ELANE/ELANE/LYN/GRINA/PRKCB/PTPN6/HERPUD1/TMBIM6/CORO1A/CALM2/CYBA/CALM3/FIS1	13
GO:0032944	GO:0032944	regulation of mononuclear cell proliferation	13/239	333/21261	0.000108742	0.00297013	0.00231554	TYROBP/CEBPB/LYN/LGALS3/IL18/CD24/TNFRSF1B/IDO1/VSIR/CD46/PTPN6/CORO1A/IRF1	13
GO:0006887	GO:0006887	exocytosis	14/239	380/21261	0.000109543	0.00297013	0.00231554	SPI1/PLEK/LYN/FGR/HCK/FES/PRKCB/ITGB2/RAB8B/GNAI2/CORO1A/SNF8/VAMP8/SYNGR2	14
GO:0002283	GO:0002283	neutrophil activation involved in immune response	4/239	23/21261	0.000116555	0.00313477	0.0024439	TYROBP/SPI1/FCER1G/ITGB2	4
GO:0017157	GO:0017157	regulation of exocytosis	10/239	206/21261	0.000118774	0.00316888	0.00247049	SPI1/LYN/FGR/FES/PRKCB/ITGB2/RAB8B/GNAI2/SNF8/VAMP8	10
GO:0045010	GO:0045010	actin nucleation	6/239	69/21261	0.000125744	0.00331777	0.00258657	ARPC2/ARPC5/CORO1A/ARPC1A/ARPC3/ACTR3	6
GO:0022409	GO:0022409	positive regulation of cell-cell adhesion	16/239	484/21261	0.000126344	0.00331777	0.00258657	PLAUR/ELANE/ELANE/LYN/ADAM8/IL18/CD24/ITGB2/VSIR/CD46/PTPN6/ACTB/CORO1A/RHOA/CD44/ITGA4	16
GO:0032456	GO:0032456	endocytic recycling	7/239	100/21261	0.000136924	0.00356751	0.00278127	EHD1/ATP6AP1/SORL1/RAB8B/SNX3/SNF8/CMTM6	7
GO:0061515	GO:0061515	myeloid cell development	7/239	101/21261	0.000145732	0.00376756	0.00293723	TYROBP/CEBPB/ATP6AP1/EVI2B/EVI2B/PTPN6/KLF2	7
GO:0045637	GO:0045637	regulation of myeloid cell differentiation	11/239	254/21261	0.000150202	0.00385327	0.00300405	CSF3R/TYROBP/SPI1/CEBPB/LYN/EVI2B/EVI2B/FES/NFKBIA/ZFP36/ZFP36L1	11
GO:0052548	GO:0052548	regulation of endopeptidase activity	13/239	345/21261	0.000154355	0.00392957	0.00306353	S100A9/S100A8/PLAUR/CLEC7A/LYN/TIMP2/SORL1/SERPINB1/VSIR/GAPDH/LAPTM5/CD44/FIS1	13
GO:0070664	GO:0070664	negative regulation of leukocyte proliferation	8/239	137/21261	0.000163194	0.0041217	0.00321332	TYROBP/CEBPB/LYN/IDO1/VSIR/TNFAIP3/PTPN6/GSTP1	8
GO:0110053	GO:0110053	regulation of actin filament organization	12/239	301/21261	0.000164374	0.0041217	0.00321332	PLEK/VASP/HCK/COTL1/CAPG/ARPC2/ARPC5/CORO1A/GRB2/CAPZA1/RHOA/ARPC3	12
GO:0141060	GO:0141060	disruption of anatomical structure in another organism	8/239	138/21261	0.000171584	0.00427038	0.00332923	S100A12/NINJ1/ELANE/ELANE/CLEC7A/PGLYRP1/TREM1/GAPDH	8
GO:0007249	GO:0007249	canonical NF-kappaB signal transduction	13/239	350/21261	0.000177743	0.00439092	0.0034232	S100A12/LITAF/TNFRSF1A/CLEC7A/BCL3/PRKCB/VAPA/TNFAIP3/NFKBIA/GAPDH/CANT1/GSTP1/RHOA	13
GO:1903305	GO:1903305	regulation of regulated secretory pathway	8/239	139/21261	0.000180325	0.00442193	0.00344738	SPI1/LYN/FGR/FES/PRKCB/ITGB2/GNAI2/VAMP8	8
GO:0032469	GO:0032469	endoplasmic reticulum calcium ion homeostasis	4/239	26/21261	0.000191642	0.00466514	0.00363699	GRINA/HERPUD1/TMBIM6/FIS1	4
GO:0050854	GO:0050854	regulation of antigen receptor-mediated signaling pathway	6/239	75/21261	0.000199708	0.00482628	0.00376262	LYN/LGALS3/NFAM1/PRKCB/PTPN6/LAPTM5	6
GO:0042129	GO:0042129	regulation of T cell proliferation	11/239	263/21261	0.000203276	0.00487715	0.00380228	CEBPB/LGALS3/IL18/CD24/TNFRSF1B/IDO1/VSIR/CD46/PTPN6/CORO1A/IRF1	11
GO:0002220	GO:0002220	innate immune response activating cell surface receptor signaling pathway	7/239	107/21261	0.000208724	0.00497211	0.00387631	TYROBP/NINJ1/CLEC7A/LYN/TNFAIP3/NFKBIA/CYBA	7
GO:0051238	GO:0051238	sequestering of metal ion	3/239	11/21261	0.000216532	0.00512151	0.00399278	S100A9/S100A8/FTH1	3
GO:0150076	GO:0150076	neuroinflammatory response	7/239	108/21261	0.000221085	0.00519239	0.00404804	TYROBP/C5AR1/IL18/IFNGR2/IFNGR2/TNFRSF1B/ITGB2	7
GO:0060333	GO:0060333	type II interferon-mediated signaling pathway	4/239	27/21261	0.000222996	0.00520063	0.00405447	HCK/IFNGR2/IFNGR2/IRF1	4
GO:1904994	GO:1904994	regulation of leukocyte adhesion to vascular endothelial cell	5/239	50/21261	0.000241479	0.0055926	0.00436004	ELANE/ELANE/ITGB2/RHOA/ITGA4	5
GO:0032635	GO:0032635	interleukin-6 production	10/239	226/21261	0.000251903	0.00572674	0.00446462	TYROBP/CEBPB/CLEC7A/IL17RA/MAPK13/TNFAIP3/PTPN6/CYBA/KLF2/IL16	10
GO:0032675	GO:0032675	regulation of interleukin-6 production	10/239	226/21261	0.000251903	0.00572674	0.00446462	TYROBP/CEBPB/CLEC7A/IL17RA/MAPK13/TNFAIP3/PTPN6/CYBA/KLF2/IL16	10
GO:0032970	GO:0032970	regulation of actin filament-based process	14/239	412/21261	0.000252423	0.00572674	0.00446462	PLEK/PDE4B/VASP/HCK/COTL1/CAPG/ARPC2/ARPC5/CORO1A/GRB2/CAPZA1/RHOA/RHOG/ARPC3	14
GO:0016052	GO:0016052	carbohydrate catabolic process	9/239	185/21261	0.000255303	0.00575294	0.00448505	MAN2B1/PGD/DDIT4/ALDOA/GAPDH/LDHA/LDHA/PPP1CB/PGK1	9
GO:0002691	GO:0002691	regulation of cellular extravasation	5/239	51/21261	0.000265297	0.00590751	0.00460555	ELANE/ELANE/ADAM8/RIPOR2/ITGA4	5
GO:0034341	GO:0034341	response to type II interferon	9/239	186/21261	0.000265705	0.00590751	0.00460555	ZYX/ZYX/HCK/IFNGR2/IFNGR2/VIM/GAPDH/IRF1/ACTR3	9
GO:0032956	GO:0032956	regulation of actin cytoskeleton organization	13/239	368/21261	0.000288913	0.00638096	0.00497466	PLEK/VASP/HCK/COTL1/CAPG/ARPC2/ARPC5/CORO1A/GRB2/CAPZA1/RHOA/RHOG/ARPC3	13
GO:0071800	GO:0071800	podosome assembly	4/239	29/21261	0.000296516	0.00650578	0.00507198	HCK/LCP1/RHOA/BIN2	4
GO:1900744	GO:1900744	regulation of p38MAPK cascade	5/239	53/21261	0.000318241	0.00693682	0.00540802	SPI1/GADD45A/NCF1/DUSP1/GADD45B	5
GO:2001234	GO:2001234	negative regulation of apoptotic signaling pathway	11/239	279/21261	0.000337	0.00729684	0.00568869	PLAUR/SOD2/LGALS3/GRINA/TNFAIP3/HERPUD1/TMBIM6/GNAI2/GSTP1/MCL1/CD44	11
GO:0043931	GO:0043931	ossification involved in bone maturation	4/239	30/21261	0.000339133	0.00729684	0.00568869	SNX10/RHOA/RFLNB/RFLNB	4
GO:0050853	GO:0050853	B cell receptor signaling pathway	6/239	83/21261	0.000347447	0.00738233	0.00575534	LYN/NFAM1/PRKCB/PTPN6/NFKBIA/GRB2	6
GO:0043407	GO:0043407	negative regulation of MAP kinase activity	5/239	54/21261	0.000347534	0.00738233	0.00575534	LYN/SORL1/DUSP1/GSTP1/RGS2	5
GO:0071356	GO:0071356	cellular response to tumor necrosis factor	11/239	282/21261	0.000368917	0.00769395	0.00599828	CHI3L1/TNFRSF1A/CXCL8/TNFRSF1B/TNFAIP3/NFKBIA/ZFP36/LAPTM5/GSTP1/KLF2/ZFP36L1	11
GO:0034135	GO:0034135	regulation of toll-like receptor 2 signaling pathway	3/239	13/21261	0.000369125	0.00769395	0.00599828	LYN/TNFAIP3/CYBA	3
GO:0070944	GO:0070944	neutrophil-mediated killing of bacterium	3/239	13/21261	0.000369125	0.00769395	0.00599828	ELANE/ELANE/TREM1	3
GO:0001933	GO:0001933	negative regulation of protein phosphorylation	12/239	330/21261	0.000380306	0.00787777	0.00614159	LYN/SAMSN1/SORL1/GADD45A/PTPN6/DUSP1/CALM2/CEP85/CALM3/GSTP1/RGS2/WARS1	12
GO:0051279	GO:0051279	regulation of release of sequestered calcium ion into cytosol	6/239	85/21261	0.000395162	0.00813497	0.0063421	LYN/PTPN6/CORO1A/CALM2/CYBA/CALM3	6
GO:0051924	GO:0051924	regulation of calcium ion transport	11/239	285/21261	0.000403337	0.00825232	0.00643359	LYN/PDE4B/LGALS3/PTPN6/TMBIM6/GNAI2/CORO1A/CALM2/CYBA/CALM3/IL16	11
GO:0007162	GO:0007162	negative regulation of cell adhesion	13/239	383/21261	0.000422557	0.00859285	0.00669908	SPI1/IL1RN/TGFBI/CEBPB/LGALS3/IDO1/VSIR/PTPN6/RIPOR2/DUSP1/LAPTM5/RHOA/IRF1	13
GO:0002573	GO:0002573	myeloid leukocyte differentiation	11/239	287/21261	0.00042775	0.00864573	0.0067403	TYROBP/SPI1/CEBPB/SNX10/LYN/ATP6AP1/EVI2B/EVI2B/FES/JUNB/ZFP36L1	11
GO:0043304	GO:0043304	regulation of mast cell degranulation	4/239	32/21261	0.000437235	0.0087842	0.00684825	LYN/FGR/FES/VAMP8	4
GO:0051346	GO:0051346	negative regulation of hydrolase activity	10/239	243/21261	0.000447366	0.00893392	0.00696497	PLAUR/LGALS3/TIMP2/CSTB/SORL1/SERPINB1/TMBIM6/GAPDH/RGS2/CD44	10
GO:0070486	GO:0070486	leukocyte aggregation	3/239	14/21261	0.000465905	0.00910176	0.00709582	S100A9/S100A8/CD44	3
GO:0070943	GO:0070943	neutrophil-mediated killing of symbiont cell	3/239	14/21261	0.000465905	0.00910176	0.00709582	ELANE/ELANE/TREM1	3
GO:1903238	GO:1903238	positive regulation of leukocyte tethering or rolling	3/239	14/21261	0.000465905	0.00910176	0.00709582	ELANE/ELANE/ITGA4	3
GO:0051098	GO:0051098	regulation of binding	11/239	290/21261	0.000466687	0.00910176	0.00709582	PLAUR/BCL3/SORL1/LRPAP1/NFKBIA/RIPOR2/TMBIM6/ACTB/DAZAP2/TXN/ITGA4	11
GO:0034113	GO:0034113	heterotypic cell-cell adhesion	6/239	88/21261	0.000476165	0.00914206	0.00712724	NINJ1/IL1RN/ITGB2/CD44/ITGB7/ITGA4	6
GO:0071706	GO:0071706	tumor necrosis factor superfamily cytokine production	10/239	245/21261	0.000476977	0.00914206	0.00712724	TYROBP/CLEC7A/ADAM8/BCL3/VSIR/TNFAIP3/PTPN6/ZFP36/CYBA/GSTP1	10
GO:1903555	GO:1903555	regulation of tumor necrosis factor superfamily cytokine production	10/239	245/21261	0.000476977	0.00914206	0.00712724	TYROBP/CLEC7A/ADAM8/BCL3/VSIR/TNFAIP3/PTPN6/ZFP36/CYBA/GSTP1	10
GO:0034314	GO:0034314	Arp2/3 complex-mediated actin nucleation	5/239	58/21261	0.000485528	0.00925278	0.00721356	ARPC2/ARPC5/ARPC1A/ARPC3/ACTR3	5
GO:0002544	GO:0002544	chronic inflammatory response	4/239	33/21261	0.000493185	0.0092925	0.00724452	S100A9/S100A8/IDO1/TNFAIP3	4
GO:0070977	GO:0070977	bone maturation	4/239	33/21261	0.000493185	0.0092925	0.00724452	SNX10/RHOA/RFLNB/RFLNB	4
GO:0032613	GO:0032613	interleukin-10 production	6/239	89/21261	0.000505857	0.0093724	0.00730682	TYROBP/CLEC7A/BCL3/IDO1/VSIR/CD46	6
GO:0032653	GO:0032653	regulation of interleukin-10 production	6/239	89/21261	0.000505857	0.0093724	0.00730682	TYROBP/CLEC7A/BCL3/IDO1/VSIR/CD46	6
GO:0072678	GO:0072678	T cell migration	6/239	89/21261	0.000505857	0.0093724	0.00730682	ADAM8/RIPOR2/CORO1A/RHOA/ITGB7/ITGA4	6
GO:0042098	GO:0042098	T cell proliferation	11/239	294/21261	0.000523185	0.00952561	0.00742626	CEBPB/LGALS3/IL18/CD24/TNFRSF1B/IDO1/VSIR/CD46/PTPN6/CORO1A/IRF1	11
GO:0002285	GO:0002285	lymphocyte activation involved in immune response	10/239	248/21261	0.000524434	0.00952561	0.00742626	SPI1/FCER1G/PGLYRP1/LGALS3/IL18/BCL3/CD46/JUNB/LCP1/CORO1A	10
GO:0001836	GO:0001836	release of cytochrome c from mitochondria	5/239	59/21261	0.00052568	0.00952561	0.00742626	PLAUR/BCL2A1/SOD2/MCL1/FIS1	5
GO:2000404	GO:2000404	regulation of T cell migration	5/239	59/21261	0.00052568	0.00952561	0.00742626	ADAM8/RIPOR2/CORO1A/RHOA/ITGA4	5
GO:0098876	GO:0098876	vesicle-mediated transport to the plasma membrane	8/239	163/21261	0.000528407	0.00952561	0.00742626	EHD1/ATP6AP1/ACSL3/SORL1/RAB8B/SNX3/SNF8/CMTM6	8
GO:0002526	GO:0002526	acute inflammatory response	7/239	125/21261	0.000538311	0.00965198	0.00752478	ALOX5AP/ELANE/ELANE/CEBPB/OSM/ADAM8/GSTP1	7
GO:0002431	GO:0002431	Fc receptor mediated stimulatory signaling pathway	4/239	34/21261	0.000554049	0.00982847	0.00766238	FCER1G/LYN/FGR/HCK	4
GO:0045577	GO:0045577	regulation of B cell differentiation	4/239	34/21261	0.000554049	0.00982847	0.00766238	SPI1/NFAM1/PTPN6/ZFP36L1	4
GO:0044403	GO:0044403	biological process involved in symbiotic interaction	13/239	398/21261	0.000605476	0.0106593	0.00831013	ELANE/ELANE/PGLYRP1/CXCL8/TREM1/VAPA/CHMP4B/CD46/GAPDH/SELPLG/SNX3/VAMP8/ITGB7	13
GO:0002279	GO:0002279	mast cell activation involved in immune response	5/239	61/21261	0.000613411	0.0106593	0.00831013	LYN/FGR/FES/PTPN6/VAMP8	5
GO:0045744	GO:0045744	negative regulation of G protein-coupled receptor signaling pathway	5/239	61/21261	0.000613411	0.0106593	0.00831013	PLEK/CXCL8/PDE4B/GNAI2/RGS2	5
GO:0046651	GO:0046651	lymphocyte proliferation	13/239	399/21261	0.000619742	0.0106593	0.00831013	TYROBP/CEBPB/LYN/LGALS3/IL18/CD24/TNFRSF1B/IDO1/VSIR/CD46/PTPN6/CORO1A/IRF1	13
GO:0038094	GO:0038094	Fc-gamma receptor signaling pathway	4/239	35/21261	0.000620064	0.0106593	0.00831013	FCER1G/LYN/FGR/HCK	4
GO:1902624	GO:1902624	positive regulation of neutrophil migration	4/239	35/21261	0.000620064	0.0106593	0.00831013	C5AR1/CXCL8/ADAM8/RIPOR2	4
GO:0030217	GO:0030217	T cell differentiation	12/239	350/21261	0.000640758	0.0109586	0.00854345	SPI1/FCER1G/ADAM8/IL18/BCL3/VSIR/CD46/JUNB/ACTB/RHOA/IRF1/ZFP36L1	12
GO:0035630	GO:0035630	bone mineralization involved in bone maturation	3/239	16/21261	0.000704962	0.0118706	0.00925443	SNX10/RFLNB/RFLNB	3
GO:0070942	GO:0070942	neutrophil mediated cytotoxicity	3/239	16/21261	0.000704962	0.0118706	0.00925443	ELANE/ELANE/TREM1	3
GO:0072672	GO:0072672	neutrophil extravasation	3/239	16/21261	0.000704962	0.0118706	0.00925443	JAML/ADAM8/RIPOR2	3
GO:0032735	GO:0032735	positive regulation of interleukin-12 production	5/239	63/21261	0.000711679	0.0118706	0.00925443	CLEC7A/IDO1/LAPTM5/IRF1/IL16	5
GO:0032602	GO:0032602	chemokine production	7/239	131/21261	0.00071188	0.0118706	0.00925443	ELANE/ELANE/CLEC7A/TREM1/IL17RA/IL18/GSTP1	7
GO:0042326	GO:0042326	negative regulation of phosphorylation	12/239	355/21261	0.000725304	0.0120157	0.00936755	LYN/SAMSN1/SORL1/GADD45A/PTPN6/DUSP1/CALM2/CEP85/CALM3/GSTP1/RGS2/WARS1	12
GO:0032943	GO:0032943	mononuclear cell proliferation	13/239	406/21261	0.000727786	0.0120157	0.00936755	TYROBP/CEBPB/LYN/LGALS3/IL18/CD24/TNFRSF1B/IDO1/VSIR/CD46/PTPN6/CORO1A/IRF1	13
GO:0050730	GO:0050730	regulation of peptidyl-tyrosine phosphorylation	10/239	260/21261	0.000755188	0.0124067	0.00967236	TNFRSF1A/LYN/OSM/SAMSN1/IL18/CASS4/NCF1/ITGB2/PTPN6/CD44	10
GO:0070228	GO:0070228	regulation of lymphocyte apoptotic process	5/239	64/21261	0.000765008	0.0124415	0.00969953	LYN/ADAM8/LGALS3/BCL3/IDO1	5
GO:0043122	GO:0043122	regulation of canonical NF-kappaB signal transduction	11/239	308/21261	0.000767969	0.0124415	0.00969953	S100A12/LITAF/TNFRSF1A/CLEC7A/PRKCB/VAPA/TNFAIP3/GAPDH/CANT1/GSTP1/RHOA	11
GO:0048799	GO:0048799	animal organ maturation	4/239	37/21261	0.000768501	0.0124415	0.00969953	SNX10/RHOA/RFLNB/RFLNB	4
GO:0050851	GO:0050851	antigen receptor-mediated signaling pathway	10/239	262/21261	0.00080075	0.012901	0.0100577	LYN/PDE4B/LGALS3/NFAM1/PRKCB/PTPN6/NFKBIA/LAPTM5/LCP2/GRB2	10
GO:0034612	GO:0034612	response to tumor necrosis factor	11/239	310/21261	0.000809665	0.0129819	0.0101208	CHI3L1/TNFRSF1A/CXCL8/TNFRSF1B/TNFAIP3/NFKBIA/ZFP36/LAPTM5/GSTP1/KLF2/ZFP36L1	11
GO:0050868	GO:0050868	negative regulation of T cell activation	8/239	175/21261	0.000841886	0.0133838	0.0104342	CEBPB/LGALS3/IDO1/VSIR/PTPN6/RIPOR2/LAPTM5/IRF1	8
GO:0071677	GO:0071677	positive regulation of mononuclear cell migration	6/239	98/21261	0.00084276	0.0133838	0.0104342	SPI1/ADAM8/LGALS3/CORO1A/RHOA/ITGA4	6
GO:0022408	GO:0022408	negative regulation of cell-cell adhesion	10/239	264/21261	0.000848552	0.0133935	0.0104417	SPI1/IL1RN/CEBPB/LGALS3/IDO1/VSIR/PTPN6/RIPOR2/LAPTM5/IRF1	10
GO:0051873	GO:0051873	killing by host of symbiont cells	4/239	38/21261	0.000851404	0.0133935	0.0104417	ELANE/ELANE/TREM1/GAPDH	4
GO:2001244	GO:2001244	positive regulation of intrinsic apoptotic signaling pathway	5/239	66/21261	0.000880546	0.013787	0.0107485	S100A9/S100A8/UBB/MCL1/FIS1	5
GO:0006096	GO:0006096	glycolytic process	6/239	99/21261	0.000888838	0.0138518	0.010799	DDIT4/ALDOA/GAPDH/LDHA/LDHA/PGK1	6
GO:0097191	GO:0097191	extrinsic apoptotic signaling pathway	10/239	266/21261	0.000898675	0.0139399	0.0108677	G0S2/SPI1/BCL2A1/TNFRSF1A/LGALS3/TNFRSF1B/TNFAIP3/GABARAP/GSTP1/MCL1	10
GO:0072659	GO:0072659	protein localization to plasma membrane	11/239	315/21261	0.000922191	0.0142385	0.0111004	TNFRSF1A/EHD1/LGALS3/ATP6AP1/ACSL3/SORL1/RAB8B/ACTB/MYL12A/RHOG/VAMP8	11
GO:0043406	GO:0043406	positive regulation of MAP kinase activity	6/239	100/21261	0.000936833	0.0143542	0.0111907	S100A12/ELANE/ELANE/ADAM8/CD24/PIK3R5	6
GO:1900745	GO:1900745	positive regulation of p38MAPK cascade	4/239	39/21261	0.000940415	0.0143542	0.0111907	SPI1/GADD45A/NCF1/GADD45B	4
GO:0140895	GO:0140895	cell surface toll-like receptor signaling pathway	5/239	67/21261	0.000942957	0.0143542	0.0111907	NINJ1/LYN/TNFAIP3/NFKBIA/CYBA	5
GO:0002699	GO:0002699	positive regulation of immune effector process	13/239	418/21261	0.000949903	0.0143542	0.0111907	TYROBP/SPI1/CFP/CLEC7A/LYN/FGR/IL18/FES/ITGB2/CD46/PTPN6/LAPTM5/VAMP8	13
GO:0031098	GO:0031098	stress-activated protein kinase signaling cascade	10/239	268/21261	0.000951206	0.0143542	0.0111907	SPI1/LYN/MAPK13/GADD45A/NCF1/ZFP36/DUSP1/GADD45B/GSTP1/ZFP36L1	10
GO:0051017	GO:0051017	actin filament bundle assembly	8/239	179/21261	0.000974519	0.0146397	0.0114133	MARCKS/PLEK/PHACTR1/ZYX/ZYX/LCP1/RHOA/LIMD2	8
GO:0022604	GO:0022604	regulation of cell morphogenesis	10/239	270/21261	0.00100623	0.0149751	0.0116748	FGR/HCK/FES/ITGB2/ALDOA/CORO1A/MYL12A/RHOG/ARHGAP15/CD44	10
GO:0031663	GO:0031663	lipopolysaccharide-mediated signaling pathway	5/239	68/21261	0.0010086	0.0149751	0.0116748	SPI1/LYN/HCK/TNFAIP3/NFKBIA	5
GO:0034134	GO:0034134	toll-like receptor 2 signaling pathway	3/239	18/21261	0.00101032	0.0149751	0.0116748	LYN/TNFAIP3/CYBA	3
GO:0007032	GO:0007032	endosome organization	6/239	102/21261	0.00103878	0.015329	0.0119506	SNX10/ATP6AP1/CHMP4B/ATP6V0C/SNX3/SNF8	6
GO:0002244	GO:0002244	hematopoietic progenitor cell differentiation	7/239	140/21261	0.00105232	0.0154603	0.012053	SPI1/PLEK/CEBPD/LYN/OSM/PTPN6/ZFP36	7
GO:0001906	GO:0001906	cell killing	13/239	423/21261	0.00105793	0.0154745	0.0120641	S100A12/TYROBP/SPI1/NINJ1/ELANE/ELANE/CLEC7A/PGLYRP1/TREM1/IL18/PTPN6/GAPDH/CORO1A	13
GO:1903169	GO:1903169	regulation of calcium ion transmembrane transport	8/239	182/21261	0.00108457	0.015795	0.0123139	LYN/PDE4B/PTPN6/TMBIM6/CORO1A/CALM2/CYBA/CALM3	8
GO:0043491	GO:0043491	phosphatidylinositol 3-kinase/protein kinase B signal transduction	11/239	322/21261	0.00110122	0.0159677	0.0124486	CHI3L1/OSM/FGR/ADAM8/IL18/CASS4/NCF1/PIK3R5/PTPN6/TXN/ZFP36L1	11
GO:0043123	GO:0043123	positive regulation of canonical NF-kappaB signal transduction	9/239	227/21261	0.00111412	0.0160849	0.0125399	S100A12/LITAF/TNFRSF1A/CLEC7A/PRKCB/VAPA/GAPDH/CANT1/RHOA	9
GO:0006605	GO:0006605	protein targeting	12/239	375/21261	0.0011628	0.0167152	0.0130314	SORL1/NCF1/ITGB2/CHMP4B/RAB8B/HERPUD1/UBE2D3/GABARAP/UBL5/LAPTM5/BNIP3L/FIS1	12
GO:1903236	GO:1903236	regulation of leukocyte tethering or rolling	3/239	19/21261	0.00118984	0.0170306	0.0132772	ELANE/ELANE/ITGA4	3
GO:0042060	GO:0042060	wound healing	14/239	485/21261	0.00124739	0.0177779	0.0138599	FCER1G/PLAUR/PLEK/CLEC7A/LYN/JAML/CHMP4B/TNFAIP3/PTPN6/ACTB/MYL12A/RHOA/USF1/CD44	14
GO:0071901	GO:0071901	negative regulation of protein serine/threonine kinase activity	6/239	106/21261	0.00126807	0.0179957	0.0140297	LYN/SORL1/GADD45A/DUSP1/GSTP1/RGS2	6
GO:0051896	GO:0051896	regulation of phosphatidylinositol 3-kinase/protein kinase B signal transduction	10/239	279/21261	0.00128712	0.0181887	0.0141801	CHI3L1/OSM/FGR/ADAM8/IL18/CASS4/NCF1/PIK3R5/PTPN6/TXN	10
GO:0051090	GO:0051090	regulation of DNA-binding transcription factor activity	14/239	488/21261	0.00132182	0.0186003	0.014501	S100A9/S100A8/S100A12/SPI1/CLEC7A/ADAM8/IL18/SGK1/BCL3/HCK/NFAM1/PRKCB/TNFAIP3/NFKBIA	14
GO:0045765	GO:0045765	regulation of angiogenesis	12/239	381/21261	0.00133034	0.0186415	0.0145331	C5AR1/CHI3L1/NINJ1/CXCL8/GLUL/GADD45A/PRKCB/TNFAIP3/BTG1/KLF2/PGK1/WARS1	12
GO:0070232	GO:0070232	regulation of T cell apoptotic process	4/239	43/21261	0.00136236	0.0189312	0.0147589	ADAM8/LGALS3/BCL3/IDO1	4
GO:2000406	GO:2000406	positive regulation of T cell migration	4/239	43/21261	0.00136236	0.0189312	0.0147589	ADAM8/CORO1A/RHOA/ITGA4	4
GO:0006098	GO:0006098	pentose-phosphate shunt	3/239	20/21261	0.00138826	0.0190564	0.0148566	TKT/TALDO1/PGD	3
GO:0086103	GO:0086103	G protein-coupled receptor signaling pathway involved in heart process	3/239	20/21261	0.00138826	0.0190564	0.0148566	PDE4B/GNAI2/RGS2	3
GO:0002437	GO:0002437	inflammatory response to antigenic stimulus	6/239	108/21261	0.00139629	0.0190564	0.0148566	IL1RN/ELANE/ELANE/LYN/FGR/HCK	6
GO:0002286	GO:0002286	T cell activation involved in immune response	7/239	147/21261	0.00139644	0.0190564	0.0148566	FCER1G/LGALS3/IL18/BCL3/CD46/JUNB/LCP1	7
GO:0031400	GO:0031400	negative regulation of protein modification process	14/239	491/21261	0.00139995	0.0190564	0.0148566	LYN/SAMSN1/LGALS3/SORL1/GADD45A/TNFAIP3/PTPN6/DUSP1/CALM2/CEP85/CALM3/GSTP1/RGS2/WARS1	14
GO:0002758	GO:0002758	innate immune response-activating signaling pathway	11/239	333/21261	0.00143986	0.01952	0.015218	TYROBP/NINJ1/CLEC7A/LYN/HCK/CD300LF/TNFAIP3/NFKBIA/CYBA/IRF1/STMP1	11
GO:0002752	GO:0002752	cell surface pattern recognition receptor signaling pathway	5/239	74/21261	0.00147607	0.0197379	0.0153879	NINJ1/LYN/TNFAIP3/NFKBIA/CYBA	5
GO:0002763	GO:0002763	positive regulation of myeloid leukocyte differentiation	5/239	74/21261	0.00147607	0.0197379	0.0153879	TYROBP/EVI2B/EVI2B/FES/ZFP36L1	5
GO:1901342	GO:1901342	regulation of vasculature development	12/239	386/21261	0.00148479	0.0197379	0.0153879	C5AR1/CHI3L1/NINJ1/CXCL8/GLUL/GADD45A/PRKCB/TNFAIP3/BTG1/KLF2/PGK1/WARS1	12
GO:0030851	GO:0030851	granulocyte differentiation	4/239	44/21261	0.00148552	0.0197379	0.0153879	SPI1/LYN/EVI2B/EVI2B	4
GO:0032506	GO:0032506	cytokinetic process	4/239	44/21261	0.00148552	0.0197379	0.0153879	CHMP4B/ANXA11/RHOA/IQGAP1	4
GO:0001774	GO:0001774	microglial cell activation	5/239	75/21261	0.00156724	0.0207411	0.01617	TYROBP/C5AR1/IFNGR2/IFNGR2/ITGB2	5
GO:0007213	GO:0007213	G protein-coupled acetylcholine receptor signaling pathway	3/239	21/21261	0.00160627	0.0210828	0.0164364	PRKCB/GNAI2/GNB1	3
GO:0032495	GO:0032495	response to muramyl dipeptide	3/239	21/21261	0.00160627	0.0210828	0.0164364	TNFAIP3/NFKBIA/VIM	3
GO:0038061	GO:0038061	non-canonical NF-kappaB signal transduction	8/239	194/21261	0.00162808	0.0210828	0.0164364	SPI1/CHI3L1/LITAF/IL18/BCL3/NFKBIA/LAPTM5/RHOA	8
GO:1903038	GO:1903038	negative regulation of leukocyte cell-cell adhesion	8/239	194/21261	0.00162808	0.0210828	0.0164364	CEBPB/LGALS3/IDO1/VSIR/PTPN6/RIPOR2/LAPTM5/IRF1	8
GO:1902903	GO:1902903	regulation of supramolecular fiber organization	13/239	444/21261	0.00163051	0.0210828	0.0164364	PLEK/VASP/HCK/FES/COTL1/CAPG/ARPC2/ARPC5/CORO1A/GRB2/CAPZA1/RHOA/ARPC3	13
GO:0032640	GO:0032640	tumor necrosis factor production	9/239	240/21261	0.00163731	0.0210828	0.0164364	TYROBP/CLEC7A/BCL3/VSIR/TNFAIP3/PTPN6/ZFP36/CYBA/GSTP1	9
GO:0032680	GO:0032680	regulation of tumor necrosis factor production	9/239	240/21261	0.00163731	0.0210828	0.0164364	TYROBP/CLEC7A/BCL3/VSIR/TNFAIP3/PTPN6/ZFP36/CYBA/GSTP1	9
GO:0032623	GO:0032623	interleukin-2 production	5/239	76/21261	0.00166248	0.0212429	0.0165611	CLEC7A/PDE4B/TNFAIP3/ZFP36/LAPTM5	5
GO:0032663	GO:0032663	regulation of interleukin-2 production	5/239	76/21261	0.00166248	0.0212429	0.0165611	CLEC7A/PDE4B/TNFAIP3/ZFP36/LAPTM5	5
GO:0030100	GO:0030100	regulation of endocytosis	11/239	340/21261	0.00169675	0.0215979	0.0168379	FCER1G/CFP/CLEC7A/FGR/LGALS3/HCK/CD300LF/LRPAP1/ACTB/SNX3/CYBA	11
GO:0033157	GO:0033157	regulation of intracellular protein transport	9/239	242/21261	0.0017329	0.0219743	0.0171314	SORL1/ITGB2/UBE2D3/OAZ1/LCP1/UBL5/BNIP3L/TXN/FIS1	9
GO:0018198	GO:0018198	peptidyl-cysteine modification	4/239	46/21261	0.00175473	0.0221668	0.0172814	S100A9/S100A8/GAPDH/TXN	4
GO:0001959	GO:0001959	regulation of cytokine-mediated signaling pathway	8/239	197/21261	0.00179293	0.0225639	0.0175911	IL1RN/TNFRSF1A/CD300LF/CD24/TNFAIP3/PTPN6/LAPTM5/GSTP1	8
GO:0002761	GO:0002761	regulation of myeloid leukocyte differentiation	7/239	154/21261	0.00182278	0.0228533	0.0178167	TYROBP/CEBPB/LYN/EVI2B/EVI2B/FES/ZFP36L1	7
GO:0071801	GO:0071801	regulation of podosome assembly	3/239	22/21261	0.00184455	0.0230396	0.0179619	HCK/LCP1/RHOA	3
GO:0002269	GO:0002269	leukocyte activation involved in inflammatory response	5/239	78/21261	0.00186562	0.0232158	0.0180993	TYROBP/C5AR1/IFNGR2/IFNGR2/ITGB2	5
GO:0032535	GO:0032535	regulation of cellular component size	12/239	397/21261	0.00187715	0.0232724	0.0181434	PLEK/VASP/HCK/COTL1/CAPG/ARPC2/ARPC5/CORO1A/GRB2/CAPZA1/RHOA/ARPC3	12
GO:1902622	GO:1902622	regulation of neutrophil migration	4/239	47/21261	0.00190125	0.0234839	0.0183083	C5AR1/CXCL8/ADAM8/RIPOR2	4
GO:0006469	GO:0006469	negative regulation of protein kinase activity	8/239	199/21261	0.00190997	0.0235047	0.0183245	LYN/SORL1/GADD45A/DUSP1/CEP85/GSTP1/RGS2/WARS1	8
GO:1901222	GO:1901222	regulation of non-canonical NF-kappaB signal transduction	7/239	156/21261	0.00196143	0.0240491	0.018749	SPI1/LITAF/IL18/BCL3/NFKBIA/LAPTM5/RHOA	7
GO:0034109	GO:0034109	homotypic cell-cell adhesion	6/239	116/21261	0.00201048	0.0245603	0.0191475	PLAUR/PLEK/LYN/PTPN6/ACTB/MYL12A	6
GO:0010466	GO:0010466	negative regulation of peptidase activity	7/239	157/21261	0.00203375	0.0247538	0.0192983	PLAUR/TIMP2/CSTB/SORL1/SERPINB1/GAPDH/CD44	7
GO:0032091	GO:0032091	negative regulation of protein binding	5/239	80/21261	0.00208635	0.025147	0.0196049	SORL1/LRPAP1/TMBIM6/ACTB/ITGA4	5
GO:0002223	GO:0002223	stimulatory C-type lectin receptor signaling pathway	3/239	23/21261	0.00210375	0.025147	0.0196049	TYROBP/CLEC7A/LYN	3
GO:0006740	GO:0006740	NADPH regeneration	3/239	23/21261	0.00210375	0.025147	0.0196049	TKT/TALDO1/PGD	3
GO:1990840	GO:1990840	response to lectin	3/239	23/21261	0.00210375	0.025147	0.0196049	TYROBP/CLEC7A/LYN	3
GO:1990858	GO:1990858	cellular response to lectin	3/239	23/21261	0.00210375	0.025147	0.0196049	TYROBP/CLEC7A/LYN	3
GO:0045732	GO:0045732	positive regulation of protein catabolic process	9/239	250/21261	0.00216095	0.0257385	0.020066	ADAM8/SORL1/TNFRSF1B/TNFAIP3/FBXL5/HERPUD1/GABARAP/OAZ1/SNF8	9
GO:0021762	GO:0021762	substantia nigra development	4/239	49/21261	0.00221928	0.0263392	0.0205343	ACTB/CALM2/CALM3/RHOA	4
GO:0051348	GO:0051348	negative regulation of transferase activity	9/239	252/21261	0.00228013	0.0269654	0.0210225	LYN/SORL1/GADD45A/ZFP36/DUSP1/CEP85/GSTP1/RGS2/WARS1	9
GO:0045621	GO:0045621	positive regulation of lymphocyte differentiation	7/239	162/21261	0.00242682	0.0285964	0.0222941	SPI1/ADAM8/IL18/VSIR/CD46/ACTB/RHOA	7
GO:1902074	GO:1902074	response to salt	12/239	410/21261	0.00244679	0.0285964	0.0222941	ALOX5AP/SOD2/MAPK13/PRKCB/TMBIM6/GNAI2/JUNB/CALM2/ANXA11/CALM3/IQGAP1/GNB1	12
GO:0045661	GO:0045661	regulation of myoblast differentiation	5/239	83/21261	0.00245235	0.0285964	0.0222941	IL18/RIPOR2/BTG1/ACTB/ZFP36L1	5
GO:0061900	GO:0061900	glial cell activation	5/239	83/21261	0.00245235	0.0285964	0.0222941	TYROBP/C5AR1/IFNGR2/IFNGR2/ITGB2	5
GO:0044344	GO:0044344	cellular response to fibroblast growth factor stimulus	6/239	121/21261	0.00248642	0.0288927	0.022525	CXCL8/ZFP36/GRB2/IQGAP1/CD44/ZFP36L1	6
GO:0030183	GO:0030183	B cell differentiation	7/239	163/21261	0.002512	0.0290887	0.0226778	SPI1/BCL3/NFAM1/PTPN6/KLF6/ZFP36L1/ITGA4	7
GO:0002218	GO:0002218	activation of innate immune response	11/239	358/21261	0.00253305	0.0292309	0.0227887	TYROBP/NINJ1/CLEC7A/LYN/HCK/CD300LF/TNFAIP3/NFKBIA/CYBA/IRF1/STMP1	11
GO:2000401	GO:2000401	regulation of lymphocyte migration	5/239	84/21261	0.0025841	0.0296552	0.0231195	ADAM8/RIPOR2/CORO1A/RHOA/ITGA4	5
GO:0051402	GO:0051402	neuron apoptotic process	10/239	307/21261	0.00259331	0.0296552	0.0231195	SOD2/CEBPB/ADAM8/TMBIM6/GAPDH/CORO1A/BTG2/UBB/MCL1/RHOA	10
GO:0002703	GO:0002703	regulation of leukocyte mediated immunity	12/239	413/21261	0.0025965	0.0296552	0.0231195	TYROBP/SPI1/CLEC7A/LYN/FGR/IL18/FES/TNFRSF1B/ITGB2/CD46/PTPN6/VAMP8	12
GO:0051251	GO:0051251	positive regulation of lymphocyte activation	13/239	469/21261	0.00262577	0.0298872	0.0233004	TYROBP/SPI1/CLEC7A/LYN/ADAM8/IL18/CD24/VSIR/CD46/PTPN6/ACTB/CORO1A/RHOA	13
GO:0060759	GO:0060759	regulation of response to cytokine stimulus	8/239	210/21261	0.00266565	0.0302379	0.0235738	IL1RN/TNFRSF1A/CD300LF/CD24/TNFAIP3/PTPN6/LAPTM5/GSTP1	8
GO:0090023	GO:0090023	positive regulation of neutrophil chemotaxis	3/239	25/21261	0.00268733	0.0303805	0.023685	C5AR1/CXCL8/RIPOR2	3
GO:0032386	GO:0032386	regulation of intracellular transport	11/239	362/21261	0.00275801	0.0310742	0.0242258	EHD1/SORL1/ITGB2/UBE2D3/OAZ1/LCP1/UBL5/BNIP3L/SNX3/TXN/FIS1	11
GO:0051403	GO:0051403	stress-activated MAPK cascade	9/239	260/21261	0.0028102	0.0315556	0.0246011	SPI1/MAPK13/GADD45A/NCF1/ZFP36/DUSP1/GADD45B/GSTP1/ZFP36L1	9
GO:0050777	GO:0050777	negative regulation of immune response	10/239	311/21261	0.00284531	0.0318426	0.0248248	SPI1/PGLYRP1/LYN/SAMSN1/FGR/LGALS3/HCK/TNFAIP3/CD46/PTPN6	10
GO:0098927	GO:0098927	vesicle-mediated transport between endosomal compartments	4/239	53/21261	0.00296182	0.0330357	0.025755	SORL1/CORO1A/SNX3/SNF8	4
GO:0070227	GO:0070227	lymphocyte apoptotic process	5/239	87/21261	0.00301014	0.0330522	0.0257679	LYN/ADAM8/LGALS3/BCL3/IDO1	5
GO:0006957	GO:0006957	complement activation, alternative pathway	3/239	26/21261	0.00301286	0.0330522	0.0257679	CFD/CFD/CFP	3
GO:0030502	GO:0030502	negative regulation of bone mineralization	3/239	26/21261	0.00301286	0.0330522	0.0257679	SRGN/RFLNB/RFLNB	3
GO:0060586	GO:0060586	multicellular organismal-level iron ion homeostasis	3/239	26/21261	0.00301286	0.0330522	0.0257679	SOD2/SLC40A1/FBXL5	3
GO:1902236	GO:1902236	negative regulation of endoplasmic reticulum stress-induced intrinsic apoptotic signaling pathway	3/239	26/21261	0.00301286	0.0330522	0.0257679	GRINA/HERPUD1/TMBIM6	3
GO:2001243	GO:2001243	negative regulation of intrinsic apoptotic signaling pathway	6/239	126/21261	0.00304244	0.0332674	0.0259356	PLAUR/SOD2/GRINA/HERPUD1/TMBIM6/CD44	6
GO:0033673	GO:0033673	negative regulation of kinase activity	8/239	215/21261	0.00307826	0.033549	0.0261551	LYN/SORL1/GADD45A/DUSP1/CEP85/GSTP1/RGS2/WARS1	8
GO:0042176	GO:0042176	regulation of protein catabolic process	12/239	423/21261	0.00315033	0.0339325	0.0264541	ADAM8/TIMP2/SORL1/TNFRSF1B/TNFAIP3/FBXL5/HERPUD1/GABARAP/OAZ1/SNX3/SNF8/UBB	12
GO:0070527	GO:0070527	platelet aggregation	5/239	88/21261	0.00316279	0.0339325	0.0264541	PLEK/LYN/PTPN6/ACTB/MYL12A	5
GO:0050672	GO:0050672	negative regulation of lymphocyte proliferation	6/239	127/21261	0.00316395	0.0339325	0.0264541	TYROBP/CEBPB/LYN/IDO1/VSIR/PTPN6	6
GO:0071634	GO:0071634	regulation of transforming growth factor beta production	4/239	54/21261	0.00317097	0.0339325	0.0264541	TYROBP/ADAM8/CD24/CD46	4
GO:2000403	GO:2000403	positive regulation of lymphocyte migration	4/239	54/21261	0.00317097	0.0339325	0.0264541	ADAM8/CORO1A/RHOA/ITGA4	4
GO:0048284	GO:0048284	organelle fusion	7/239	170/21261	0.00317449	0.0339325	0.0264541	BCL2A1/CHMP4B/RAB8B/CORO1A/MCL1/VAMP8/FIS1	7
GO:0071496	GO:0071496	cellular response to external stimulus	11/239	369/21261	0.00319037	0.0339932	0.0265015	UPP1/TNFRSF1A/LYN/GLUL/FES/GADD45A/GABARAP/IRF1/RNF167/USF1/ITGA4	11
GO:0051701	GO:0051701	biological process involved in interaction with host	9/239	266/21261	0.00326828	0.0347125	0.0270622	PGLYRP1/CXCL8/VAPA/CHMP4B/CD46/SELPLG/SNX3/VAMP8/ITGB7	9
GO:0032945	GO:0032945	negative regulation of mononuclear cell proliferation	6/239	128/21261	0.00328905	0.0348222	0.0271477	TYROBP/CEBPB/LYN/IDO1/VSIR/PTPN6	6
GO:0050855	GO:0050855	regulation of B cell receptor signaling pathway	3/239	27/21261	0.00336159	0.0354775	0.0276586	LYN/NFAM1/PRKCB	3
GO:0071774	GO:0071774	response to fibroblast growth factor	6/239	129/21261	0.0034178	0.035957	0.0280324	CXCL8/ZFP36/GRB2/IQGAP1/CD44/ZFP36L1	6
GO:0045580	GO:0045580	regulation of T cell differentiation	8/239	219/21261	0.00344282	0.0361063	0.0281488	ADAM8/IL18/VSIR/CD46/JUNB/ACTB/RHOA/IRF1	8
GO:0006090	GO:0006090	pyruvate metabolic process	6/239	130/21261	0.00355026	0.0368851	0.028756	DDIT4/ALDOA/GAPDH/LDHA/LDHA/PGK1	6
GO:0008637	GO:0008637	apoptotic mitochondrial changes	6/239	130/21261	0.00355026	0.0368851	0.028756	PLAUR/BCL2A1/SOD2/BNIP3L/MCL1/FIS1	6
GO:0032642	GO:0032642	regulation of chemokine production	6/239	130/21261	0.00355026	0.0368851	0.028756	ELANE/ELANE/CLEC7A/IL17RA/IL18/GSTP1	6
GO:0030838	GO:0030838	positive regulation of actin filament polymerization	4/239	56/21261	0.00361902	0.0374827	0.0292219	VASP/HCK/ARPC2/GRB2	4
GO:0033627	GO:0033627	cell adhesion mediated by integrin	5/239	91/21261	0.00365419	0.0376133	0.0293237	LYN/ITGB2/PTPN6/ITGB7/ITGA4	5
GO:1903533	GO:1903533	regulation of protein targeting	5/239	91/21261	0.00365419	0.0376133	0.0293237	ITGB2/UBE2D3/UBL5/BNIP3L/FIS1	5
GO:0051100	GO:0051100	negative regulation of binding	6/239	131/21261	0.00368651	0.0376224	0.0293308	SORL1/LRPAP1/NFKBIA/TMBIM6/ACTB/ITGA4	6
GO:0002433	GO:0002433	immune response-regulating cell surface receptor signaling pathway involved in phagocytosis	3/239	28/21261	0.00373403	0.0376224	0.0293308	LYN/FGR/HCK	3
GO:0002888	GO:0002888	positive regulation of myeloid leukocyte mediated immunity	3/239	28/21261	0.00373403	0.0376224	0.0293308	TYROBP/SPI1/ITGB2	3
GO:0038096	GO:0038096	Fc-gamma receptor signaling pathway involved in phagocytosis	3/239	28/21261	0.00373403	0.0376224	0.0293308	LYN/FGR/HCK	3
GO:0060561	GO:0060561	apoptotic process involved in morphogenesis	3/239	28/21261	0.00373403	0.0376224	0.0293308	SPI1/TNFRSF1A/TNFRSF1B	3
GO:0071624	GO:0071624	positive regulation of granulocyte chemotaxis	3/239	28/21261	0.00373403	0.0376224	0.0293308	C5AR1/CXCL8/RIPOR2	3
GO:1902410	GO:1902410	mitotic cytokinetic process	3/239	28/21261	0.00373403	0.0376224	0.0293308	CHMP4B/RHOA/IQGAP1	3
GO:0033209	GO:0033209	tumor necrosis factor-mediated signaling pathway	6/239	132/21261	0.00382659	0.0384388	0.0299673	TNFRSF1A/TNFRSF1B/TNFAIP3/NFKBIA/LAPTM5/GSTP1	6
GO:0045646	GO:0045646	regulation of erythrocyte differentiation	4/239	57/21261	0.00385836	0.0386416	0.0301253	SPI1/LYN/ZFP36/ZFP36L1	4
GO:1990778	GO:1990778	protein localization to cell periphery	11/239	379/21261	0.00390094	0.038951	0.0303666	TNFRSF1A/EHD1/LGALS3/ATP6AP1/ACSL3/SORL1/RAB8B/ACTB/MYL12A/RHOG/VAMP8	11
GO:0045089	GO:0045089	positive regulation of innate immune response	13/239	492/21261	0.00393697	0.0391773	0.030543	TYROBP/SPI1/NINJ1/CLEC7A/LYN/ADAM8/HCK/CD300LF/TNFAIP3/NFKBIA/CYBA/IRF1/STMP1	13
GO:0032609	GO:0032609	type II interferon production	7/239	177/21261	0.0039629	0.0391773	0.030543	CLEC7A/PGLYRP1/PDE4B/IL18/BCL3/VSIR/LAPTM5	7
GO:0032649	GO:0032649	regulation of type II interferon production	7/239	177/21261	0.0039629	0.0391773	0.030543	CLEC7A/PGLYRP1/PDE4B/IL18/BCL3/VSIR/LAPTM5	7
GO:0032755	GO:0032755	positive regulation of interleukin-6 production	6/239	133/21261	0.00397059	0.0391773	0.030543	TYROBP/CLEC7A/IL17RA/MAPK13/CYBA/IL16	6
GO:0007492	GO:0007492	endoderm development	5/239	93/21261	0.00401077	0.0393409	0.0306706	ITGB2/DUSP1/GRB2/ZFP36L1/ITGA4	5
GO:0022406	GO:0022406	membrane docking	5/239	93/21261	0.00401077	0.0393409	0.0306706	PLEK/VAPA/RAB8B/SNX3/VAMP8	5
GO:0072594	GO:0072594	establishment of protein localization to organelle	13/239	494/21261	0.00407238	0.0398282	0.0310504	BCL3/SORL1/CHMP4B/TNFAIP3/RAB8B/HERPUD1/NFKBIA/UBE2D3/UBL5/LAPTM5/BNIP3L/SNF8/FIS1	13
GO:0030865	GO:0030865	cortical cytoskeleton organization	4/239	58/21261	0.0041082	0.0399442	0.0311409	PLEK/LCP1/RHOG/IQGAP1	4
GO:0071604	GO:0071604	transforming growth factor beta production	4/239	58/21261	0.0041082	0.0399442	0.0311409	TYROBP/ADAM8/CD24/CD46	4
GO:0050860	GO:0050860	negative regulation of T cell receptor signaling pathway	3/239	29/21261	0.00413067	0.0400459	0.0312202	LGALS3/PTPN6/LAPTM5	3
GO:0010959	GO:0010959	regulation of metal ion transport	12/239	438/21261	0.00415716	0.0401859	0.0313293	LYN/PDE4B/LGALS3/PTPN6/TMBIM6/GNAI2/CORO1A/CALM2/CYBA/CALM3/GNB2/IL16	12
GO:0050766	GO:0050766	positive regulation of phagocytosis	5/239	94/21261	0.00419808	0.0404642	0.0315463	FCER1G/CFP/CLEC7A/CD300LF/CYBA	5
GO:0034142	GO:0034142	toll-like receptor 4 signaling pathway	4/239	59/21261	0.00436875	0.0417261	0.0325301	NINJ1/LYN/TNFAIP3/NFKBIA	4
GO:0043303	GO:0043303	mast cell degranulation	4/239	59/21261	0.00436875	0.0417261	0.0325301	LYN/FGR/FES/VAMP8	4
GO:0032418	GO:0032418	lysosome localization	5/239	95/21261	0.00439156	0.0417261	0.0325301	LYN/FGR/FES/VAMP8/RNF167	5
GO:0051101	GO:0051101	regulation of DNA binding	5/239	95/21261	0.00439156	0.0417261	0.0325301	PLAUR/BCL3/NFKBIA/DAZAP2/TXN	5
GO:1990849	GO:1990849	vacuolar localization	5/239	95/21261	0.00439156	0.0417261	0.0325301	LYN/FGR/FES/VAMP8/RNF167	5
GO:0016197	GO:0016197	endosomal transport	9/239	279/21261	0.00446229	0.0422777	0.0329601	EHD1/ATP6AP1/SORL1/DENND5A/CHMP4B/RAB8B/SNX3/SNF8/CMTM6	9
GO:0010800	GO:0010800	positive regulation of peptidyl-threonine phosphorylation	3/239	30/21261	0.00455195	0.0428835	0.0334324	CHI3L1/CALM2/CALM3	3
GO:2000108	GO:2000108	positive regulation of leukocyte apoptotic process	3/239	30/21261	0.00455195	0.0428835	0.0334324	LYN/ADAM8/IDO1	3
GO:0014002	GO:0014002	astrocyte development	4/239	60/21261	0.00464021	0.0434694	0.0338892	S100A9/S100A8/C5AR1/VIM	4
GO:0032814	GO:0032814	regulation of natural killer cell activation	4/239	60/21261	0.00464021	0.0434694	0.0338892	TYROBP/PGLYRP1/FGR/IL18	4
GO:0031348	GO:0031348	negative regulation of defense response	12/239	446/21261	0.00479144	0.0444429	0.0346481	TNFRSF1A/ELANE/ELANE/PGLYRP1/LYN/FGR/HCK/TNFRSF1B/TNFAIP3/PTPN6/ZFP36/GSTP1	12
GO:0002292	GO:0002292	T cell differentiation involved in immune response	5/239	97/21261	0.00479744	0.0444429	0.0346481	FCER1G/IL18/BCL3/CD46/JUNB	5
GO:0032615	GO:0032615	interleukin-12 production	5/239	97/21261	0.00479744	0.0444429	0.0346481	CLEC7A/IDO1/LAPTM5/IRF1/IL16	5
GO:0032655	GO:0032655	regulation of interleukin-12 production	5/239	97/21261	0.00479744	0.0444429	0.0346481	CLEC7A/IDO1/LAPTM5/IRF1/IL16	5
GO:0051156	GO:0051156	glucose 6-phosphate metabolic process	3/239	31/21261	0.00499831	0.0461374	0.0359692	TKT/TALDO1/PGD	3
GO:0016050	GO:0016050	vesicle organization	11/239	392/21261	0.00500801	0.0461374	0.0359692	SNX10/ATP6AP1/VAPA/CHMP4B/RAB8B/SRGN/ATP6V0C/CORO1A/SNX3/SNF8/VAMP8	11
GO:0010950	GO:0010950	positive regulation of endopeptidase activity	7/239	186/21261	0.00518494	0.0470208	0.0366579	S100A9/S100A8/CLEC7A/LYN/VSIR/LAPTM5/FIS1	7
GO:0032612	GO:0032612	interleukin-1 production	7/239	186/21261	0.00518494	0.0470208	0.0366579	TYROBP/CLEC7A/SERPINB1/TNFAIP3/GSTP1/STMP1/IL16	7
GO:0032652	GO:0032652	regulation of interleukin-1 production	7/239	186/21261	0.00518494	0.0470208	0.0366579	TYROBP/CLEC7A/SERPINB1/TNFAIP3/GSTP1/STMP1/IL16	7
GO:0002448	GO:0002448	mast cell mediated immunity	4/239	62/21261	0.0052167	0.0470208	0.0366579	LYN/FGR/FES/VAMP8	4
GO:0002673	GO:0002673	regulation of acute inflammatory response	4/239	62/21261	0.0052167	0.0470208	0.0366579	ALOX5AP/OSM/ADAM8/GSTP1	4
GO:0038093	GO:0038093	Fc receptor signaling pathway	4/239	62/21261	0.0052167	0.0470208	0.0366579	FCER1G/LYN/FGR/HCK	4
GO:0070231	GO:0070231	T cell apoptotic process	4/239	62/21261	0.0052167	0.0470208	0.0366579	ADAM8/LGALS3/BCL3/IDO1	4
GO:0071384	GO:0071384	cellular response to corticosteroid stimulus	4/239	62/21261	0.0052167	0.0470208	0.0366579	SGK1/DDIT4/ZFP36/ZFP36L1	4
GO:0002349	GO:0002349	histamine production involved in inflammatory response	2/239	10/21261	0.00533586	0.0470819	0.0367055	LYN/VAMP8	2
GO:0002441	GO:0002441	histamine secretion involved in inflammatory response	2/239	10/21261	0.00533586	0.0470819	0.0367055	LYN/VAMP8	2
GO:0002553	GO:0002553	histamine secretion by mast cell	2/239	10/21261	0.00533586	0.0470819	0.0367055	LYN/VAMP8	2
GO:0030854	GO:0030854	positive regulation of granulocyte differentiation	2/239	10/21261	0.00533586	0.0470819	0.0367055	EVI2B/EVI2B	2
GO:0050861	GO:0050861	positive regulation of B cell receptor signaling pathway	2/239	10/21261	0.00533586	0.0470819	0.0367055	NFAM1/PRKCB	2
GO:0086023	GO:0086023	adenylate cyclase-activating adrenergic receptor signaling pathway involved in heart process	2/239	10/21261	0.00533586	0.0470819	0.0367055	PDE4B/GNAI2	2
GO:1900157	GO:1900157	regulation of bone mineralization involved in bone maturation	2/239	10/21261	0.00533586	0.0470819	0.0367055	RFLNB/RFLNB	2
GO:0051092	GO:0051092	positive regulation of NF-kappaB transcription factor activity	7/239	187/21261	0.00533642	0.0470819	0.0367055	S100A9/S100A8/S100A12/CLEC7A/ADAM8/IL18/PRKCB	7
GO:0044000	GO:0044000	movement in host	8/239	236/21261	0.0053796	0.0473376	0.0369049	CXCL8/VAPA/CHMP4B/CD46/SELPLG/SNX3/VAMP8/ITGB7	8
GO:0008053	GO:0008053	mitochondrial fusion	3/239	32/21261	0.00547014	0.0476317	0.0371341	BCL2A1/MCL1/FIS1	3
GO:0010922	GO:0010922	positive regulation of phosphatase activity	3/239	32/21261	0.00547014	0.0476317	0.0371341	PLEK/CALM2/CALM3	3
GO:0043302	GO:0043302	positive regulation of leukocyte degranulation	3/239	32/21261	0.00547014	0.0476317	0.0371341	FGR/ITGB2/VAMP8	3
GO:0060143	GO:0060143	positive regulation of syncytium formation by plasma membrane fusion	3/239	32/21261	0.00547014	0.0476317	0.0371341	TYROBP/EHD1/RIPOR2	3
GO:0051047	GO:0051047	positive regulation of secretion	10/239	342/21261	0.00553043	0.0480312	0.0374456	S100A8/FGR/ADAM8/ACSL3/PRKCB/ITGB2/RAB8B/SNF8/CYBA/VAMP8	10
GO:0043281	GO:0043281	regulation of cysteine-type endopeptidase activity involved in apoptotic process	7/239	189/21261	0.00564931	0.0489362	0.0381512	S100A9/S100A8/PLAUR/CLEC7A/LAPTM5/CD44/FIS1	7
GO:0008625	GO:0008625	extrinsic apoptotic signaling pathway via death domain receptors	5/239	101/21261	0.00568791	0.049143	0.0383124	SPI1/TNFRSF1A/LGALS3/TNFAIP3/GABARAP	5

## Sheet: Cluster_8
	ID	Description	GeneRatio	BgRatio	pvalue	p.adjust	qvalue	geneID	Count
GO:0006119	GO:0006119	oxidative phosphorylation	33/204	171/21261	1.18238e-33	3.23144e-30	2.73316e-30	NDUFA4/COX6A1/COX5B/COX5B/UQCRB/COX7C/ATP5ME/COX5A/NDUFA13/COX6B1/ATP5MF/NDUFB4/COX7A2/ATP5F1A/NDUFA3/NDUFA3/NDUFA3/NDUFA3/NDUFA3/NDUFA3/NDUFA3/NDUFA3/NDUFA3/NDUFA3/UQCRQ/ATP5F1B/UQCRH/NDUFB8/ATP5PO/ATP5F1D/UQCR10/ATP5PD/UQCR11	33
GO:0009060	GO:0009060	aerobic respiration	34/204	222/21261	4.40486e-31	6.01923e-28	5.09109e-28	NDUFA4/COX6A1/COX5B/COX5B/UQCRB/COX7C/ATP5ME/COX5A/NDUFA13/COX6B1/ATP5MF/NDUFB4/MDH1/COX7A2/ATP5F1A/NDUFA3/NDUFA3/NDUFA3/NDUFA3/NDUFA3/NDUFA3/NDUFA3/NDUFA3/NDUFA3/NDUFA3/UQCRQ/ATP5F1B/UQCRH/NDUFB8/ATP5PO/ATP5F1D/UQCR10/ATP5PD/UQCR11	34
GO:0045333	GO:0045333	cellular respiration	35/204	272/21261	2.7421e-29	2.49806e-26	2.11286e-26	NDUFA4/COX6A1/COX5B/COX5B/UQCRB/COX7C/ATP5ME/COX5A/NDUFA13/COX6B1/ATP5MF/NDUFB4/MDH1/COX7A2/ATP5F1A/NDUFA3/NDUFA3/NDUFA3/NDUFA3/NDUFA3/NDUFA3/NDUFA3/NDUFA3/NDUFA3/NDUFA3/UQCRQ/ATP5F1B/UQCRH/NDUFB8/ATP5PO/PRELID1/ATP5F1D/UQCR10/ATP5PD/UQCR11	35
GO:0019646	GO:0019646	aerobic electron transport chain	25/204	109/21261	1.10309e-27	7.53686e-25	6.3747e-25	NDUFA4/COX6A1/COX5B/COX5B/UQCRB/COX7C/COX5A/COX6B1/NDUFB4/COX7A2/NDUFA3/NDUFA3/NDUFA3/NDUFA3/NDUFA3/NDUFA3/NDUFA3/NDUFA3/NDUFA3/NDUFA3/UQCRQ/UQCRH/NDUFB8/UQCR10/UQCR11	25
GO:0042773	GO:0042773	ATP synthesis coupled electron transport	25/204	117/21261	7.57064e-27	3.44843e-24	2.91669e-24	NDUFA4/COX6A1/COX5B/COX5B/UQCRB/COX7C/COX5A/COX6B1/NDUFB4/COX7A2/NDUFA3/NDUFA3/NDUFA3/NDUFA3/NDUFA3/NDUFA3/NDUFA3/NDUFA3/NDUFA3/NDUFA3/UQCRQ/UQCRH/NDUFB8/UQCR10/UQCR11	25
GO:0042775	GO:0042775	mitochondrial ATP synthesis coupled electron transport	25/204	117/21261	7.57064e-27	3.44843e-24	2.91669e-24	NDUFA4/COX6A1/COX5B/COX5B/UQCRB/COX7C/COX5A/COX6B1/NDUFB4/COX7A2/NDUFA3/NDUFA3/NDUFA3/NDUFA3/NDUFA3/NDUFA3/NDUFA3/NDUFA3/NDUFA3/NDUFA3/UQCRQ/UQCRH/NDUFB8/UQCR10/UQCR11	25
GO:0009144	GO:0009144	purine nucleoside triphosphate metabolic process	29/204	193/21261	2.40409e-26	9.38626e-24	7.93892e-24	SAMHD1/HSPA8/NME2/ATP5MC3/TSPO/ATP5ME/NDUFA13/ATP5MF/NDUFB4/ENO1/ATP5F1A/NDUFA3/NDUFA3/NDUFA3/NDUFA3/NDUFA3/NDUFA3/NDUFA3/NDUFA3/NDUFA3/NDUFA3/ATP5F1B/RAN/NDUFB8/ATP5PO/ATP5F1D/ATP5PD/ATP5IF1/ATP5IF1	29
GO:0015980	GO:0015980	energy derivation by oxidation of organic compounds	36/204	369/21261	7.76888e-26	2.65404e-23	2.2448e-23	NDUFA4/COX6A1/COX5B/COX5B/PPP1CA/UQCRB/COX7C/ATP5ME/COX5A/NDUFA13/COX6B1/ATP5MF/NDUFB4/MDH1/COX7A2/ATP5F1A/NDUFA3/NDUFA3/NDUFA3/NDUFA3/NDUFA3/NDUFA3/NDUFA3/NDUFA3/NDUFA3/NDUFA3/UQCRQ/ATP5F1B/UQCRH/NDUFB8/ATP5PO/PRELID1/ATP5F1D/UQCR10/ATP5PD/UQCR11	36
GO:0009205	GO:0009205	purine ribonucleoside triphosphate metabolic process	28/204	187/21261	2.0328e-25	6.17293e-23	5.22108e-23	HSPA8/NME2/ATP5MC3/TSPO/ATP5ME/NDUFA13/ATP5MF/NDUFB4/ENO1/ATP5F1A/NDUFA3/NDUFA3/NDUFA3/NDUFA3/NDUFA3/NDUFA3/NDUFA3/NDUFA3/NDUFA3/NDUFA3/ATP5F1B/RAN/NDUFB8/ATP5PO/ATP5F1D/ATP5PD/ATP5IF1/ATP5IF1	28
GO:0009141	GO:0009141	nucleoside triphosphate metabolic process	29/204	210/21261	2.92752e-25	8.0009e-23	6.76718e-23	SAMHD1/HSPA8/NME2/ATP5MC3/TSPO/ATP5ME/NDUFA13/ATP5MF/NDUFB4/ENO1/ATP5F1A/NDUFA3/NDUFA3/NDUFA3/NDUFA3/NDUFA3/NDUFA3/NDUFA3/NDUFA3/NDUFA3/NDUFA3/ATP5F1B/RAN/NDUFB8/ATP5PO/ATP5F1D/ATP5PD/ATP5IF1/ATP5IF1	29
GO:0009199	GO:0009199	ribonucleoside triphosphate metabolic process	28/204	194/21261	5.82783e-25	1.44795e-22	1.22468e-22	HSPA8/NME2/ATP5MC3/TSPO/ATP5ME/NDUFA13/ATP5MF/NDUFB4/ENO1/ATP5F1A/NDUFA3/NDUFA3/NDUFA3/NDUFA3/NDUFA3/NDUFA3/NDUFA3/NDUFA3/NDUFA3/NDUFA3/ATP5F1B/RAN/NDUFB8/ATP5PO/ATP5F1D/ATP5PD/ATP5IF1/ATP5IF1	28
GO:0022904	GO:0022904	respiratory electron transport chain	25/204	141/21261	1.09077e-24	2.48423e-22	2.10117e-22	NDUFA4/COX6A1/COX5B/COX5B/UQCRB/COX7C/COX5A/COX6B1/NDUFB4/COX7A2/NDUFA3/NDUFA3/NDUFA3/NDUFA3/NDUFA3/NDUFA3/NDUFA3/NDUFA3/NDUFA3/NDUFA3/UQCRQ/UQCRH/NDUFB8/UQCR10/UQCR11	25
GO:0046034	GO:0046034	ATP metabolic process	26/204	164/21261	2.52089e-24	5.29968e-22	4.48249e-22	HSPA8/ATP5MC3/TSPO/ATP5ME/NDUFA13/ATP5MF/NDUFB4/ENO1/ATP5F1A/NDUFA3/NDUFA3/NDUFA3/NDUFA3/NDUFA3/NDUFA3/NDUFA3/NDUFA3/NDUFA3/NDUFA3/ATP5F1B/NDUFB8/ATP5PO/ATP5F1D/ATP5PD/ATP5IF1/ATP5IF1	26
GO:0015986	GO:0015986	proton motive force-driven ATP synthesis	21/204	91/21261	1.80866e-23	3.53077e-21	2.98633e-21	ATP5MC3/ATP5ME/NDUFA13/ATP5MF/NDUFB4/ATP5F1A/NDUFA3/NDUFA3/NDUFA3/NDUFA3/NDUFA3/NDUFA3/NDUFA3/NDUFA3/NDUFA3/NDUFA3/ATP5F1B/NDUFB8/ATP5PO/ATP5F1D/ATP5PD	21
GO:0042776	GO:0042776	proton motive force-driven mitochondrial ATP synthesis	20/204	82/21261	6.25961e-23	1.1405e-20	9.64639e-21	ATP5ME/NDUFA13/ATP5MF/NDUFB4/ATP5F1A/NDUFA3/NDUFA3/NDUFA3/NDUFA3/NDUFA3/NDUFA3/NDUFA3/NDUFA3/NDUFA3/NDUFA3/ATP5F1B/NDUFB8/ATP5PO/ATP5F1D/ATP5PD	20
GO:0009206	GO:0009206	purine ribonucleoside triphosphate biosynthetic process	23/204	129/21261	7.57676e-23	1.29421e-20	1.09464e-20	NME2/ATP5MC3/ATP5ME/NDUFA13/ATP5MF/NDUFB4/ENO1/ATP5F1A/NDUFA3/NDUFA3/NDUFA3/NDUFA3/NDUFA3/NDUFA3/NDUFA3/NDUFA3/NDUFA3/NDUFA3/ATP5F1B/NDUFB8/ATP5PO/ATP5F1D/ATP5PD	23
GO:0009145	GO:0009145	purine nucleoside triphosphate biosynthetic process	23/204	130/21261	9.12998e-23	1.46778e-20	1.24145e-20	NME2/ATP5MC3/ATP5ME/NDUFA13/ATP5MF/NDUFB4/ENO1/ATP5F1A/NDUFA3/NDUFA3/NDUFA3/NDUFA3/NDUFA3/NDUFA3/NDUFA3/NDUFA3/NDUFA3/NDUFA3/ATP5F1B/NDUFB8/ATP5PO/ATP5F1D/ATP5PD	23
GO:0009201	GO:0009201	ribonucleoside triphosphate biosynthetic process	23/204	135/21261	2.26441e-22	3.43812e-20	2.90797e-20	NME2/ATP5MC3/ATP5ME/NDUFA13/ATP5MF/NDUFB4/ENO1/ATP5F1A/NDUFA3/NDUFA3/NDUFA3/NDUFA3/NDUFA3/NDUFA3/NDUFA3/NDUFA3/NDUFA3/NDUFA3/ATP5F1B/NDUFB8/ATP5PO/ATP5F1D/ATP5PD	23
GO:0006754	GO:0006754	ATP biosynthetic process	22/204	119/21261	2.91622e-22	4.19475e-20	3.54793e-20	ATP5MC3/ATP5ME/NDUFA13/ATP5MF/NDUFB4/ENO1/ATP5F1A/NDUFA3/NDUFA3/NDUFA3/NDUFA3/NDUFA3/NDUFA3/NDUFA3/NDUFA3/NDUFA3/NDUFA3/ATP5F1B/NDUFB8/ATP5PO/ATP5F1D/ATP5PD	22
GO:0009142	GO:0009142	nucleoside triphosphate biosynthetic process	23/204	143/21261	8.96501e-22	1.22507e-19	1.03617e-19	NME2/ATP5MC3/ATP5ME/NDUFA13/ATP5MF/NDUFB4/ENO1/ATP5F1A/NDUFA3/NDUFA3/NDUFA3/NDUFA3/NDUFA3/NDUFA3/NDUFA3/NDUFA3/NDUFA3/NDUFA3/ATP5F1B/NDUFB8/ATP5PO/ATP5F1D/ATP5PD	23
GO:0022900	GO:0022900	electron transport chain	25/204	195/21261	4.4781e-21	5.82792e-19	4.92927e-19	NDUFA4/COX6A1/COX5B/COX5B/UQCRB/COX7C/COX5A/COX6B1/NDUFB4/COX7A2/NDUFA3/NDUFA3/NDUFA3/NDUFA3/NDUFA3/NDUFA3/NDUFA3/NDUFA3/NDUFA3/NDUFA3/UQCRQ/UQCRH/NDUFB8/UQCR10/UQCR11	25
GO:0009150	GO:0009150	purine ribonucleotide metabolic process	31/204	412/21261	5.40578e-19	6.71545e-17	5.67995e-17	RORA/HSD17B12/HSPA8/HINT1/NME2/ATP5MC3/TSPO/ATP5ME/NDUFA13/ATP5MF/NDUFB4/ENO1/ATP5F1A/NDUFA3/NDUFA3/NDUFA3/NDUFA3/NDUFA3/NDUFA3/NDUFA3/NDUFA3/NDUFA3/NDUFA3/ATP5F1B/RAN/NDUFB8/ATP5PO/ATP5F1D/ATP5PD/ATP5IF1/ATP5IF1	31
GO:0009259	GO:0009259	ribonucleotide metabolic process	31/204	432/21261	2.11368e-18	2.5116e-16	2.12432e-16	RORA/HSD17B12/HSPA8/HINT1/NME2/ATP5MC3/TSPO/ATP5ME/NDUFA13/ATP5MF/NDUFB4/ENO1/ATP5F1A/NDUFA3/NDUFA3/NDUFA3/NDUFA3/NDUFA3/NDUFA3/NDUFA3/NDUFA3/NDUFA3/NDUFA3/ATP5F1B/RAN/NDUFB8/ATP5PO/ATP5F1D/ATP5PD/ATP5IF1/ATP5IF1	31
GO:0019693	GO:0019693	ribose phosphate metabolic process	31/204	440/21261	3.57304e-18	4.0688e-16	3.4414e-16	RORA/HSD17B12/HSPA8/HINT1/NME2/ATP5MC3/TSPO/ATP5ME/NDUFA13/ATP5MF/NDUFB4/ENO1/ATP5F1A/NDUFA3/NDUFA3/NDUFA3/NDUFA3/NDUFA3/NDUFA3/NDUFA3/NDUFA3/NDUFA3/NDUFA3/ATP5F1B/RAN/NDUFB8/ATP5PO/ATP5F1D/ATP5PD/ATP5IF1/ATP5IF1	31
GO:0009152	GO:0009152	purine ribonucleotide biosynthetic process	24/204	240/21261	1.02324e-17	1.1186e-15	9.46117e-16	HSD17B12/NME2/ATP5MC3/ATP5ME/NDUFA13/ATP5MF/NDUFB4/ENO1/ATP5F1A/NDUFA3/NDUFA3/NDUFA3/NDUFA3/NDUFA3/NDUFA3/NDUFA3/NDUFA3/NDUFA3/NDUFA3/ATP5F1B/NDUFB8/ATP5PO/ATP5F1D/ATP5PD	24
GO:0009260	GO:0009260	ribonucleotide biosynthetic process	24/204	255/21261	4.16542e-17	4.3785e-15	3.70335e-15	HSD17B12/NME2/ATP5MC3/ATP5ME/NDUFA13/ATP5MF/NDUFB4/ENO1/ATP5F1A/NDUFA3/NDUFA3/NDUFA3/NDUFA3/NDUFA3/NDUFA3/NDUFA3/NDUFA3/NDUFA3/NDUFA3/ATP5F1B/NDUFB8/ATP5PO/ATP5F1D/ATP5PD	24
GO:0046390	GO:0046390	ribose phosphate biosynthetic process	24/204	262/21261	7.76752e-17	7.86245e-15	6.65008e-15	HSD17B12/NME2/ATP5MC3/ATP5ME/NDUFA13/ATP5MF/NDUFB4/ENO1/ATP5F1A/NDUFA3/NDUFA3/NDUFA3/NDUFA3/NDUFA3/NDUFA3/NDUFA3/NDUFA3/NDUFA3/NDUFA3/ATP5F1B/NDUFB8/ATP5PO/ATP5F1D/ATP5PD	24
GO:0006164	GO:0006164	purine nucleotide biosynthetic process	24/204	287/21261	6.21023e-16	6.06162e-14	5.12694e-14	HSD17B12/NME2/ATP5MC3/ATP5ME/NDUFA13/ATP5MF/NDUFB4/ENO1/ATP5F1A/NDUFA3/NDUFA3/NDUFA3/NDUFA3/NDUFA3/NDUFA3/NDUFA3/NDUFA3/NDUFA3/NDUFA3/ATP5F1B/NDUFB8/ATP5PO/ATP5F1D/ATP5PD	24
GO:0072522	GO:0072522	purine-containing compound biosynthetic process	24/204	298/21261	1.45235e-15	1.36872e-13	1.15766e-13	HSD17B12/NME2/ATP5MC3/ATP5ME/NDUFA13/ATP5MF/NDUFB4/ENO1/ATP5F1A/NDUFA3/NDUFA3/NDUFA3/NDUFA3/NDUFA3/NDUFA3/NDUFA3/NDUFA3/NDUFA3/NDUFA3/ATP5F1B/NDUFB8/ATP5PO/ATP5F1D/ATP5PD	24
GO:1902600	GO:1902600	proton transmembrane transport	19/204	175/21261	6.53708e-15	5.95528e-13	5.037e-13	NDUFA4/COX5B/COX5B/UCP2/TESC/ATP5MC3/ATP6V0E1/ATP5ME/COX5A/COX6B1/ATP5MF/ATP5F1A/ATP5F1B/UQCRH/SLC25A3/ATP5PO/ATP5F1D/UQCR10/ATP5PD	19
GO:0009165	GO:0009165	nucleotide biosynthetic process	24/204	327/21261	1.15819e-14	1.02108e-12	8.6363e-13	HSD17B12/NME2/ATP5MC3/ATP5ME/NDUFA13/ATP5MF/NDUFB4/ENO1/ATP5F1A/NDUFA3/NDUFA3/NDUFA3/NDUFA3/NDUFA3/NDUFA3/NDUFA3/NDUFA3/NDUFA3/NDUFA3/ATP5F1B/NDUFB8/ATP5PO/ATP5F1D/ATP5PD	24
GO:1901293	GO:1901293	nucleoside phosphate biosynthetic process	24/204	329/21261	1.32591e-14	1.13241e-12	9.57795e-13	HSD17B12/NME2/ATP5MC3/ATP5ME/NDUFA13/ATP5MF/NDUFB4/ENO1/ATP5F1A/NDUFA3/NDUFA3/NDUFA3/NDUFA3/NDUFA3/NDUFA3/NDUFA3/NDUFA3/NDUFA3/NDUFA3/ATP5F1B/NDUFB8/ATP5PO/ATP5F1D/ATP5PD	24
GO:0006120	GO:0006120	mitochondrial electron transport, NADH to ubiquinone	13/204	66/21261	5.20452e-14	4.31029e-12	3.64565e-12	NDUFA4/NDUFB4/NDUFA3/NDUFA3/NDUFA3/NDUFA3/NDUFA3/NDUFA3/NDUFA3/NDUFA3/NDUFA3/NDUFA3/NDUFB8	13
GO:0051881	GO:0051881	regulation of mitochondrial membrane potential	14/204	84/21261	6.29629e-14	5.0611e-12	4.2807e-12	CLIC1/CLIC1/CLIC1/CLIC1/CLIC1/CLIC1/CLIC1/UCP2/TSPO/SOD1/PRELID1/ATP5IF1/ATP5IF1/IFI6	14
GO:0010257	GO:0010257	NADH dehydrogenase complex assembly	13/204	76/21261	3.57452e-13	2.71366e-11	2.29522e-11	NDUFA13/NDUFB4/NDUFA3/NDUFA3/NDUFA3/NDUFA3/NDUFA3/NDUFA3/NDUFA3/NDUFA3/NDUFA3/NDUFA3/NDUFB8	13
GO:0032981	GO:0032981	mitochondrial respiratory chain complex I assembly	13/204	76/21261	3.57452e-13	2.71366e-11	2.29522e-11	NDUFA13/NDUFB4/NDUFA3/NDUFA3/NDUFA3/NDUFA3/NDUFA3/NDUFA3/NDUFA3/NDUFA3/NDUFA3/NDUFA3/NDUFB8	13
GO:0071895	GO:0071895	odontoblast differentiation	8/204	21/21261	1.14466e-11	8.45505e-10	7.15131e-10	TUBB/TUBB/TUBB/TUBB/TUBB/TUBB/TUBB/TUBB	8
GO:0048535	GO:0048535	lymph node development	9/204	32/21261	1.33829e-11	9.6251e-10	8.14093e-10	LTB/LTB/LTB/LTB/LTB/LTB/LTB/LTB/IL7R	9
GO:0006123	GO:0006123	mitochondrial electron transport, cytochrome c to oxygen	8/204	26/21261	8.43403e-11	5.91031e-09	4.99896e-09	NDUFA4/COX6A1/COX5B/COX5B/COX7C/COX5A/COX6B1/COX7A2	8
GO:0034109	GO:0034109	homotypic cell-cell adhesion	13/204	116/21261	9.21023e-11	6.29289e-09	5.32254e-09	CD99/CD99/CLIC1/CLIC1/CLIC1/CLIC1/CLIC1/CLIC1/CLIC1/ACTG1/ACTG1/MYL12A/PDIA3	13
GO:0033108	GO:0033108	mitochondrial respiratory chain complex assembly	13/204	118/21261	1.14508e-10	7.63295e-09	6.45597e-09	NDUFA13/NDUFB4/NDUFA3/NDUFA3/NDUFA3/NDUFA3/NDUFA3/NDUFA3/NDUFA3/NDUFA3/NDUFA3/NDUFA3/NDUFB8	13
GO:0070527	GO:0070527	platelet aggregation	11/204	88/21261	8.13436e-10	5.29314e-08	4.47696e-08	CLIC1/CLIC1/CLIC1/CLIC1/CLIC1/CLIC1/CLIC1/ACTG1/ACTG1/MYL12A/PDIA3	11
GO:2001238	GO:2001238	positive regulation of extrinsic apoptotic signaling pathway	10/204	69/21261	1.1021e-09	7.00474e-08	5.92463e-08	LTB/LTB/LTB/LTB/LTB/LTB/LTB/LTB/PPP1CA/PDIA3	10
GO:2001233	GO:2001233	regulation of apoptotic signaling pathway	20/204	454/21261	1.68997e-08	1.0497e-06	8.87843e-07	GPX1/LTB/LTB/LTB/LTB/LTB/LTB/LTB/LTB/LGALS3/PPP1CA/PDIA3/SOD1/NDUFA13/CD44/ENO1/LCK/PRELID1/VDAC2/IFI6	20
GO:0060563	GO:0060563	neuroepithelial cell differentiation	8/204	50/21261	2.37969e-08	1.44526e-06	1.22241e-06	TUBB/TUBB/TUBB/TUBB/TUBB/TUBB/TUBB/TUBB	8
GO:2001236	GO:2001236	regulation of extrinsic apoptotic signaling pathway	13/204	185/21261	2.91214e-08	1.73019e-06	1.4634e-06	GPX1/LTB/LTB/LTB/LTB/LTB/LTB/LTB/LTB/LGALS3/PPP1CA/PDIA3/IFI6	13
GO:0030168	GO:0030168	platelet activation	12/204	154/21261	3.20237e-08	1.86214e-06	1.57501e-06	CLIC1/CLIC1/CLIC1/CLIC1/CLIC1/CLIC1/CLIC1/ACTG1/ACTG1/MYL12A/PDIA3/LCK	12
GO:0006122	GO:0006122	mitochondrial electron transport, ubiquinol to cytochrome c	5/204	13/21261	9.3621e-08	5.33055e-06	4.50859e-06	UQCRB/UQCRQ/UQCRH/UQCR10/UQCR11	5
GO:2001235	GO:2001235	positive regulation of apoptotic signaling pathway	12/204	170/21261	9.56981e-08	5.33761e-06	4.51457e-06	LTB/LTB/LTB/LTB/LTB/LTB/LTB/LTB/PPP1CA/PDIA3/SOD1/LCK	12
GO:0048534	GO:0048534	hematopoietic or lymphoid organ development	10/204	113/21261	1.39591e-07	7.63006e-06	6.45352e-06	LTB/LTB/LTB/LTB/LTB/LTB/LTB/LTB/SOD1/IL7R	10
GO:0032735	GO:0032735	positive regulation of interleukin-12 production	8/204	63/21261	1.54295e-07	8.26839e-06	6.99343e-06	LTB/LTB/LTB/LTB/LTB/LTB/LTB/LTB	8
GO:0110053	GO:0110053	regulation of actin filament organization	15/204	301/21261	2.34663e-07	1.23333e-05	1.04316e-05	S100A10/ACTG1/ACTG1/TMSB10/PFN1/GMFG/GMFG/TWF2/ARPC3/S1PR1/CORO1A/ARF1/ARF6/RGCC/STMN1	15
GO:0042060	GO:0042060	wound healing	19/204	485/21261	2.43265e-07	1.25442e-05	1.06099e-05	ANXA2/ITGB1/ANXA1/CLIC1/CLIC1/CLIC1/CLIC1/CLIC1/CLIC1/CLIC1/S100A10/ACTG1/ACTG1/GPX1/ANXA6/MYL12A/PDIA3/CD44/LCK	19
GO:0097191	GO:0097191	extrinsic apoptotic signaling pathway	14/204	266/21261	3.10129e-07	1.5696e-05	1.32757e-05	GPX1/LTB/LTB/LTB/LTB/LTB/LTB/LTB/LTB/LGALS3/PPP1CA/PDIA3/NDUFA13/IFI6	14
GO:0032970	GO:0032970	regulation of actin filament-based process	17/204	412/21261	5.25273e-07	2.61013e-05	2.20765e-05	S100A10/ACTG1/ACTG1/TMSB10/ABRACL/PFN1/GMFG/GMFG/TWF2/ARPC3/S1PR1/CORO1A/ARF1/ARF6/SRI/RGCC/STMN1	17
GO:0034765	GO:0034765	regulation of monoatomic ion transmembrane transport	18/204	478/21261	9.04055e-07	4.41211e-05	3.73178e-05	ITGB1/GPR35/CLIC1/CLIC1/CLIC1/CLIC1/CLIC1/CLIC1/CLIC1/CALM1/YWHAQ/NDUFA4/GRP/TESC/TSPAN13/CD63/CORO1A/SRI	18
GO:0045669	GO:0045669	positive regulation of osteoblast differentiation	8/204	83/21261	1.33382e-06	6.39534e-05	5.40919e-05	CLIC1/CLIC1/CLIC1/CLIC1/CLIC1/CLIC1/CLIC1/IFITM1	8
GO:0007596	GO:0007596	blood coagulation	13/204	259/21261	1.40996e-06	6.64381e-05	5.61936e-05	ANXA2/CLIC1/CLIC1/CLIC1/CLIC1/CLIC1/CLIC1/CLIC1/ACTG1/ACTG1/MYL12A/PDIA3/LCK	13
GO:1902903	GO:1902903	regulation of supramolecular fiber organization	17/204	444/21261	1.46763e-06	6.79836e-05	5.75007e-05	S100A10/ACTG1/ACTG1/TMSB10/GPX1/PFN1/HSPA8/GMFG/GMFG/TWF2/ARPC3/S1PR1/CORO1A/ARF1/ARF6/RGCC/STMN1	17
GO:0050817	GO:0050817	coagulation	13/204	264/21261	1.744e-06	7.9439e-05	6.71897e-05	ANXA2/CLIC1/CLIC1/CLIC1/CLIC1/CLIC1/CLIC1/CLIC1/ACTG1/ACTG1/MYL12A/PDIA3/LCK	13
GO:0007599	GO:0007599	hemostasis	13/204	267/21261	1.97663e-06	8.85596e-05	7.49039e-05	ANXA2/CLIC1/CLIC1/CLIC1/CLIC1/CLIC1/CLIC1/CLIC1/ACTG1/ACTG1/MYL12A/PDIA3/LCK	13
GO:0030705	GO:0030705	cytoskeleton-dependent intracellular transport	12/204	228/21261	2.21266e-06	9.75357e-05	8.24959e-05	HSPA8/SOD1/MGARP/TUBB/TUBB/TUBB/TUBB/TUBB/TUBB/TUBB/TUBB/TUBA1A	12
GO:0032956	GO:0032956	regulation of actin cytoskeleton organization	15/204	368/21261	2.91069e-06	0.000126268	0.000106798	S100A10/ACTG1/ACTG1/TMSB10/PFN1/GMFG/GMFG/TWF2/ARPC3/S1PR1/CORO1A/ARF1/ARF6/RGCC/STMN1	15
GO:0050807	GO:0050807	regulation of synapse organization	13/204	281/21261	3.4682e-06	0.000148103	0.000125266	ITGB1/HSPA8/CFL1/ARF6/TUBB/TUBB/TUBB/TUBB/TUBB/TUBB/TUBB/TUBB/TUBA1A	13
GO:0042391	GO:0042391	regulation of membrane potential	17/204	479/21261	4.06612e-06	0.000170965	0.000144603	GPR35/CLIC1/CLIC1/CLIC1/CLIC1/CLIC1/CLIC1/CLIC1/CALM1/UCP2/TSPO/SOD1/PRELID1/ATP5IF1/ATP5IF1/SRI/IFI6	17
GO:0032615	GO:0032615	interleukin-12 production	8/204	97/21261	4.35797e-06	0.000177766	0.000150355	LTB/LTB/LTB/LTB/LTB/LTB/LTB/LTB	8
GO:0032655	GO:0032655	regulation of interleukin-12 production	8/204	97/21261	4.35797e-06	0.000177766	0.000150355	LTB/LTB/LTB/LTB/LTB/LTB/LTB/LTB	8
GO:0002520	GO:0002520	immune system development	12/204	244/21261	4.45532e-06	0.000179065	0.000151453	SAMHD1/LTB/LTB/LTB/LTB/LTB/LTB/LTB/LTB/SOD1/IL7R/CD28	12
GO:0050803	GO:0050803	regulation of synapse structure or activity	13/204	288/21261	4.53533e-06	0.000179639	0.000151939	ITGB1/HSPA8/CFL1/ARF6/TUBB/TUBB/TUBB/TUBB/TUBB/TUBB/TUBB/TUBB/TUBA1A	13
GO:0098761	GO:0098761	cellular response to interleukin-7	4/204	14/21261	7.64054e-06	0.000298309	0.00025231	IL2RG/PDIA3/ATP5F1B/IL7R	4
GO:0042267	GO:0042267	natural killer cell mediated cytotoxicity	11/204	216/21261	8.07528e-06	0.000306554	0.000259284	PRDX1/CORO1A/CD2/TUBB/TUBB/TUBB/TUBB/TUBB/TUBB/TUBB/TUBB	11
GO:0006821	GO:0006821	chloride transport	9/204	139/21261	8.07606e-06	0.000306554	0.000259284	CLIC1/CLIC1/CLIC1/CLIC1/CLIC1/CLIC1/CLIC1/UCP2/TSPO	9
GO:0002228	GO:0002228	natural killer cell mediated immunity	11/204	219/21261	9.19979e-06	0.000344425	0.000291316	PRDX1/CORO1A/CD2/TUBB/TUBB/TUBB/TUBB/TUBB/TUBB/TUBB/TUBB	11
GO:0043122	GO:0043122	regulation of canonical NF-kappaB signal transduction	13/204	308/21261	9.35127e-06	0.000345365	0.000292111	S100A4/LGALS1/RORA/CARD19/LTB/LTB/LTB/LTB/LTB/LTB/LTB/LTB/SHISA5	13
GO:0098760	GO:0098760	response to interleukin-7	4/204	15/21261	1.03407e-05	0.000376816	0.000318712	IL2RG/PDIA3/ATP5F1B/IL7R	4
GO:0098661	GO:0098661	inorganic anion transmembrane transport	9/204	146/21261	1.20176e-05	0.000432159	0.000365522	CLIC1/CLIC1/CLIC1/CLIC1/CLIC1/CLIC1/CLIC1/UCP2/SLC25A3	9
GO:0043123	GO:0043123	positive regulation of canonical NF-kappaB signal transduction	11/204	227/21261	1.28898e-05	0.000457506	0.00038696	S100A4/LGALS1/LTB/LTB/LTB/LTB/LTB/LTB/LTB/LTB/SHISA5	11
GO:0015698	GO:0015698	inorganic anion transport	10/204	186/21261	1.31022e-05	0.000459081	0.000388292	CLIC1/CLIC1/CLIC1/CLIC1/CLIC1/CLIC1/CLIC1/UCP2/TSPO/SLC25A3	10
GO:0006820	GO:0006820	monoatomic anion transport	10/204	190/21261	1.57636e-05	0.000545341	0.000461251	CLIC1/CLIC1/CLIC1/CLIC1/CLIC1/CLIC1/CLIC1/UCP2/TSPO/VDAC2	10
GO:0031295	GO:0031295	T cell costimulation	6/204	57/21261	1.75045e-05	0.000597997	0.000505788	LGALS1/CD81/SPN/LCK/CD5/CD28	6
GO:0007051	GO:0007051	spindle organization	11/204	238/21261	2.00264e-05	0.000675706	0.000571514	EZR/RAN/TUBB/TUBB/TUBB/TUBB/TUBB/TUBB/TUBB/TUBB/STMN1	11
GO:0031294	GO:0031294	lymphocyte costimulation	6/204	59/21261	2.13912e-05	0.000712953	0.000603018	LGALS1/CD81/SPN/LCK/CD5/CD28	6
GO:1902476	GO:1902476	chloride transmembrane transport	8/204	123/21261	2.51103e-05	0.000826823	0.000699329	CLIC1/CLIC1/CLIC1/CLIC1/CLIC1/CLIC1/CLIC1/UCP2	8
GO:0098656	GO:0098656	monoatomic anion transmembrane transport	9/204	163/21261	2.89173e-05	0.000940845	0.000795769	CLIC1/CLIC1/CLIC1/CLIC1/CLIC1/CLIC1/CLIC1/UCP2/VDAC2	9
GO:0007249	GO:0007249	canonical NF-kappaB signal transduction	13/204	350/21261	3.57809e-05	0.00113708	0.000961748	S100A4/LGALS1/RORA/CARD19/LTB/LTB/LTB/LTB/LTB/LTB/LTB/LTB/SHISA5	13
GO:0030217	GO:0030217	T cell differentiation	13/204	350/21261	3.57809e-05	0.00113708	0.000961748	FGL2/ANXA1/RORA/IL2RG/ZFP36L1/GPR183/SOD1/SPN/LCK/CD2/PRELID1/IL7R/CD28	13
GO:0072593	GO:0072593	reactive oxygen species metabolic process	11/204	263/21261	4.99307e-05	0.00156851	0.00132665	GPX1/TXN/PRDX1/UCP2/TSPO/SOD1/NDUFA13/ATP5IF1/ATP5IF1/ROMO1/IFI6	11
GO:0045010	GO:0045010	actin nucleation	6/204	69/21261	5.25607e-05	0.00163237	0.00138066	GMFG/GMFG/ARPC3/CORO1A/ARF1/ARPC4	6
GO:0002065	GO:0002065	columnar/cuboidal epithelial cell differentiation	8/204	137/21261	5.4359e-05	0.00166925	0.00141186	TUBB/TUBB/TUBB/TUBB/TUBB/TUBB/TUBB/TUBB	8
GO:0051492	GO:0051492	regulation of stress fiber assembly	7/204	104/21261	6.53592e-05	0.00194545	0.00164547	S100A10/ACTG1/ACTG1/PFN1/S1PR1/RGCC/STMN1	7
GO:0001909	GO:0001909	leukocyte mediated cytotoxicity	12/204	320/21261	6.53772e-05	0.00194545	0.00164547	PRDX1/CORO1A/CD2/IL7R/TUBB/TUBB/TUBB/TUBB/TUBB/TUBB/TUBB/TUBB	12
GO:1902904	GO:1902904	negative regulation of supramolecular fiber organization	9/204	181/21261	6.5489e-05	0.00194545	0.00164547	TMSB10/PFN1/HSPA8/GMFG/GMFG/TWF2/S1PR1/CORO1A/STMN1	9
GO:0030098	GO:0030098	lymphocyte differentiation	15/204	481/21261	6.7108e-05	0.00197211	0.00166802	LGALS1/ITGB1/FGL2/ANXA1/RORA/IL2RG/ZFP36L1/GPR183/SOD1/SPN/LCK/CD2/PRELID1/IL7R/CD28	15
GO:0051882	GO:0051882	mitochondrial depolarization	4/204	25/21261	8.88872e-05	0.00258435	0.00218585	TSPO/ATP5IF1/ATP5IF1/IFI6	4
GO:0097237	GO:0097237	cellular response to toxic substance	8/204	149/21261	9.81583e-05	0.00282386	0.00238843	GPX1/TXN/SELENOW/PRDX1/TXNDC17/SOD1/CERS1/SELENOT	8
GO:0051126	GO:0051126	negative regulation of actin nucleation	3/204	10/21261	9.93945e-05	0.00282964	0.00239332	GMFG/GMFG/CORO1A	3
GO:0098869	GO:0098869	cellular oxidant detoxification	7/204	112/21261	0.0001045	0.00294432	0.00249031	GPX1/TXN/SELENOW/PRDX1/TXNDC17/SOD1/SELENOT	7
GO:1903578	GO:1903578	regulation of ATP metabolic process	4/204	27/21261	0.00012148	0.00338779	0.00286541	TSPO/ENO1/ATP5IF1/ATP5IF1	4
GO:0110020	GO:0110020	regulation of actomyosin structure organization	7/204	115/21261	0.000123364	0.00340558	0.00288045	S100A10/ACTG1/ACTG1/PFN1/S1PR1/RGCC/STMN1	7
GO:0051346	GO:0051346	negative regulation of hydrolase activity	10/204	243/21261	0.000125595	0.0034325	0.00290322	ANXA1/GPX1/LGALS3/CD44/CAST/IFI16/RGS2/ATP5IF1/ATP5IF1/IFI6	10
GO:0032231	GO:0032231	regulation of actin filament bundle assembly	7/204	118/21261	0.000144903	0.00392098	0.00331638	S100A10/ACTG1/ACTG1/PFN1/S1PR1/RGCC/STMN1	7
GO:0002285	GO:0002285	lymphocyte activation involved in immune response	10/204	248/21261	0.000148306	0.00397374	0.003361	LGALS1/FGL2/ANXA1/RORA/CD81/LGALS3/GPR183/SPN/CORO1A/CD28	10
GO:0043588	GO:0043588	skin development	12/204	350/21261	0.000151987	0.00403283	0.00341098	ANXA1/LTB/LTB/LTB/LTB/LTB/LTB/LTB/LTB/NME2/ZFP36L1/STMN1	12
GO:0010639	GO:0010639	negative regulation of organelle organization	13/204	405/21261	0.000155468	0.00408553	0.00345555	TMSB10/GPX1/PFN1/SUB1/GMFG/GMFG/TWF2/TSPO/S1PR1/CORO1A/NAA10/PRELID1/STMN1	13
GO:0030038	GO:0030038	contractile actin filament bundle assembly	7/204	122/21261	0.000178265	0.0045962	0.00388748	S100A10/ACTG1/ACTG1/PFN1/S1PR1/RGCC/STMN1	7
GO:0043149	GO:0043149	stress fiber assembly	7/204	122/21261	0.000178265	0.0045962	0.00388748	S100A10/ACTG1/ACTG1/PFN1/S1PR1/RGCC/STMN1	7
GO:0050878	GO:0050878	regulation of body fluid levels	13/204	415/21261	0.000197318	0.00503992	0.00426278	ANXA2/CLIC1/CLIC1/CLIC1/CLIC1/CLIC1/CLIC1/CLIC1/ACTG1/ACTG1/MYL12A/PDIA3/LCK	13
GO:0051225	GO:0051225	spindle assembly	8/204	167/21261	0.000215585	0.00545074	0.00461025	TUBB/TUBB/TUBB/TUBB/TUBB/TUBB/TUBB/TUBB	8
GO:0072678	GO:0072678	T cell migration	6/204	89/21261	0.000217391	0.00545074	0.00461025	CD99/CD99/GPR183/SPN/S1PR1/CORO1A	6
GO:0097193	GO:0097193	intrinsic apoptotic signaling pathway	12/204	365/21261	0.000223737	0.00555884	0.00470169	CRIP1/GPX1/HINT1/SHISA5/SOD1/NDUFA13/CD44/ENO1/LCK/IFI16/VDAC2/IFI6	12
GO:0034314	GO:0034314	Arp2/3 complex-mediated actin nucleation	5/204	58/21261	0.000234787	0.00578084	0.00488945	GMFG/GMFG/ARPC3/ARF1/ARPC4	5
GO:0001906	GO:0001906	cell killing	13/204	423/21261	0.000237441	0.00579399	0.00490057	PRDX1/CORO1A/CD2/IL7R/TUBB/TUBB/TUBB/TUBB/TUBB/TUBB/TUBB/TUBB/ROMO1	13
GO:0045667	GO:0045667	regulation of osteoblast differentiation	8/204	173/21261	0.000273949	0.00656539	0.00555302	CLIC1/CLIC1/CLIC1/CLIC1/CLIC1/CLIC1/CLIC1/IFITM1	8
GO:0051494	GO:0051494	negative regulation of cytoskeleton organization	8/204	173/21261	0.000273949	0.00656539	0.00555302	TMSB10/PFN1/GMFG/GMFG/TWF2/S1PR1/CORO1A/STMN1	8
GO:0033077	GO:0033077	T cell differentiation in thymus	6/204	93/21261	0.00027626	0.00656539	0.00555302	IL2RG/ZFP36L1/SOD1/SPN/IL7R/CD28	6
GO:0006605	GO:0006605	protein targeting	12/204	375/21261	0.000286164	0.00674211	0.0057025	YWHAQ/HSPA8/SPCS1/YWHAB/TSPO/SEC61B/MGARP/NDUFA13/SRP14/ATP5IF1/ATP5IF1/ROMO1	12
GO:1990748	GO:1990748	cellular detoxification	7/204	132/21261	0.000289395	0.00675998	0.00571761	GPX1/TXN/SELENOW/PRDX1/TXNDC17/SOD1/SELENOT	7
GO:0035456	GO:0035456	response to interferon-beta	4/204	35/21261	0.00034133	0.00790555	0.00668653	CALM1/IFITM1/NDUFA13/IFI16	4
GO:0051017	GO:0051017	actin filament bundle assembly	8/204	179/21261	0.000344646	0.00791527	0.00669475	S100A10/ACTG1/ACTG1/PFN1/EZR/S1PR1/RGCC/STMN1	8
GO:0061572	GO:0061572	actin filament bundle organization	8/204	183/21261	0.000399552	0.00909979	0.00769663	S100A10/ACTG1/ACTG1/PFN1/EZR/S1PR1/RGCC/STMN1	8
GO:0043403	GO:0043403	skeletal muscle tissue regeneration	4/204	38/21261	0.000470507	0.0106272	0.00898854	ANXA1/GPX1/CD81/HOPX	4
GO:0002286	GO:0002286	T cell activation involved in immune response	7/204	147/21261	0.000554174	0.0124144	0.0105001	FGL2/ANXA1/RORA/CD81/LGALS3/GPR183/SPN	7
GO:0140694	GO:0140694	non-membrane-bounded organelle assembly	13/204	466/21261	0.00059428	0.0132046	0.0111685	ITGB1/ACTG1/ACTG1/CEP85/EZR/TUBB/TUBB/TUBB/TUBB/TUBB/TUBB/TUBB/TUBB	13
GO:0035710	GO:0035710	CD4-positive, alpha-beta T cell activation	7/204	150/21261	0.000625011	0.0137755	0.0116513	ANXA1/RORA/CD81/IL2RG/GPR183/SPN/CD28	7
GO:0002366	GO:0002366	leukocyte activation involved in immune response	11/204	353/21261	0.000636893	0.0138145	0.0116843	LGALS1/FGL2/ANXA1/RORA/GRP/CD81/LGALS3/GPR183/SPN/CORO1A/CD28	11
GO:0051014	GO:0051014	actin filament severing	3/204	18/21261	0.000638647	0.0138145	0.0116843	GMFG/GMFG/CFL1	3
GO:0051651	GO:0051651	maintenance of location in cell	9/204	246/21261	0.000641947	0.0138145	0.0116843	TMSB10/CALM1/TXN/ANXA6/TWF2/TSPO/CORO1A/LCK/SRI	9
GO:0045454	GO:0045454	cell redox homeostasis	4/204	42/21261	0.000692432	0.0147845	0.0125048	GPX1/TXN/PRDX1/SELENOT	4
GO:0002263	GO:0002263	cell activation involved in immune response	11/204	357/21261	0.000698713	0.014803	0.0125204	LGALS1/FGL2/ANXA1/RORA/GRP/CD81/LGALS3/GPR183/SPN/CORO1A/CD28	11
GO:0045619	GO:0045619	regulation of lymphocyte differentiation	9/204	251/21261	0.000740773	0.0155733	0.013172	FGL2/ANXA1/IL2RG/ZFP36L1/SOD1/CD2/PRELID1/IL7R/CD28	9
GO:0010755	GO:0010755	regulation of plasminogen activation	3/204	19/21261	0.000753051	0.0155916	0.0131874	ANXA2/S100A10/ENO1	3
GO:0098974	GO:0098974	postsynaptic actin cytoskeleton organization	3/204	19/21261	0.000753051	0.0155916	0.0131874	ACTG1/ACTG1/EZR	3
GO:0050854	GO:0050854	regulation of antigen receptor-mediated signaling pathway	5/204	75/21261	0.000775362	0.0159328	0.013476	CD81/LGALS3/EZR/CMTM3/LCK	5
GO:2000117	GO:2000117	negative regulation of cysteine-type endopeptidase activity	5/204	77/21261	0.000873998	0.0178257	0.015077	GPX1/CD44/CAST/IFI16/IFI6	5
GO:0002291	GO:0002291	T cell activation via T cell receptor contact with antigen bound to MHC molecule on antigen presenting cell	3/204	21/21261	0.0010191	0.0206311	0.0174498	FGL2/CD81/LGALS3	3
GO:0006626	GO:0006626	protein targeting to mitochondrion	6/204	120/21261	0.00106948	0.0214919	0.0181779	TSPO/MGARP/NDUFA13/ATP5IF1/ATP5IF1/ROMO1	6
GO:0008154	GO:0008154	actin polymerization or depolymerization	8/204	213/21261	0.0010788	0.0215208	0.0182024	TMSB10/PFN1/CFL1/TWF2/ARPC3/CORO1A/ARPC4/ARF6	8
GO:0051258	GO:0051258	protein polymerization	10/204	320/21261	0.00109314	0.0216489	0.0183107	TMSB10/PFN1/TWF2/ARPC3/CORO1A/ARPC4/ARF6/VDAC2/TUBA1A/STMN1	10
GO:0099188	GO:0099188	postsynaptic cytoskeleton organization	3/204	22/21261	0.00117171	0.023038	0.0194856	ACTG1/ACTG1/EZR	3
GO:1904062	GO:1904062	regulation of monoatomic cation transmembrane transport	10/204	327/21261	0.00128529	0.0249021	0.0210622	ITGB1/GPR35/CALM1/NDUFA4/GRP/TESC/TSPAN13/CD63/CORO1A/SRI	10
GO:0045580	GO:0045580	regulation of T cell differentiation	8/204	219/21261	0.00128814	0.0249021	0.0210622	FGL2/ANXA1/IL2RG/SOD1/CD2/PRELID1/IL7R/CD28	8
GO:0032272	GO:0032272	negative regulation of protein polymerization	5/204	84/21261	0.00129385	0.0249021	0.0210622	TMSB10/PFN1/TWF2/VDAC2/STMN1	5
GO:0045932	GO:0045932	negative regulation of muscle contraction	3/204	23/21261	0.00133799	0.0252966	0.0213959	SOD1/RGS2/SRI	3
GO:0050856	GO:0050856	regulation of T cell receptor signaling pathway	4/204	50/21261	0.00134212	0.0252966	0.0213959	CD81/LGALS3/EZR/LCK	4
GO:1990090	GO:1990090	cellular response to nerve growth factor stimulus	4/204	50/21261	0.00134212	0.0252966	0.0213959	ARPC3/CORO1A/RAP1A/ARF6	4
GO:0098754	GO:0098754	detoxification	7/204	173/21261	0.00143835	0.0266933	0.0225773	GPX1/TXN/SELENOW/PRDX1/TXNDC17/SOD1/SELENOT	7
GO:0006839	GO:0006839	mitochondrial transport	8/204	223/21261	0.00144481	0.0266933	0.0225773	UCP2/TSPO/MGARP/NDUFA13/ATP5IF1/ATP5IF1/VDAC2/ROMO1	8
GO:1900542	GO:1900542	regulation of purine nucleotide metabolic process	4/204	51/21261	0.00144552	0.0266933	0.0225773	TSPO/ENO1/ATP5IF1/ATP5IF1	4
GO:0031032	GO:0031032	actomyosin structure organization	8/204	225/21261	0.00152863	0.0277651	0.0234838	ITGB1/S100A10/ACTG1/ACTG1/PFN1/S1PR1/RGCC/STMN1	8
GO:0032271	GO:0032271	regulation of protein polymerization	8/204	225/21261	0.00152863	0.0277651	0.0234838	TMSB10/PFN1/TWF2/ARPC3/CORO1A/ARF6/VDAC2/STMN1	8
GO:0006140	GO:0006140	regulation of nucleotide metabolic process	4/204	52/21261	0.00155436	0.0277651	0.0234838	TSPO/ENO1/ATP5IF1/ATP5IF1	4
GO:0051125	GO:0051125	regulation of actin nucleation	4/204	52/21261	0.00155436	0.0277651	0.0234838	GMFG/GMFG/CORO1A/ARF1	4
GO:1990089	GO:1990089	response to nerve growth factor	4/204	52/21261	0.00155436	0.0277651	0.0234838	ARPC3/CORO1A/RAP1A/ARF6	4
GO:0019058	GO:0019058	viral life cycle	11/204	396/21261	0.00160828	0.0284537	0.0240663	LGALS1/ITGB1/HSPA8/IFITM1/LY6E/LY6E/CD81/SPCS1/IFI16/DEK/CD28	11
GO:0008637	GO:0008637	apoptotic mitochondrial changes	6/204	130/21261	0.00161373	0.0284537	0.0240663	GPX1/PRELID1/ATP5IF1/ATP5IF1/VDAC2/IFI6	6
GO:2000116	GO:2000116	regulation of cysteine-type endopeptidase activity	8/204	229/21261	0.00170782	0.0299198	0.0253062	GPX1/NDUFA13/CD44/LCK/CAST/IFI16/ANP32B/IFI6	8
GO:0010821	GO:0010821	regulation of mitochondrion organization	7/204	179/21261	0.00174779	0.0304249	0.0257334	GPX1/TSPO/MGARP/CERS1/PRELID1/ATP5IF1/ATP5IF1	7
GO:2001258	GO:2001258	negative regulation of cation channel activity	4/204	54/21261	0.00178889	0.0309433	0.026172	GPR35/CALM1/GRP/SRI	4
GO:0031338	GO:0031338	regulation of vesicle fusion	3/204	26/21261	0.00192319	0.0330571	0.0279598	ANXA2/ANXA1/CORO1A	3
GO:0030041	GO:0030041	actin filament polymerization	7/204	183/21261	0.00198123	0.0338419	0.0286236	TMSB10/PFN1/TWF2/ARPC3/CORO1A/ARPC4/ARF6	7
GO:0045185	GO:0045185	maintenance of protein location	5/204	94/21261	0.00213	0.0360221	0.0304676	TMSB10/TXN/YWHAB/TWF2/TSPO	5
GO:0010954	GO:0010954	positive regulation of protein processing	3/204	27/21261	0.00214841	0.0360221	0.0304676	ANXA2/S100A10/ENO1	3
GO:0033081	GO:0033081	regulation of T cell differentiation in thymus	3/204	27/21261	0.00214841	0.0360221	0.0304676	IL2RG/SOD1/IL7R	3
GO:0046631	GO:0046631	alpha-beta T cell activation	8/204	238/21261	0.00217191	0.036194	0.030613	ANXA1/RORA/CD81/IL2RG/GPR183/SPN/TRBC2/CD28	8
GO:0001649	GO:0001649	osteoblast differentiation	9/204	296/21261	0.00231433	0.0378964	0.0320529	CLIC1/CLIC1/CLIC1/CLIC1/CLIC1/CLIC1/CLIC1/IFITM1/ATP5F1B	9
GO:1903039	GO:1903039	positive regulation of leukocyte cell-cell adhesion	11/204	415/21261	0.00231729	0.0378964	0.0320529	LGALS1/ANXA1/CD81/IL2RG/SPN/CORO1A/CD44/LCK/CD5/IL7R/CD28	11
GO:0042743	GO:0042743	hydrogen peroxide metabolic process	4/204	58/21261	0.00232953	0.0378964	0.0320529	GPX1/TXN/PRDX1/SOD1	4
GO:2000516	GO:2000516	positive regulation of CD4-positive, alpha-beta T cell activation	4/204	58/21261	0.00232953	0.0378964	0.0320529	ANXA1/CD81/IL2RG/CD28	4
GO:0031639	GO:0031639	plasminogen activation	3/204	28/21261	0.00238934	0.0381874	0.032299	ANXA2/S100A10/ENO1	3
GO:0035458	GO:0035458	cellular response to interferon-beta	3/204	28/21261	0.00238934	0.0381874	0.032299	CALM1/NDUFA13/IFI16	3
GO:0050857	GO:0050857	positive regulation of antigen receptor-mediated signaling pathway	3/204	28/21261	0.00238934	0.0381874	0.032299	CD81/CMTM3/LCK	3
GO:0072655	GO:0072655	establishment of protein localization to mitochondrion	6/204	141/21261	0.00243182	0.0383837	0.0324651	TSPO/MGARP/NDUFA13/ATP5IF1/ATP5IF1/ROMO1	6
GO:0002292	GO:0002292	T cell differentiation involved in immune response	5/204	97/21261	0.00244375	0.0383837	0.0324651	FGL2/ANXA1/RORA/GPR183/SPN	5
GO:0035023	GO:0035023	regulation of Rho protein signal transduction	5/204	97/21261	0.00244375	0.0383837	0.0324651	ITGB1/GPR35/ARHGDIB/ARHGDIA/STMN1	5
GO:0048872	GO:0048872	homeostasis of number of cells	10/204	358/21261	0.00249531	0.0389697	0.0329606	ANXA1/PRDX1/ZFP36L1/GPR183/SOD1/CORO1A/IL7R/ATP5IF1/ATP5IF1/TUBA1A	10
GO:0000303	GO:0000303	response to superoxide	3/204	29/21261	0.00264634	0.0406317	0.0343664	PRDX1/UCP2/SOD1	3
GO:0001778	GO:0001778	plasma membrane repair	3/204	29/21261	0.00264634	0.0406317	0.0343664	ANXA2/S100A10/ANXA6	3
GO:1903319	GO:1903319	positive regulation of protein maturation	3/204	29/21261	0.00264634	0.0406317	0.0343664	ANXA2/S100A10/ENO1	3
GO:0030833	GO:0030833	regulation of actin filament polymerization	6/204	145/21261	0.00279568	0.0426848	0.0361029	TMSB10/PFN1/TWF2/ARPC3/CORO1A/ARF6	6
GO:0000305	GO:0000305	response to oxygen radical	3/204	30/21261	0.00291977	0.0443319	0.037496	PRDX1/UCP2/SOD1	3
GO:0071384	GO:0071384	cellular response to corticosteroid stimulus	4/204	62/21261	0.00297323	0.0448941	0.0379715	ANXA1/ZFP36L1/ATP5F1A/RAN	4
GO:0070585	GO:0070585	protein localization to mitochondrion	6/204	148/21261	0.00309425	0.0464648	0.0393	TSPO/MGARP/NDUFA13/ATP5IF1/ATP5IF1/ROMO1	6
GO:0031638	GO:0031638	zymogen activation	4/204	64/21261	0.00333654	0.0496657	0.0420074	ANXA2/S100A10/ENO1/IFI16	4
GO:0051235	GO:0051235	maintenance of location	10/204	373/21261	0.00334376	0.0496657	0.0420074	TMSB10/CALM1/TXN/ANXA6/YWHAB/TWF2/TSPO/CORO1A/LCK/SRI	10

## Sheet: Cluster_9
	ID	Description	GeneRatio	BgRatio	pvalue	p.adjust	qvalue	geneID	Count
GO:0002181	GO:0002181	cytoplasmic translation	40/59	178/21261	9.12473e-71	3.63164e-68	3.2753e-68	RPL13/RPL8/RPS28/RPS26/RPS12/RPLP2/RPL7A/RPL7A/RPL18/RPL23/RPS15A/RPL35/RPL32/RPS5/RPL6/RPS10/RPL29/RPL5/RPL9/RPS20/RPL22L1/RPL36/RPL19/RPS8/RPL23A/RPS18/RPS18/RPS18/RPS18/RPS18/RPS18/RPLP0/RPL3/RPL22/RPS21/RPS17/RPS17/RPS23/RPS16/RPS6	40
GO:0042254	GO:0042254	ribosome biogenesis	19/59	365/21261	1.34997e-19	2.68643e-17	2.42283e-17	RPS28/RPS12/RPL7A/RPL7A/RPS15A/RPL35/RPS5/RPL6/RPL5/RPS8/RPL23A/RPLP0/RPS21/RPS17/RPS17/RPS23/RPS16/RPS6/TRMT112	19
GO:0042274	GO:0042274	ribosomal small subunit biogenesis	11/59	128/21261	5.32773e-14	7.06812e-12	6.37458e-12	RPS28/RPS12/RPS15A/RPS5/RPS8/RPS21/RPS17/RPS17/RPS23/RPS16/RPS6	11
GO:0006364	GO:0006364	rRNA processing	12/59	250/21261	3.68258e-12	3.66417e-10	3.30463e-10	RPS28/RPL7A/RPL7A/RPL35/RPL5/RPS8/RPS21/RPS17/RPS17/RPS16/RPS6/TRMT112	12
GO:0016072	GO:0016072	rRNA metabolic process	12/59	292/21261	2.26392e-11	1.80208e-09	1.62526e-09	RPS28/RPL7A/RPL7A/RPL35/RPL5/RPS8/RPS21/RPS17/RPS17/RPS16/RPS6/TRMT112	12
GO:0042273	GO:0042273	ribosomal large subunit biogenesis	7/59	80/21261	2.38087e-09	1.57931e-07	1.42435e-07	RPL7A/RPL7A/RPL35/RPL6/RPL5/RPL23A/RPLP0	7
GO:0034470	GO:0034470	ncRNA processing	12/59	490/21261	8.22856e-09	4.67852e-07	4.21946e-07	RPS28/RPL7A/RPL7A/RPL35/RPL5/RPS8/RPS21/RPS17/RPS17/RPS16/RPS6/TRMT112	12
GO:0042255	GO:0042255	ribosome assembly	6/59	65/21261	2.55894e-08	1.27307e-06	1.14816e-06	RPS28/RPS5/RPL6/RPL5/RPL23A/RPLP0	6
GO:0000027	GO:0000027	ribosomal large subunit assembly	4/59	26/21261	7.63808e-07	3.37773e-05	3.0463e-05	RPL6/RPL5/RPL23A/RPLP0	4
GO:0006414	GO:0006414	translational elongation	5/59	84/21261	3.61331e-06	0.00014381	0.000129699	RPLP2/EEF1D/EEF1D/EEF1B2/EEF1B2	5
GO:0022618	GO:0022618	protein-RNA complex assembly	7/59	266/21261	8.68236e-06	0.000314144	0.000283319	RPS28/RPS5/RPL6/RPL5/RPL23A/RPLP0/PSIP1	7
GO:0071826	GO:0071826	protein-RNA complex organization	7/59	274/21261	1.05264e-05	0.000349127	0.00031487	RPS28/RPS5/RPL6/RPL5/RPL23A/RPLP0/PSIP1	7
GO:0030490	GO:0030490	maturation of SSU-rRNA	4/59	62/21261	2.64559e-05	0.000809958	0.000730484	RPS28/RPS8/RPS21/RPS16	4
GO:0140694	GO:0140694	non-membrane-bounded organelle assembly	8/59	466/21261	4.17401e-05	0.00118661	0.00107018	RPS28/RPS5/RPL6/RPL5/RPL23A/RPLP0/RPS23/SEPTIN1	8
GO:0000470	GO:0000470	maturation of LSU-rRNA	3/59	30/21261	7.81321e-05	0.00207311	0.00186969	RPL7A/RPL7A/RPL35	3
GO:0000462	GO:0000462	maturation of SSU-rRNA from tricistronic rRNA transcript (SSU-rRNA, 5.8S rRNA, LSU-rRNA)	3/59	44/21261	0.000247934	0.00616737	0.00556221	RPS8/RPS21/RPS16	3
GO:0051444	GO:0051444	negative regulation of ubiquitin-protein transferase activity	2/59	15/21261	0.000776664	0.0181831	0.0163989	RPL23/RPL5	2
GO:1904666	GO:1904666	regulation of ubiquitin protein ligase activity	2/59	19/21261	0.00125586	0.0277684	0.0250437	RPL23/RPL5	2
GO:0000028	GO:0000028	ribosomal small subunit assembly	2/59	20/21261	0.00139291	0.0285158	0.0257178	RPS28/RPS5	2
GO:0002260	GO:0002260	lymphocyte homeostasis	3/59	80/21261	0.00143296	0.0285158	0.0257178	RPS6/IL7R/LAT	3

[truncated: 11 more sheets: Cluster_10, Cluster_11, Cluster_12, Cluster_13, Cluster_14, Cluster_15, Cluster_16, Cluster_17, Cluster_18, Cluster_19, Cluster_20]
