# Supplementary material for: Single cell RNA-sequencing of feline peripheral immune cells with V(D)J repertoire and cross species analysis of T lymphocytes
Source: Front Immunol. 2024 Nov 15;15:1438004. doi: 10.3389/fimmu.2024.1438004 (PMC11604454; doi:10.3389/fimmu.2024.1438004)
Supplement: Supplementary file 6 [file Table6.xlsx]

## Sheet: Cluster_0
	p_val	avg_log2FC	pct.1	pct.2	p_val_adj
RPS8	1.08538e-61	0.691627	1	0.998	1.28726e-57
RPL29	1.42057e-61	0.578164	1	1	1.6848e-57
RPLP0	3.40644e-59	0.604746	1	1	4.04004e-55
RPS12	9.73297e-58	0.743852	1	0.998	1.15433e-53
RPS5	3.98292e-57	0.602914	1	1	4.72374e-53
ORTHO.323	7.10872e-54	0.547008	1	1	8.43094e-50
RPL13	1.15667e-53	0.677149	1	0.998	1.37181e-49
RPL5	1.44046e-53	0.624717	1	0.998	1.70838e-49
RPL12	9.3631e-53	0.628635	1	1	1.11046e-48
ENSFCAG00000023243	1.68379e-52	0.52634	1	1	1.99697e-48
SLC25A6	8.99076e-52	0.62679	1	1	1.0663e-47
ENSFCAG00000005639	1.66264e-51	0.568494	1	0.998	1.97189e-47
ORTHO.30	2.05954e-51	0.594509	1	0.998	2.44262e-47
RPL7A	2.4211e-51	0.596344	1	1	2.87143e-47
ENSFCAG00000046373	5.79761e-51	0.551524	1	1	6.87597e-47
RPL8	1.33732e-50	0.633754	1	1	1.58607e-46
ENSFCAG00000038889	7.15064e-50	0.595787	1	1	8.48066e-46
S100A8	9.27732e-50	-4.94709	0.097	0.472	1.10029e-45
ELOA	1.21015e-49	0.553458	1	1	1.43524e-45
DMRTC2	1.35265e-49	0.650792	1	0.996	1.60424e-45
EEF1A1.orth	3.75694e-49	0.586801	1	0.998	4.45573e-45
RPS26	1.32794e-48	0.581065	1	1	1.57493e-44
NACA	1.53587e-48	0.524469	1	1	1.82155e-44
RPL18	1.72835e-48	0.580351	1	0.998	2.04983e-44
RPL36	1.03877e-44	0.634851	1	0.986	1.23198e-40
RPS15A	1.18695e-44	0.43779	1	1	1.40772e-40
RPL32	1.73801e-44	0.463887	1	1	2.06128e-40
RPL22	3.90428e-44	0.63565	1	0.992	4.63047e-40
RPL35	4.65964e-44	0.488186	1	1	5.52634e-40
RPS10	1.77474e-43	0.504362	1	1	2.10485e-39
RPL6	5.59e-43	0.463722	1	1	6.62974e-39
RPS11	6.01343e-43	0.572969	1	0.996	7.13193e-39
ORTHO.181	9.48662e-43	0.409017	1	1	1.12511e-38
ENSFCAG00000041907	1.38349e-42	0.355769	1	1	1.64082e-38
RPL24	4.97221e-42	0.482049	1	1	5.89704e-38
S100A4	4.99367e-42	0.549941	1	0.996	5.9225e-38
RTL5	8.52431e-42	0.382163	1	1	1.01098e-37
RPL19	9.28795e-42	0.567152	1	1	1.10155e-37
SAT1	1.03329e-41	-1.1061	0.998	0.998	1.22549e-37
RPS28	3.88992e-41	0.454414	1	1	4.61345e-37
RPL3	2.15856e-40	0.61348	1	0.973	2.56005e-36
CXCL8	4.38528e-39	-2.37599	0.583	0.773	5.20094e-35
PPIA.orth	1.04438e-38	0.445755	1	1	1.23863e-34
RPL9	1.17344e-38	0.4801	1	1	1.3917e-34
ENSFCAG00000041947	1.94007e-38	0.387325	1	1	2.30093e-34
MIP-2BETA.orth	2.2989e-38	-1.37953	0.978	0.894	2.72649e-34
RACK1	2.50097e-38	0.574317	1	0.992	2.96615e-34
RPL23A	3.28041e-38	0.421297	1	1	3.89057e-34
RPL22L1	1.00504e-37	0.821549	0.979	0.798	1.19198e-33
RPS9	2.11789e-37	0.375421	1	1	2.51182e-33
RPS18	4.90688e-37	0.571302	0.998	0.992	5.81956e-33
ORTHO.334	5.93031e-37	0.401196	1	1	7.03334e-33
RPS17	6.9705e-37	0.562689	1	0.996	8.26701e-33
S100A9	7.48971e-37	-6.00523	0.022	0.28	8.8828e-33
S100A12	1.51577e-36	-5.2736	0.029	0.292	1.7977e-32
IL1B	1.53573e-36	-1.9844	0.76	0.849	1.82138e-32
MAPK13	1.78022e-36	-3.19302	0.144	0.452	2.11135e-32
ENSFCAG00000028061	3.45948e-36	0.392778	1	1	4.10295e-32
COX7C	2.43564e-35	0.645739	0.99	0.836	2.88867e-31
CDKN1A	5.60199e-35	-1.41638	0.732	0.849	6.64396e-31
SSR4	9.55851e-35	0.673734	0.986	0.824	1.13364e-30
RPLP2	1.05806e-34	0.4334	1	1	1.25486e-30
ORTHO.273	1.19122e-34	0.490156	0.998	1	1.41279e-30
RPS23	1.21338e-34	0.48291	1	0.996	1.43907e-30
RPS27A	1.91192e-34	0.440342	1	1	2.26754e-30
ENSFCAG00000052900	2.002e-34	0.61714	0.998	0.953	2.37437e-30
RPL15	2.57243e-34	0.526048	1	0.994	3.0509e-30
RPL27	4.15365e-34	0.385134	1	1	4.92623e-30
RPL23	5.89033e-34	0.379953	1	1	6.98593e-30
LCP1	1.49397e-33	-0.778022	0.987	0.996	1.77185e-29
RPL31	2.23236e-33	0.451433	1	0.998	2.64758e-29
PTGS2	2.84376e-33	-4.09972	0.08	0.358	3.3727e-29
RPS29	3.6873e-33	0.455415	1	0.998	4.37314e-29
RPS21	4.62859e-33	0.559004	0.997	0.98	5.48951e-29
ENSFCAG00000047778	8.46455e-33	0.668872	0.989	0.82	1.0039e-28
EEF1D	1.1967e-32	0.675338	0.97	0.804	1.41928e-28
ENSFCAG00000042979	2.94974e-32	0.519971	1	0.982	3.49839e-28
SAMSN1	3.21854e-32	-3.17402	0.2	0.489	3.81719e-28
EEF1B2	9.67192e-32	0.525299	0.998	0.973	1.14709e-27
RPS16	2.89283e-31	0.51373	0.997	0.984	3.43089e-27
GPX1	5.95696e-31	0.555788	0.998	0.951	7.06495e-27
IDO1	7.2476e-31	-5.03953	0.016	0.235	8.59565e-27
ENSFCAG00000009764	1.10512e-30	0.548541	1	0.984	1.31067e-26
ATP5MC2	2.32841e-30	0.538631	0.997	0.937	2.76149e-26
CD99	3.1106e-30	0.646573	0.992	0.845	3.68918e-26
RPL34	4.48131e-30	0.349027	1	1	5.31483e-26
HP	5.05454e-30	-6.67725	0.006	0.207	5.99469e-26
NAPSA	6.47443e-30	-1.35084	0.776	0.904	7.67868e-26
RPL38	9.52077e-30	0.360987	1	1	1.12916e-25
ATP5F1A	1.02797e-28	0.777306	0.904	0.611	1.21918e-24
ECH1	1.80393e-28	0.818838	0.861	0.546	2.13946e-24
UBA52	2.52819e-28	0.291231	1	1	2.99843e-24
ENSFCAG00000010150	5.79043e-28	0.567647	0.989	0.881	6.86744e-24
TREM2	6.93667e-28	1.3088	0.597	0.266	8.22689e-24
VCAN	7.49757e-28	-1.60094	0.652	0.765	8.89212e-24
RPL27A.orth.1	8.23611e-28	0.484397	1	0.99	9.76803e-24
RPS20	2.47293e-27	0.332029	1	1	2.93289e-23
RPL13A	2.96533e-27	0.434541	1	1	3.51688e-23
HES1	7.52563e-27	0.901658	0.826	0.554	8.9254e-23
GBP1	8.69905e-27	0.79617	0.864	0.583	1.03171e-22
NPC2	1.43747e-26	0.506769	0.995	0.961	1.70484e-22
CSF3R	2.18502e-26	-2.5897	0.198	0.468	2.59143e-22
RPL37.orth.1	5.5588e-26	0.269996	1	1	6.59273e-22
ORTHO.330	6.95786e-26	0.513326	0.992	0.898	8.25202e-22
PRDX1	7.1416e-26	0.66914	0.93	0.648	8.46994e-22
ENSFCAG00000002165	7.78729e-26	0.347963	1	0.996	9.23572e-22
MYH10	1.28887e-25	0.411164	0.997	1	1.52859e-21
RPS6	3.7307e-25	0.455227	1	0.986	4.42461e-21
HLA-DRA	7.70917e-25	0.402869	1	0.994	9.14307e-21
ORTHO.2	8.52609e-25	0.39894	1	0.996	1.01119e-20
ANKRD22	1.14578e-24	-2.59286	0.11	0.352	1.35889e-20
ICAM3	1.58821e-24	-3.44379	0.056	0.268	1.88362e-20
IFI30	1.63049e-24	0.740081	0.861	0.544	1.93376e-20
CRIP1	1.69485e-24	0.618317	1	1	2.01009e-20
UQCRH	2.12698e-24	0.555166	0.974	0.834	2.5226e-20
ENSFCAG00000053793	2.17443e-24	0.646351	0.917	0.636	2.57887e-20
PGLYRP1	2.28946e-24	-6.33488	0.006	0.172	2.7153e-20
PLEK	2.90943e-24	-0.914324	0.851	0.935	3.45058e-20
ENSFCAG00000040474	3.59406e-24	0.483695	1	0.986	4.26256e-20
FPR2	3.69202e-24	-5.23407	0.01	0.178	4.37873e-20
NDUFA13	4.37412e-24	0.492929	0.986	0.861	5.18771e-20
STING1	5.40539e-24	0.910918	0.698	0.37	6.41079e-20
SOD2	6.28393e-24	-1.21305	0.692	0.781	7.45274e-20
H3-3B	6.51915e-24	-0.834364	1	1	7.73172e-20
ENSFCAG00000048585	6.98028e-24	-3.81576	0.03	0.221	8.27861e-20
S100A10	1.14519e-23	0.433907	0.998	0.998	1.3582e-19
PPP1R3B	1.85295e-23	-7.556	0.002	0.153	2.1976e-19
DENND5A	2.41856e-23	-1.04123	0.757	0.812	2.86842e-19
RPS3A	5.16754e-23	0.271542	1	1	6.1287e-19
CLEC5A	5.2433e-23	-3.15542	0.062	0.272	6.21855e-19
WLS	7.81988e-23	-4.10924	0.024	0.2	9.27438e-19
EEF1G	9.65613e-23	0.454687	0.992	0.902	1.14522e-18
RPL7.orth	5.30708e-22	0.430062	1	0.953	6.2942e-18
IL18	7.88797e-22	-2.25353	0.278	0.499	9.35513e-18
NDUFA4	7.97257e-22	0.817846	0.727	0.427	9.45546e-18
ENSFCAG00000045369	9.07827e-22	0.470124	0.982	0.857	1.07668e-17
GSN	9.30564e-22	-1.77929	0.355	0.548	1.10365e-17
ENSFCAG00000034803	9.57937e-22	0.805767	0.768	0.468	1.13611e-17
LTB4R	1.04261e-21	-1.66642	0.497	0.656	1.23653e-17
HSPE1	1.26722e-21	0.835367	0.698	0.403	1.50293e-17
SYNGR1	2.33451e-21	-3.52625	0.032	0.209	2.76873e-17
AGAP1	5.04132e-21	0.613137	0.799	0.499	5.979e-17
NFKBIZ	5.38124e-21	-1.50435	0.756	0.791	6.38215e-17
ENO1	5.72738e-21	0.424443	0.986	0.943	6.79268e-17
C5AR1	2.06294e-20	-1.6094	0.388	0.595	2.44665e-16
MSRB1	2.85861e-20	-1.98127	0.331	0.536	3.39031e-16
ENSFCAG00000038141	4.27697e-20	0.568453	0.912	0.691	5.07249e-16
S100A6	4.55018e-20	0.378534	1	0.998	5.39651e-16
RPL4	9.4156e-20	0.508507	0.966	0.793	1.11669e-15
SLC25A3	1.50803e-19	0.479539	0.974	0.824	1.78853e-15
NFKBIA	1.62836e-19	-0.861143	0.989	0.959	1.93124e-15
ALOX5AP	2.02273e-19	-1.60719	0.54	0.679	2.39896e-15
CALR	2.18029e-19	0.542351	0.954	0.843	2.58583e-15
NDUFA12	2.41963e-19	0.647152	0.804	0.532	2.86968e-15
MCUB	2.9567e-19	0.724129	0.73	0.44	3.50664e-15
CD81	3.11835e-19	0.369997	1	0.984	3.69837e-15
ATP5PO	3.74863e-19	0.464139	0.973	0.834	4.44588e-15
RAPGEF1	4.37953e-19	0.605402	0.765	0.479	5.19412e-15
CAMP	6.66466e-19	-5.52625	0.005	0.133	7.90428e-15
MARCKS	7.02143e-19	-1.48508	0.385	0.595	8.32742e-15
NPM1	7.03909e-19	0.543716	0.941	0.71	8.34836e-15
EIF1	7.87615e-19	-0.7623	1	1	9.34111e-15
MICOS10	9.2376e-19	0.610313	0.861	0.628	1.09558e-14
CNN2	9.50084e-19	-1.96281	0.318	0.513	1.1268e-14
TMEM86A	1.19902e-18	1.06198	0.482	0.215	1.42204e-14
AKR1B1	1.27842e-18	1.30973	0.412	0.164	1.51621e-14
RPS2	1.31118e-18	0.528993	0.935	0.732	1.55506e-14
CCDC86	1.33185e-18	0.92549	0.602	0.333	1.57957e-14
LGALS1	1.6568e-18	0.39696	0.998	0.988	1.96496e-14
PICALM	1.84812e-18	-0.925489	0.743	0.838	2.19187e-14
TRAF3IP3	1.93316e-18	0.708692	0.657	0.376	2.29272e-14
ORTHO.187	2.96505e-18	0.752313	0.714	0.429	3.51655e-14
EHD1	4.05691e-18	-1.24	0.551	0.71	4.8115e-14
MIF	4.1214e-18	0.602301	0.821	0.556	4.88799e-14
SMIM4	5.78465e-18	1.05319	0.463	0.209	6.8606e-14
DUSP1	6.63753e-18	-0.481328	1	0.996	7.87211e-14
ENSFCAG00000022178	7.33546e-18	0.554291	0.946	0.757	8.69985e-14
PLIN2	7.41433e-18	-1.24445	0.957	0.914	8.7934e-14
BLVRA	8.34792e-18	0.459926	0.958	0.804	9.90064e-14
ENSFCAG00000051480	8.56801e-18	0.983384	0.558	0.301	1.01617e-13
ARL5A	8.88661e-18	0.751686	0.69	0.411	1.05395e-13
SRGN	1.0064e-17	-0.79315	0.995	0.986	1.19359e-13
GM2A	1.29911e-17	0.574766	0.896	0.677	1.54075e-13
CD86	1.40076e-17	0.519992	0.882	0.632	1.6613e-13
LIMK2	1.59745e-17	-3.3994	0.046	0.207	1.89458e-13
CMC1	1.68526e-17	0.887438	0.573	0.313	1.99872e-13
MT-ATP8	1.69851e-17	0.401134	0.998	0.969	2.01444e-13
ENSFCAG00000026006	1.76233e-17	-1.02797	0.802	0.806	2.09013e-13
ACTG1	2.07272e-17	0.27875	1	1	2.45825e-13
MT-CO1	2.25515e-17	0.241127	1	1	2.67461e-13
TIMM13	2.36424e-17	0.831457	0.573	0.305	2.80399e-13
NENF	2.49608e-17	0.711416	0.756	0.483	2.96036e-13
NDUFAF3	2.52374e-17	0.856121	0.57	0.301	2.99315e-13
TMEM256	3.26177e-17	0.766759	0.693	0.423	3.86846e-13
KLF2	3.67354e-17	0.330247	0.997	0.99	4.35681e-13
RPL26	4.88663e-17	0.497955	0.901	0.677	5.79554e-13
CLEC6A	5.50544e-17	1.18673	0.455	0.209	6.52945e-13
ENSFCAG00000009202	6.61967e-17	0.472174	0.781	0.538	7.85093e-13
AKR1A1	7.23138e-17	0.77016	0.634	0.354	8.57642e-13
LIPA	8.07248e-17	0.680641	0.682	0.399	9.57396e-13
CD163	8.24824e-17	0.598902	0.649	0.358	9.78241e-13
HMOX1	8.29838e-17	0.639359	0.824	0.571	9.84188e-13
ENSFCAG00000046253	9.69072e-17	0.0628777	0.882	0.622	1.14932e-12
FECA-DRB	1.05778e-16	0.161372	0.997	0.951	1.25453e-12
FCGRT	1.0738e-16	0.704968	0.653	0.38	1.27352e-12
VIM	1.1585e-16	0.293071	1	1	1.37398e-12
RPL10A	1.16443e-16	0.448464	0.965	0.847	1.38102e-12
RPL36AL	1.19092e-16	0.328291	1	0.986	1.41243e-12
PPIB	1.19417e-16	0.392028	0.99	0.953	1.41628e-12
ENSFCAG00000039682	1.56834e-16	1.0783	0.46	0.219	1.86005e-12
RPL17	2.16851e-16	0.316803	1	0.998	2.57185e-12
CCL14	2.23823e-16	0.89613	0.623	0.374	2.65454e-12
MT-CO3	2.7996e-16	0.252812	1	1	3.32032e-12
AQP9	2.86794e-16	-1.79354	0.152	0.344	3.40137e-12
GPR35	3.50032e-16	0.620952	0.818	0.55	4.15138e-12
P4HB	3.60742e-16	0.612975	0.804	0.564	4.2784e-12
RPL21.orth.2	3.7843e-16	0.335464	0.997	0.988	4.48818e-12
DDX5	3.90628e-16	-0.446538	0.992	0.994	4.63285e-12
ENSFCAG00000043449	4.50873e-16	-1.53321	0.23	0.425	5.34735e-12
GNAS	4.95997e-16	0.32063	0.987	0.939	5.88252e-12
BTG1	5.32745e-16	-0.980521	0.994	0.988	6.31836e-12
ENSFCAG00000045828	5.44474e-16	0.275361	0.911	0.669	6.45746e-12
MT-CYB	7.00241e-16	0.322325	0.995	0.978	8.30486e-12
ZNF593	8.93144e-16	1.20145	0.433	0.209	1.05927e-11
CD300E	9.32e-16	-3.56838	0.005	0.112	1.10535e-11
NIFK	1.46036e-15	0.717381	0.604	0.335	1.73199e-11
RBIS	1.49971e-15	0.569494	0.775	0.507	1.77866e-11
TNFSF10	1.60956e-15	1.03324	0.494	0.245	1.90894e-11
EEF2	1.97934e-15	0.296793	1	1	2.34749e-11
RPS3	2.23815e-15	0.241564	1	1	2.65445e-11
CUTA	2.25747e-15	0.853554	0.53	0.28	2.67736e-11
CD55	2.45683e-15	-2.6055	0.075	0.235	2.9138e-11
KIR3DL3	2.91207e-15	-3.52625	0.021	0.145	3.45371e-11
RAB7B	2.97405e-15	0.842452	0.436	0.2	3.52723e-11
ENSFCAG00000024242	3.09981e-15	-3.54333	0.013	0.129	3.67637e-11
DDOST	3.71614e-15	0.519918	0.869	0.64	4.40734e-11
SERBP1	3.89227e-15	0.465963	0.939	0.72	4.61624e-11
ADAM8	4.06225e-15	-1.41956	0.351	0.526	4.81783e-11
NDUFS4	4.35375e-15	0.841611	0.556	0.315	5.16355e-11
OAZ1	4.85357e-15	-0.353443	1	1	5.75634e-11
ATP6	4.98082e-15	0.250121	0.997	0.971	5.90725e-11
FHL3	5.02749e-15	0.905257	0.482	0.241	5.9626e-11
CSF1R	5.71343e-15	0.399237	0.974	0.832	6.77613e-11
ANTXR2	5.86591e-15	-1.09441	0.53	0.673	6.95697e-11
CD9	6.53754e-15	-1.11053	0.588	0.697	7.75352e-11
FAU	7.25761e-15	0.191769	1	1	8.60752e-11
PLA2G7	7.29367e-15	-4.83745	0.005	0.106	8.6503e-11
G0S2	8.26695e-15	-4.12239	0.01	0.119	9.8046e-11
CTLA4	8.42863e-15	0.867143	0.479	0.237	9.99636e-11
GLO1	8.9138e-15	0.757013	0.581	0.335	1.05718e-10
NDUFS5	1.0427e-14	0.426285	0.962	0.816	1.23664e-10
STK38L	1.10124e-14	-1.28762	0.316	0.499	1.30607e-10
PTPN1	1.10977e-14	-1.14988	0.522	0.658	1.31618e-10
QPRT	1.43296e-14	0.565917	0.794	0.556	1.6995e-10
MT-ND5	1.45138e-14	0.374777	0.74	0.462	1.72133e-10
ACAT1	1.4546e-14	0.549977	0.797	0.55	1.72515e-10
SYTL1	1.59704e-14	-3.00018	0.01	0.117	1.89409e-10
COX5A	2.03348e-14	0.433281	0.944	0.746	2.41171e-10
RFLNB	2.03437e-14	-1.4147	0.482	0.599	2.41276e-10
PSMB2	2.3191e-14	0.579107	0.775	0.513	2.75045e-10
EIF3F	2.92002e-14	0.380637	0.981	0.888	3.46315e-10
SERPINB1	2.94948e-14	-0.873105	0.896	0.92	3.49808e-10
CP	3.09984e-14	-3.29639	0.065	0.211	3.67641e-10
FBL	3.18103e-14	0.745139	0.529	0.288	3.7727e-10
CCR1	3.2193e-14	0.833192	0.562	0.327	3.81809e-10
PDCD4	3.57561e-14	0.975029	0.422	0.204	4.24067e-10
TYROBP	3.68315e-14	-0.346646	1	0.994	4.36822e-10
IL1R2	3.99418e-14	-3.37519	0.054	0.192	4.7371e-10
ENSFCAG00000041104	4.17795e-14	-1.5307	0.505	0.667	4.95505e-10
SLC7A2	4.5069e-14	0.367782	0.971	0.902	5.34518e-10
PTMA	4.98655e-14	0.230555	1	1	5.91405e-10
MPP1	5.15663e-14	0.505541	0.851	0.622	6.11576e-10
NOP53	8.11844e-14	0.483747	0.856	0.638	9.62847e-10
DCTD	8.8753e-14	0.638416	0.601	0.354	1.05261e-09
SDF2L1	9.14163e-14	0.776623	0.529	0.297	1.0842e-09
IL18RAP	1.06896e-13	-5.55273	0.003	0.094	1.26779e-09
MEGF9	1.08247e-13	-5.52625	0.003	0.094	1.28381e-09
LILRA4	1.24974e-13	-1.46832	0.222	0.401	1.48219e-09
CCR5	1.42368e-13	0.985229	0.423	0.207	1.68849e-09
CAMK2A	1.47429e-13	0.409266	1	1	1.7485e-09
C1QBP	1.65056e-13	0.819243	0.5	0.272	1.95756e-09
H1-2	1.68184e-13	-1.51231	0.657	0.769	1.99466e-09
PSME2	1.6865e-13	0.645392	0.681	0.466	2.00019e-09
IMPDH2	1.88139e-13	0.834194	0.466	0.241	2.23133e-09
FOS	2.35944e-13	0.279843	1	1	2.79829e-09
THBS1	2.50199e-13	-2.37651	0.07	0.215	2.96736e-09
RAPH1	2.62165e-13	0.973939	0.417	0.2	3.10928e-09
TWF2	2.64379e-13	0.451027	0.903	0.722	3.13554e-09
EIF4B	2.79051e-13	0.454848	0.901	0.724	3.30955e-09
PRELID3B	3.0984e-13	0.236909	1	0.996	3.67471e-09
ENSFCAG00000041242	3.53769e-13	-1.04413	0.804	0.9	4.1957e-09
CCT5	3.68725e-13	0.675852	0.623	0.403	4.37308e-09
PHLDA1	3.73564e-13	-0.635837	0.981	0.98	4.43047e-09
F13A1	3.91444e-13	0.520243	0.712	0.491	4.64253e-09
NLRP12	4.04201e-13	-2.97727	0.048	0.178	4.79383e-09
YWHAE	4.65475e-13	0.527301	0.791	0.544	5.52053e-09
KLF10	4.94711e-13	0.598125	0.749	0.515	5.86727e-09
TOMM20	5.02659e-13	0.400328	0.915	0.73	5.96154e-09
ENSFCAG00000052290	5.08061e-13	0.590769	0.727	0.497	6.0256e-09
GNG8	5.35705e-13	0.938359	0.395	0.19	6.35346e-09
TMEM258	5.55974e-13	0.633653	0.647	0.411	6.59385e-09
MPEG1	6.01597e-13	0.619514	0.543	0.309	7.13494e-09
EIF3I	6.06161e-13	0.403795	0.941	0.808	7.18906e-09
CD244	6.2371e-13	0.686446	0.542	0.309	7.3972e-09
ENSFCAG00000050660	6.23738e-13	0.508065	0.847	0.599	7.39753e-09
CHID1	7.16821e-13	0.834813	0.51	0.286	8.5015e-09
ADGRE5	7.41297e-13	-0.81576	0.874	0.888	8.79179e-09
SNRPD1	8.12339e-13	0.531703	0.676	0.427	9.63434e-09
ENSFCAG00000048459	8.94205e-13	-3.14292	0.04	0.162	1.06053e-08
SPCS2	9.34235e-13	0.702313	0.562	0.331	1.108e-08
RBX1	9.66029e-13	0.583912	0.73	0.491	1.14571e-08
HDAC9	9.69043e-13	0.691576	0.559	0.325	1.14929e-08
UQCRFS1	1.06632e-12	0.509371	0.784	0.564	1.26466e-08
SRSF5	1.60407e-12	-0.713354	0.789	0.814	1.90243e-08
COMMD3	1.61719e-12	0.638155	0.605	0.364	1.91798e-08
RPN1	1.6422e-12	0.685331	0.615	0.393	1.94765e-08
SNRPE.orth.1	1.66592e-12	0.461142	0.8	0.552	1.97578e-08
ANXA2	1.6694e-12	0.352022	0.998	0.99	1.97991e-08
CD46	1.72284e-12	-0.645554	0.895	0.916	2.04329e-08
CASP12	1.83345e-12	0.685492	0.57	0.331	2.17447e-08
GSDMD	1.87236e-12	0.739249	0.545	0.319	2.22062e-08
CPD	1.88884e-12	-1.51659	0.244	0.405	2.24016e-08
MS4A7	1.88971e-12	0.516382	0.633	0.376	2.24119e-08
CD24	1.97366e-12	-4.82665	0.006	0.094	2.34076e-08
TUBB	2.0578e-12	0.535944	0.74	0.526	2.44055e-08
RGS10	2.30813e-12	0.578794	0.637	0.391	2.73744e-08
MT-CO2	2.36633e-12	0.187328	1	1	2.80647e-08
IFRD1	2.42239e-12	-1.2464	0.621	0.665	2.87295e-08
NUDT21	2.48187e-12	0.926606	0.409	0.209	2.9435e-08
FTH1	2.73287e-12	-0.294333	1	1	3.24118e-08
COPZ1	2.82469e-12	0.679845	0.602	0.389	3.35008e-08
NDUFA3	2.87462e-12	0.33254	0.995	0.906	3.4093e-08
ENSFCAG00000002344	2.93359e-12	0.649385	0.596	0.364	3.47924e-08
FGR	3.08889e-12	-0.417528	0.97	0.975	3.66342e-08
EIF2S2	3.40642e-12	0.513439	0.781	0.562	4.04001e-08
CTSA	3.45728e-12	0.472896	0.848	0.648	4.10034e-08
PADI4	3.52629e-12	-5.59473	0.005	0.088	4.18218e-08
ANTKMT	3.68185e-12	1.0551	0.353	0.166	4.36667e-08
MT-ND1	3.98402e-12	0.548271	0.676	0.438	4.72505e-08
ORTHO.135	3.98518e-12	0.308319	0.992	0.943	4.72643e-08
SGK1	4.23126e-12	-1.1257	0.685	0.757	5.01827e-08
BTG2	4.47038e-12	-0.676804	0.962	0.949	5.30187e-08
MGST3	4.81537e-12	0.995657	0.383	0.19	5.71103e-08
LSM7	4.83186e-12	0.8594	0.404	0.202	5.73059e-08
BTF3	4.85561e-12	0.243901	0.998	0.996	5.75876e-08
MYH9	4.92597e-12	-0.914781	0.551	0.669	5.8422e-08
ATP5PD	5.12668e-12	0.481208	0.776	0.573	6.08025e-08
SARAF	5.49253e-12	-0.616915	0.883	0.879	6.51413e-08
PDIA3	5.84261e-12	0.399683	0.928	0.781	6.92934e-08
HCK	6.30987e-12	-1.29449	0.347	0.493	7.48351e-08
PLD3	6.58731e-12	0.738107	0.441	0.231	7.81255e-08
PLEKHO1	6.6861e-12	0.824244	0.495	0.294	7.92971e-08
RTRAF	7.1023e-12	0.3558	0.96	0.845	8.42333e-08
EIF3H	7.59411e-12	0.347297	0.987	0.883	9.00661e-08
NDUFB8	7.82274e-12	0.500964	0.724	0.499	9.27777e-08
GGH	7.91606e-12	-0.564354	0.971	0.9	9.38844e-08
CMTM6	8.23251e-12	-0.718745	0.847	0.857	9.76376e-08
EIF4A1	8.37192e-12	0.30507	0.982	0.896	9.92909e-08
ALDH1A2	9.05271e-12	-1.78804	0.121	0.27	1.07365e-07
ATP5MC3	9.82291e-12	0.402332	0.928	0.759	1.165e-07
ERP29	9.98895e-12	0.552763	0.738	0.524	1.18469e-07
GIMAP5	1.03094e-11	0.523122	0.704	0.47	1.22269e-07
CTSB	1.07042e-11	0.387599	0.895	0.722	1.26952e-07
GPX4	1.07489e-11	0.492654	0.76	0.524	1.27482e-07
PSMA1	1.11816e-11	0.84138	0.479	0.28	1.32614e-07
CCDC85B	1.15501e-11	0.505456	0.748	0.509	1.36984e-07
CTSC	1.28001e-11	0.431086	0.794	0.566	1.51809e-07
ETV6	1.31908e-11	-0.837528	0.623	0.71	1.56443e-07
TM9SF1	1.49304e-11	0.589901	0.567	0.348	1.77075e-07
CD93	1.59756e-11	0.610632	0.543	0.321	1.89471e-07
IRF8	1.63074e-11	0.473934	0.73	0.499	1.93406e-07
MMP8	1.64876e-11	-3.3683	0.003	0.08	1.95543e-07
GSTO1	1.69021e-11	0.990122	0.343	0.162	2.00459e-07
ND1	1.80369e-11	0.329229	0.893	0.677	2.13917e-07
ANP32B	1.87949e-11	0.420277	0.925	0.763	2.22908e-07
MRPL3	1.91976e-11	0.601167	0.637	0.429	2.27683e-07
SGSH	2.1374e-11	1.16264	0.316	0.143	2.53495e-07
GUSB	2.29196e-11	0.971246	0.337	0.16	2.71827e-07
TMEM147	2.32349e-11	0.494682	0.727	0.491	2.75566e-07
TUFM	2.3343e-11	0.544539	0.583	0.352	2.76848e-07
ATIC	2.525e-11	0.781175	0.487	0.288	2.99465e-07
PSMF1	2.55374e-11	0.561471	0.673	0.448	3.02873e-07
DDTL	2.58141e-11	0.786472	0.47	0.266	3.06156e-07
CRYL1	2.63352e-11	0.66494	0.518	0.299	3.12336e-07
KARS1	2.72387e-11	0.427322	0.904	0.689	3.23051e-07
TMSB10	2.72854e-11	0.176945	1	1	3.23605e-07
IER5L	3.06982e-11	0.9885	0.296	0.125	3.6408e-07
NDUFA11	3.26606e-11	0.51609	0.728	0.515	3.87355e-07
CRTAP	3.26822e-11	0.574162	0.618	0.389	3.87611e-07
ID2	3.41817e-11	0.276835	0.994	0.992	4.05395e-07
PSAP	3.48241e-11	0.23386	1	0.994	4.13014e-07
CLTA	3.67851e-11	0.342438	0.941	0.816	4.36272e-07
BCOR	3.75178e-11	0.887375	0.395	0.204	4.44961e-07
PSMB9	3.78425e-11	0.606043	0.594	0.374	4.48812e-07
SELENOH	3.82023e-11	0.503679	0.657	0.421	4.53079e-07
IFI27L2	3.83392e-11	0.906706	0.385	0.196	4.54703e-07
PHB2	3.94908e-11	0.620464	0.621	0.411	4.68361e-07
KDELR1	4.88681e-11	0.503238	0.693	0.472	5.79575e-07
PPP1R15A	5.39106e-11	-0.846398	0.786	0.824	6.3938e-07
GABARAP	5.49554e-11	-0.382403	1	1	6.51771e-07
NDUFB3	5.51512e-11	0.83497	0.409	0.215	6.54094e-07
ATP5F1C	5.72273e-11	0.461718	0.845	0.642	6.78715e-07
HDDC2	5.77088e-11	0.895508	0.334	0.157	6.84426e-07
ABCA6	6.1307e-11	0.829538	0.396	0.209	7.27102e-07
ENSFCAG00000044476	6.18547e-11	-4.2471	0.006	0.084	7.33596e-07
ELANE	6.19973e-11	-1.11754	0.401	0.538	7.35288e-07
ENSFCAG00000042461	6.34834e-11	-1.61838	0.219	0.368	7.52913e-07
SSR3	6.68538e-11	0.604359	0.615	0.401	7.92886e-07
MAT2B	7.08576e-11	0.596818	0.607	0.393	8.40371e-07
DBI	7.30534e-11	0.43776	0.796	0.579	8.66414e-07
ZFP36L2	7.3164e-11	0.515073	0.717	0.499	8.67725e-07
REPS2	8.16832e-11	-3.61008	0.019	0.11	9.68763e-07
HADHA	8.64173e-11	0.915476	0.395	0.211	1.02491e-06
CISD2	1.04587e-10	0.629665	0.508	0.297	1.24041e-06
CXCR2	1.06104e-10	-4.26322	0.008	0.086	1.25839e-06
MRPL58	1.06554e-10	1.50992	0.241	0.094	1.26373e-06
HEBP1	1.11148e-10	0.580991	0.612	0.397	1.31822e-06
LAP3	1.19374e-10	0.457714	0.797	0.591	1.41578e-06
UQCR10	1.20795e-10	0.385971	0.847	0.652	1.43262e-06
RPL10	1.21571e-10	0.501436	0.773	0.546	1.44183e-06
SNRPB2	1.2819e-10	0.680301	0.492	0.29	1.52033e-06
MT-ND4	1.29282e-10	0.302635	0.919	0.712	1.53328e-06
GNPTG	1.3014e-10	0.619769	0.54	0.333	1.54346e-06
RUBCNL	1.30992e-10	-2.33287	0.045	0.155	1.55356e-06
ABTB1	1.34617e-10	-2.26613	0.096	0.227	1.59656e-06
DNPEP	1.35417e-10	0.533723	0.62	0.401	1.60605e-06
ATP5PF	1.51593e-10	0.379473	0.808	0.607	1.7979e-06
CXCL16	1.59919e-10	0.625615	0.601	0.391	1.89664e-06
ECHS1	1.61391e-10	0.436952	0.74	0.493	1.9141e-06
NDUFA10	1.62838e-10	0.778421	0.423	0.233	1.93126e-06
PCBD1	1.70689e-10	0.727088	0.489	0.294	2.02437e-06
NELFB	1.83273e-10	0.771051	0.401	0.215	2.17362e-06
LGALS3	1.95948e-10	0.224708	1	1	2.32394e-06
TSPAN2	1.97063e-10	-3.0084	0.03	0.129	2.33717e-06
NDUFS8	1.99778e-10	0.517383	0.687	0.472	2.36936e-06
ENSFCAG00000053260	2.01426e-10	0.745117	0.396	0.207	2.38891e-06
GADD45A	2.13156e-10	-1.41156	0.387	0.513	2.52804e-06
RAB14	2.18287e-10	0.586528	0.521	0.311	2.58889e-06
ALDH9A1	2.30346e-10	0.663793	0.471	0.278	2.7319e-06
FGD2	2.32888e-10	0.649958	0.537	0.335	2.76205e-06
ENSFCAG00000034055	2.43573e-10	1.70668	0.182	0.055	2.88878e-06
PRDX4	2.49244e-10	0.849256	0.343	0.17	2.95603e-06
S1PR1	2.59468e-10	-4.59154	0.003	0.072	3.07729e-06
ENSFCAG00000029331	2.87319e-10	0.540361	0.572	0.35	3.4076e-06
AREG	3.15553e-10	-1.14124	0.668	0.736	3.74246e-06
BPI	3.18546e-10	0.717672	0.58	0.372	3.77796e-06
NDUFB10	3.1875e-10	0.546375	0.585	0.376	3.78037e-06
FOSL1	3.30451e-10	1.14617	0.236	0.09	3.91915e-06
SDHB	3.31006e-10	0.428572	0.612	0.382	3.92574e-06
SPI1	3.36592e-10	-0.366331	0.995	0.998	3.99198e-06
GLUD1	3.38887e-10	0.640573	0.535	0.329	4.0192e-06
SNX10	3.40418e-10	-1.07783	0.393	0.532	4.03736e-06
UQCRC1	3.44097e-10	0.426632	0.773	0.552	4.08099e-06
GADD45G	3.51304e-10	0.848492	0.361	0.184	4.16647e-06
SMARCE1	3.59992e-10	0.621419	0.5	0.299	4.2695e-06
PPOX	3.60374e-10	0.630791	0.535	0.339	4.27404e-06
RWDD1	3.67213e-10	0.592941	0.551	0.348	4.35514e-06
SF3B5	3.83271e-10	0.479918	0.764	0.571	4.5456e-06
CALM1	4.08913e-10	0.300601	0.986	0.951	4.84971e-06
CHCHD3	4.26387e-10	0.83472	0.367	0.19	5.05695e-06
ENSFCAG00000013241	4.35927e-10	0.590653	0.503	0.305	5.1701e-06
EIF3G	4.51569e-10	0.332724	0.95	0.796	5.35561e-06
BASP1	4.73273e-10	-2.88471	0.002	0.065	5.61301e-06
LCN2	4.8532e-10	-1.21708	0.925	0.845	5.75589e-06
NDUFB4	4.9443e-10	0.589224	0.57	0.372	5.86394e-06
BST2	5.01467e-10	1.17741	0.243	0.098	5.94739e-06
RPN2	5.17296e-10	0.454596	0.695	0.485	6.13513e-06
ENSFCAG00000049745	5.49739e-10	-1.76232	0.246	0.372	6.5199e-06
ERH	5.64959e-10	0.556719	0.613	0.413	6.70041e-06
ACSF2	5.74336e-10	0.978367	0.319	0.153	6.81163e-06
UQCRB	5.96251e-10	0.527348	0.609	0.411	7.07154e-06
CTSZ	6.0187e-10	0.251205	0.992	0.961	7.13818e-06
LRRC75B	6.1117e-10	-2.6379	0.035	0.133	7.24847e-06
PROK2	6.38397e-10	-2.28038	0.099	0.223	7.57139e-06
BSG	6.81124e-10	0.343534	0.949	0.777	8.07814e-06
AIG1	7.30984e-10	0.352463	0.923	0.734	8.66947e-06
ORTHO.250	7.32306e-10	0.373583	0.915	0.73	8.68515e-06
CLECL1	7.45266e-10	0.54396	0.564	0.374	8.83886e-06
POLD4	7.79288e-10	0.71097	0.474	0.284	9.24236e-06
ABRACL	7.99111e-10	0.456116	0.802	0.593	9.47745e-06
NUCB2	8.12392e-10	0.82121	0.372	0.2	9.63497e-06
CNPY3	8.15009e-10	0.479316	0.728	0.521	9.66601e-06
NUTF2	8.1693e-10	0.716428	0.471	0.29	9.68879e-06
JAML	8.23618e-10	-1.60902	0.209	0.352	9.76811e-06
TMEM109	8.30161e-10	0.908814	0.364	0.192	9.84571e-06
ATP5F1D	8.36389e-10	0.339964	0.917	0.74	9.91957e-06
CE3H16orf54	8.40189e-10	0.488736	0.649	0.464	9.96465e-06
SRSF2	8.67806e-10	0.703932	0.519	0.331	1.02922e-05
HPRT1	8.88796e-10	0.740308	0.446	0.26	1.05411e-05
ROMO1	9.09e-10	0.542227	0.573	0.358	1.07807e-05
PSMB5	9.89238e-10	1.09113	0.302	0.147	1.17324e-05
MRPS26	9.92119e-10	1.03174	0.297	0.141	1.17665e-05
PHLDA2	1.00914e-09	0.328118	0.979	0.961	1.19685e-05
SCP2	1.0409e-09	0.620952	0.506	0.315	1.2345e-05
SMIM26	1.05587e-09	0.821459	0.372	0.198	1.25227e-05
ETFA	1.05786e-09	0.726134	0.411	0.229	1.25462e-05
CYB5R3	1.07987e-09	0.673419	0.458	0.27	1.28072e-05
RSL1D1	1.10243e-09	0.974496	0.327	0.164	1.30748e-05
ENSFCAG00000018682	1.14735e-09	1.03897	0.313	0.155	1.36076e-05
TNFAIP8L2	1.14759e-09	0.42652	0.754	0.554	1.36104e-05
FAH	1.19075e-09	0.762549	0.438	0.258	1.41223e-05
PHB1	1.22131e-09	0.750243	0.438	0.258	1.44847e-05
YBX3	1.22935e-09	0.538764	0.522	0.317	1.458e-05
METAP2	1.25983e-09	0.701122	0.433	0.249	1.49416e-05
PPT1	1.29036e-09	0.602053	0.497	0.303	1.53037e-05
TREX1	1.39407e-09	0.948526	0.276	0.123	1.65336e-05
MOGAT1	1.40831e-09	-2.98436	0.05	0.151	1.67026e-05
IL1A	1.41218e-09	-1.54459	0.347	0.472	1.67485e-05
HSPD1	1.45802e-09	0.636785	0.518	0.327	1.72921e-05
PDIA6	1.48103e-09	0.460466	0.746	0.558	1.75651e-05
SLC1A4	1.48865e-09	1.26448	0.212	0.08	1.76554e-05
CD52	1.75751e-09	-0.405	0.998	0.996	2.08441e-05
CACYBP	1.82571e-09	0.478995	0.69	0.493	2.1653e-05
DNAJA1	1.82673e-09	0.47583	0.786	0.611	2.1665e-05
AHNAK	1.89972e-09	0.507201	0.577	0.37	2.25306e-05
ATP5MJ	1.91279e-09	0.352104	0.912	0.755	2.26857e-05
NUDT14	1.98909e-09	0.922826	0.291	0.139	2.35906e-05
ATG3	2.01184e-09	0.469139	0.597	0.378	2.38605e-05
FUCA2	2.05147e-09	0.457493	0.565	0.356	2.43305e-05
SLC38A6	2.06759e-09	0.802661	0.326	0.164	2.45216e-05
GSTK1	2.07533e-09	0.813597	0.315	0.155	2.46134e-05
EBI3	2.07917e-09	0.54131	0.535	0.331	2.4659e-05
PYCARD	2.26896e-09	0.245553	0.997	0.986	2.69099e-05
IFNGR1	2.38127e-09	0.39043	0.797	0.597	2.82419e-05
REXO2	2.46663e-09	1.13094	0.235	0.096	2.92542e-05
DNASE2	2.5547e-09	0.768478	0.428	0.254	3.02988e-05
SCPEP1	2.62384e-09	0.386574	0.821	0.63	3.11187e-05
OGFRL1	2.66829e-09	-1.08305	0.628	0.656	3.16459e-05
MRPS18C	2.76218e-09	0.598157	0.431	0.239	3.27594e-05
ENSFCAG00000045624	2.76417e-09	0.689768	0.425	0.243	3.27831e-05
SMARCD2	2.8769e-09	1.1054	0.243	0.102	3.412e-05
SDHD	2.89517e-09	0.507	0.596	0.397	3.43367e-05
SDHA	3.00304e-09	0.768217	0.369	0.196	3.5616e-05
PSMA2	3.06978e-09	0.491073	0.591	0.395	3.64076e-05
IVNS1ABP	3.19072e-09	-1.48081	0.222	0.356	3.78419e-05
CDK4	3.42326e-09	1.41978	0.204	0.078	4.05998e-05
CTSS	3.42406e-09	0.209696	1	1	4.06093e-05
DNAJC25	3.49344e-09	0.458483	0.572	0.374	4.14322e-05
DNAJC7	3.5999e-09	0.491669	0.609	0.403	4.26948e-05
IPO5	3.71055e-09	0.666321	0.411	0.231	4.40072e-05
TRAPPC4	3.72247e-09	0.778098	0.369	0.196	4.41485e-05
ENSFCAG00000051498	3.83648e-09	-1.91704	0.15	0.276	4.55006e-05
ADAM15	3.91127e-09	0.579541	0.532	0.337	4.63876e-05
PSMA5	4.06894e-09	0.615183	0.466	0.284	4.82577e-05
GGCT	4.33586e-09	0.786116	0.324	0.164	5.14233e-05
PNPLA2	4.71664e-09	-0.814596	0.717	0.744	5.59394e-05
SLC25A5	4.74649e-09	0.379194	0.891	0.757	5.62934e-05
GPR183	4.92379e-09	0.994169	0.278	0.131	5.83962e-05
EIF3K	4.94716e-09	0.178629	1	0.996	5.86733e-05
CCM2	4.96834e-09	0.413202	0.72	0.517	5.89245e-05
XRCC4	4.99457e-09	-1.64583	0.238	0.358	5.92356e-05
CCT7	5.02936e-09	0.514616	0.637	0.446	5.96482e-05
SMARCB1	5.21709e-09	0.822009	0.359	0.198	6.18746e-05
TMEM14C	5.22319e-09	0.334643	0.883	0.695	6.19471e-05
TNS3	5.22842e-09	0.3166	0.719	0.493	6.2009e-05
IDH3G	5.25673e-09	0.705072	0.45	0.276	6.23449e-05
MTX1	5.33308e-09	0.758275	0.372	0.202	6.32503e-05
ENSFCAG00000052117	5.41122e-09	1.29003	0.217	0.088	6.41771e-05
ENSFCAG00000037046	5.4179e-09	0.539836	0.597	0.401	6.42563e-05
ITPKB	5.60944e-09	0.224447	0.605	0.37	6.65279e-05
TIMM9	6.03322e-09	1.08846	0.273	0.131	7.1554e-05
PNP	6.11896e-09	0.526488	0.575	0.387	7.25709e-05
AHCY	6.28995e-09	0.700628	0.411	0.239	7.45988e-05
MRPL52	6.34826e-09	0.435969	0.732	0.53	7.52904e-05
CCT4	6.55286e-09	0.539422	0.511	0.317	7.7717e-05
NIPSNAP3A	6.60941e-09	0.842981	0.348	0.186	7.83876e-05
CAPN8	6.90239e-09	0.573662	0.422	0.241	8.18624e-05
SNRPG.orth.1	7.72477e-09	0.449679	0.631	0.425	9.16158e-05
RGS1	8.4982e-09	0.567966	0.542	0.348	0.000100789
HINT2	8.6581e-09	0.705072	0.388	0.225	0.000102685
METRNL	8.68852e-09	-0.672619	0.812	0.826	0.000103046
ATP5IF1	9.20086e-09	0.396234	0.821	0.642	0.000109122
COPS6	9.2699e-09	0.510189	0.545	0.346	0.000109941
ESS2	9.53283e-09	1.23905	0.208	0.082	0.000113059
RPS6KA2	9.55091e-09	-2.01739	0.118	0.235	0.000113274
AZIN1	9.60561e-09	-0.886843	0.55	0.624	0.000113923
MACROH2A1	1.02871e-08	0.330955	0.858	0.687	0.000122005
PQBP1	1.05214e-08	0.493295	0.478	0.292	0.000124784
INO80B	1.07465e-08	1.17419	0.236	0.104	0.000127453
FCGR2B	1.11935e-08	-0.993243	0.487	0.575	0.000132754
ERG	1.12338e-08	-2.35633	0.081	0.188	0.000133233
ENSFCAG00000002945	1.12368e-08	0.314791	0.936	0.777	0.000133268
SLCO3A1	1.12441e-08	0.589065	0.439	0.268	0.000133355
GAPDH	1.13681e-08	-0.708901	1	1	0.000134826
SEC61B	1.20632e-08	0.313572	0.885	0.722	0.000143069
TRIM16	1.21436e-08	-2.75436	0.067	0.17	0.000144024
MDH1	1.22935e-08	0.433454	0.687	0.479	0.000145801
TECR	1.27585e-08	0.541942	0.538	0.358	0.000151316
PKIB	1.28753e-08	-4.10356	0.008	0.072	0.000152701
DPY19L2	1.32113e-08	0.705177	0.481	0.297	0.000156685
NAA38	1.37315e-08	0.537918	0.441	0.26	0.000162855
YBX1	1.4441e-08	0.214401	0.998	0.973	0.00017127
SAMHD1	1.45175e-08	0.312279	0.858	0.658	0.000172178
HNRNPA3	1.49596e-08	0.347975	0.805	0.585	0.000177421
BRI3	1.50732e-08	-0.547798	0.922	0.92	0.000178768
PSMA3	1.52398e-08	0.571779	0.514	0.331	0.000180744
ATOX1	1.52405e-08	0.419191	0.593	0.389	0.000180752
GIMAP1	1.5454e-08	0.579132	0.411	0.239	0.000183284
HNRNPR	1.56965e-08	0.599549	0.431	0.258	0.00018616
PPP4R1	1.61002e-08	-1.44764	0.246	0.364	0.000190948
NPL	1.65184e-08	0.726134	0.3	0.149	0.000195909
CE3H7orf50	1.65715e-08	0.584433	0.562	0.395	0.000196538
CFAP54	1.70275e-08	-1.64042	0.117	0.237	0.000201947
PLEKHJ1	1.74621e-08	0.97382	0.256	0.117	0.000207101
TRIB1	1.76041e-08	-1.20949	0.249	0.38	0.000208784
ARID5B	1.85464e-08	-1.46151	0.168	0.294	0.00021996
MRPS18B	1.93857e-08	0.650098	0.324	0.168	0.000229915
CCDC88A	2.05838e-08	0.427694	0.612	0.417	0.000244124
VEGFA	2.09796e-08	0.391187	0.387	0.213	0.000248818
SLC7A7	2.18742e-08	0.35639	0.669	0.444	0.000259428
CASP6	2.23713e-08	0.817701	0.361	0.204	0.000265324
SNX6	2.34439e-08	0.328543	0.644	0.438	0.000278045
MVB12A	2.3534e-08	0.704044	0.348	0.188	0.000279114
SIGLEC1	2.41117e-08	1.11316	0.268	0.131	0.000285964
LDLRAD4	2.45229e-08	0.518141	0.527	0.348	0.000290841
NDUFA6	2.46182e-08	0.596225	0.457	0.282	0.000291972
GMFB	2.57614e-08	0.924628	0.319	0.172	0.00030553
TAPBPL	2.5919e-08	0.469927	0.57	0.368	0.0003074
ADAM17	2.65942e-08	-0.825427	0.641	0.673	0.000315407
MANF	2.73076e-08	0.434508	0.676	0.479	0.000323868
EIF3M	2.7374e-08	0.401729	0.704	0.524	0.000324656
OSTC	2.79108e-08	0.572413	0.419	0.245	0.000331022
CB1H4orf48	2.80566e-08	0.962622	0.292	0.151	0.000332752
FKBP11	2.9166e-08	0.994579	0.252	0.119	0.000345909
RAN	3.02344e-08	0.355615	0.869	0.679	0.00035858
ARF6	3.04176e-08	0.227923	0.987	0.975	0.000360752
GCNT2	3.08247e-08	-0.6112	0.621	0.697	0.000365581
DAZAP2	3.11404e-08	-0.460995	0.933	0.945	0.000369325
CD2	3.22791e-08	0.736781	0.377	0.219	0.00038283
PPDPF	3.35406e-08	-0.484125	0.994	0.996	0.000397792
QARS1	3.40151e-08	0.505225	0.629	0.436	0.000403419
OSCAR	3.41293e-08	0.365225	0.788	0.581	0.000404774
MXD4	3.50278e-08	0.370549	0.594	0.391	0.00041543
DUSP23	3.50309e-08	0.676839	0.364	0.202	0.000415467
CD300LB	3.51733e-08	-1.94129	0.072	0.174	0.000417155
ACAD9	3.52405e-08	-1.02383	0.569	0.636	0.000417952
NAAA	3.53695e-08	0.599665	0.497	0.325	0.000419482
HSP90B1	3.53767e-08	0.253953	0.963	0.888	0.000419567
PFN1	3.588e-08	0.131335	1	1	0.000425537
GBP1-like	3.59315e-08	0.791995	0.364	0.215	0.000426148
CD69	3.59631e-08	0.659185	0.316	0.172	0.000426522
CHI3L1	3.6423e-08	-0.472678	0.957	0.933	0.000431977
ENSFCAG00000003348	3.90293e-08	-0.522277	1	1	0.000462888
PAFAH1B3	4.23617e-08	1.08296	0.233	0.106	0.00050241
VRK2	4.2545e-08	0.659497	0.371	0.213	0.000504583
PCMT1	4.30402e-08	0.49548	0.494	0.311	0.000510457
WIPI1	4.33819e-08	-2.0301	0.062	0.16	0.000514509
PET117	4.37151e-08	0.992282	0.267	0.133	0.000518461
SDHC	4.56598e-08	0.423464	0.695	0.503	0.000541525
MLEC	4.81385e-08	0.560651	0.403	0.235	0.000570923
NAXE	4.84843e-08	0.717672	0.415	0.26	0.000575024
RIPOR2	4.877e-08	-0.906704	0.497	0.595	0.000578412
BZW1	5.0045e-08	0.354022	0.823	0.654	0.000593533
SHE	5.0348e-08	0.88328	0.321	0.174	0.000597127
ST6GAL1	5.09439e-08	-1.10072	0.508	0.562	0.000604194
CAV2	5.2457e-08	1.61566	0.147	0.047	0.00062214
HPSE	5.35501e-08	0.859805	0.264	0.129	0.000635104
CUEDC2	5.36206e-08	0.458457	0.538	0.354	0.000635941
HIGD2A	5.36658e-08	0.347954	0.663	0.446	0.000636476
NME2	5.38525e-08	0.199216	0.997	0.982	0.000638691
SIK1	5.45692e-08	0.998103	0.246	0.117	0.000647191
CAPN2	5.53047e-08	0.743207	0.326	0.178	0.000655914
PAM16	5.56139e-08	0.445028	0.53	0.346	0.00065958
CPPED1	5.57004e-08	0.597502	0.35	0.192	0.000660607
TREM1	5.61362e-08	-1.10163	0.43	0.519	0.000665775
TPGS2	5.7297e-08	0.892585	0.276	0.139	0.000679542
TCN2	5.80844e-08	0.707175	0.283	0.139	0.000688881
ZNF865	5.85448e-08	0.395632	0.724	0.53	0.000694342
GLIPR2	5.95507e-08	-0.519559	0.925	0.906	0.000706271
ABCA17	6.03948e-08	0.489701	0.315	0.162	0.000716282
MYL12A	6.25509e-08	-0.298253	0.998	1	0.000741853
HLA-DMA	6.33448e-08	0.577438	0.39	0.225	0.000751269
VPS72	6.35118e-08	0.475166	0.339	0.18	0.00075325
PPP1R18	6.45351e-08	0.421665	0.623	0.425	0.000765386
ENSFCAG00000029320	6.46664e-08	0.331459	0.81	0.579	0.000766944
ATP5MF	6.49114e-08	0.343797	0.891	0.714	0.000769849
EAF1	6.53135e-08	-1.64639	0.169	0.286	0.000774618
NCOR2	6.56855e-08	0.615343	0.422	0.256	0.00077903
GPBAR1	6.67707e-08	1.1291	0.232	0.106	0.0007919
TKT	6.99349e-08	-0.489828	0.923	0.908	0.000829428
MT-ND2	7.07078e-08	0.150361	0.971	0.861	0.000838595
NDUFC2	7.18125e-08	0.321358	0.781	0.573	0.000851697
PIM3	7.64164e-08	0.543881	0.427	0.26	0.000906298
PRDX3	7.91396e-08	0.72436	0.327	0.18	0.000938596
SLC2A6	8.00771e-08	0.494808	0.433	0.264	0.000949714
UBE2G1	8.13295e-08	0.895859	0.299	0.16	0.000964567
ICAM2	8.17328e-08	0.496359	0.559	0.378	0.000969351
SPCS1	8.21353e-08	0.318988	0.875	0.706	0.000974124
MAP4K1	8.28476e-08	0.477662	0.53	0.35	0.000982572
PA2G4	8.37522e-08	0.502886	0.524	0.356	0.000993301
MEF2C	8.55424e-08	0.354302	0.786	0.587	0.00101453
CSTB	8.66797e-08	0.199779	1	0.996	0.00102802
AGPAT5	9.32731e-08	1.25033	0.193	0.08	0.00110622
CNDP2	9.33369e-08	0.289007	0.685	0.476	0.00110698
USP16	9.4431e-08	0.482551	0.452	0.278	0.00111995
UBL5	9.46179e-08	-0.468153	1	0.988	0.00112217
NDUFB9	9.47677e-08	0.312304	0.832	0.644	0.00112394
RNF126	9.73711e-08	0.679591	0.351	0.196	0.00115482
ENSFCAG00000011978	9.83214e-08	0.510189	0.494	0.311	0.00116609
FOLR2	1.01147e-07	0.355901	0.717	0.526	0.0011996
M6PR	1.02085e-07	0.410229	0.706	0.517	0.00121072
FAM53B	1.02193e-07	0.334513	0.665	0.468	0.00121201
SMAD3	1.05805e-07	1.01969	0.27	0.139	0.00125485
CDC5L	1.07437e-07	0.509654	0.444	0.274	0.00127421
BAG3	1.08332e-07	1.56424	0.15	0.051	0.00128482
EIF3D	1.08368e-07	0.300108	0.915	0.736	0.00128524
SLC39A1	1.09519e-07	0.755975	0.326	0.18	0.0012989
CHD7	1.09684e-07	-1.62074	0.11	0.221	0.00130085
RPL7L1	1.12291e-07	1.2748	0.192	0.08	0.00133177
CD247	1.12409e-07	-3.7388	0.006	0.061	0.00133317
NDUFB2	1.13348e-07	0.481732	0.57	0.395	0.00134431
GATD3	1.15052e-07	0.396789	0.593	0.399	0.00136451
FH	1.18656e-07	0.515348	0.363	0.207	0.00140726
PGAM1	1.20233e-07	0.279708	0.914	0.82	0.00142597
ZNF385A	1.22007e-07	0.387983	0.714	0.507	0.001447
PTGES3	1.27465e-07	0.34028	0.711	0.509	0.00151174
CAMTA1	1.30863e-07	0.527895	0.511	0.344	0.00155204
ARL4A	1.36882e-07	1.00385	0.232	0.108	0.00162343
ENSFCAG00000047378	1.39229e-07	-1.94566	0.144	0.256	0.00165126
LRRC8C	1.40202e-07	0.739431	0.292	0.153	0.00166279
FAM50A	1.50709e-07	0.552906	0.481	0.313	0.00178741
ENSFCAG00000052179	1.52478e-07	1.48017	0.152	0.053	0.00180839
ALYREF	1.56008e-07	0.485369	0.553	0.387	0.00185025
COMMD4	1.57254e-07	0.560651	0.38	0.229	0.00186503
MTHFS	1.58617e-07	0.388345	0.613	0.417	0.0018812
LYST	1.66831e-07	-0.898012	0.524	0.587	0.00197861
ASPSCR1	1.71737e-07	0.692398	0.375	0.223	0.0020368
MRPL41	1.77092e-07	0.463966	0.5	0.323	0.00210031
RIOK3	1.77172e-07	-0.97187	0.498	0.554	0.00210126
ENSFCAG00000026225	1.80309e-07	0.63081	0.414	0.26	0.00213846
ENSFCAG00000015350	1.83213e-07	0.612161	0.407	0.247	0.00217291
QPCT	1.84473e-07	-1.33984	0.22	0.329	0.00218785
SHMT2	1.89863e-07	0.841611	0.275	0.143	0.00225178
NUCKS1	1.96849e-07	0.495495	0.545	0.374	0.00233463
TCEAL3	1.97834e-07	0.37582	0.77	0.593	0.00234631
NDUFV3	2.01401e-07	0.612194	0.369	0.217	0.00238861
CF1H1orf43	2.10115e-07	0.501919	0.468	0.299	0.00249196
ENSFCAG00000052114	2.1316e-07	-2.51553	0.013	0.074	0.00252808
CEP135	2.168e-07	0.925443	0.188	0.078	0.00257125
EEF1AKMT1	2.1754e-07	1.74321	0.128	0.039	0.00258002
NDUFB5	2.24108e-07	0.690107	0.315	0.174	0.00265793
POU2F2	2.31631e-07	0.723525	0.326	0.186	0.00274714
SUSD3	2.4221e-07	-3.73484	0.003	0.051	0.00287261
SNX8	2.4462e-07	0.514195	0.494	0.311	0.00290119
VPS35	2.48031e-07	0.633476	0.383	0.229	0.00294164
HNRNPD	2.51658e-07	0.377976	0.741	0.564	0.00298466
WIPI2	2.51859e-07	0.504152	0.428	0.262	0.00298705
EIF5A	2.51925e-07	0.323896	0.829	0.667	0.00298783
FAM162A	2.54562e-07	0.666392	0.343	0.198	0.0030191
CELA3B	2.60205e-07	0.417829	0.621	0.44	0.00308604
DYRK2	2.66699e-07	1.33757	0.165	0.063	0.00316305
PSMC3	2.70717e-07	0.586682	0.39	0.235	0.00321071
KTN1	2.71745e-07	0.45766	0.597	0.423	0.00322289
PNPLA3	2.81001e-07	0.745551	0.359	0.219	0.00333268
POLE4	2.8201e-07	0.426254	0.442	0.27	0.00334464
IDH2	2.85549e-07	0.296559	0.885	0.718	0.00338661
PSMB6	2.86399e-07	0.407437	0.615	0.429	0.00339669
CCNG2	2.87328e-07	-1.64868	0.101	0.202	0.00340771
SLC16A10	2.89917e-07	0.649253	0.356	0.209	0.00343842
AP2A2	2.90991e-07	0.351752	0.796	0.605	0.00345115
ME3	2.93777e-07	0.651014	0.289	0.151	0.00348419
ALDH7A1	2.95422e-07	1.02218	0.214	0.098	0.0035037
ATP5F1B	3.15167e-07	0.249296	0.96	0.908	0.00373788
LHPP	3.17011e-07	1.28578	0.161	0.061	0.00375976
SMPDL3A	3.22345e-07	0.322208	0.607	0.399	0.00382301
NAA20	3.26566e-07	0.352281	0.596	0.405	0.00387308
COX5B	3.44649e-07	0.271781	0.955	0.871	0.00408753
ANXA1	3.47986e-07	0.243569	0.949	0.881	0.00412712
MGAT1	3.56148e-07	0.525027	0.414	0.256	0.00422391
CCDC22	3.64668e-07	0.749282	0.249	0.125	0.00432496
CCT8	3.68647e-07	0.656163	0.331	0.192	0.00437216
PSME1	3.80106e-07	0.216323	0.974	0.922	0.00450806
H2BC18	3.99675e-07	-1.91704	0.062	0.151	0.00474015
SLC25A33	4.00586e-07	0.787036	0.208	0.094	0.00475095
ENSFCAG00000049393	4.08505e-07	0.542074	0.319	0.176	0.00484486
MGC134105.orth	4.1148e-07	-5.05677	0.002	0.045	0.00488016
CDK5RAP3	4.30594e-07	0.500932	0.355	0.209	0.00510684
CCDC179	4.33756e-07	-4.3787	0.005	0.053	0.00514435
GYG1	4.41303e-07	-1.76992	0.168	0.278	0.00523385
SLC2A3	4.5796e-07	-1.25741	0.296	0.403	0.0054314
RPS19BP1	4.60215e-07	0.510969	0.414	0.258	0.00545815
CYC1	4.6056e-07	0.349386	0.65	0.47	0.00546224
FBXL14	4.668e-07	1.57656	0.131	0.043	0.00553625
MXD1	4.68303e-07	-0.837455	0.343	0.452	0.00555408
MRPS11	4.80733e-07	0.696139	0.313	0.176	0.00570149
UBOX5	4.84029e-07	1.35988	0.144	0.051	0.00574058
APRT	4.96537e-07	1.02614	0.211	0.098	0.00588892
GNA15	4.96854e-07	0.267805	0.861	0.685	0.00589269
NDUFS7	5.29683e-07	0.338458	0.658	0.45	0.00628205
AKR7L	5.31658e-07	1.43509	0.137	0.047	0.00630547
CAPG	5.3848e-07	-0.3306	0.97	0.969	0.00638637
EEPD1	5.44614e-07	-0.779048	0.7	0.675	0.00645913
ZNF277	5.71096e-07	0.577642	0.45	0.297	0.0067732
CD302	5.84309e-07	0.364256	0.641	0.448	0.00692991
FGFR1OP2	5.85972e-07	0.986816	0.208	0.096	0.00694962
NAMPT	5.89035e-07	-0.863158	0.457	0.542	0.00698596
VPS25	5.89516e-07	0.446635	0.435	0.268	0.00699166
G3BP1	5.94853e-07	0.381381	0.69	0.507	0.00705496
SLC40A1	5.99326e-07	-2.17365	0.149	0.247	0.007108
PLBD2	5.99644e-07	0.65289	0.407	0.262	0.00711178
SIAH2	6.07369e-07	0.785691	0.312	0.18	0.0072034
BRK1	6.12819e-07	0.366252	0.704	0.526	0.00726803
POP7	6.22029e-07	0.784153	0.283	0.153	0.00737726
MDH2	6.27532e-07	0.341426	0.743	0.577	0.00744253
SP110	6.28945e-07	0.672016	0.351	0.215	0.00745928
ENSFCAG00000033601	6.34591e-07	0.316478	0.744	0.542	0.00752625
CRLF2	6.59273e-07	0.517139	0.302	0.162	0.00781898
MGARP	6.63375e-07	0.309934	0.744	0.552	0.00786763
MMP9	6.69546e-07	-3.16368	0.016	0.076	0.00794082
EIF3L	6.71456e-07	0.257076	0.946	0.843	0.00796346
LSM6	6.71646e-07	0.488308	0.444	0.28	0.00796573
SLC27A1	6.80461e-07	1.83869	0.113	0.033	0.00807027
MPP7	6.8782e-07	-2.25755	0.051	0.133	0.00815754
COX4I1	7.30328e-07	0.168772	0.997	0.994	0.00866169
TUBA1A	7.30913e-07	0.0723412	0.647	0.454	0.00866863
HSD17B10	7.31039e-07	0.773871	0.288	0.16	0.00867013
MACF1	7.33274e-07	0.612866	0.375	0.231	0.00869663
FCGR3A	7.48215e-07	0.302087	0.843	0.638	0.00887383
SHTN1	7.65169e-07	0.448726	0.542	0.38	0.00907491
LY86	7.84121e-07	0.353982	0.693	0.503	0.00929967
SET	7.91462e-07	0.281216	0.925	0.802	0.00938674
NEXMIF	7.94576e-07	0.766291	0.209	0.096	0.00942367
NRROS	7.96728e-07	0.581456	0.379	0.233	0.00944919
REST	8.06516e-07	0.627431	0.35	0.207	0.00956528
ARHGAP15	8.1936e-07	-0.71096	0.628	0.695	0.00971761
TNFAIP2	8.21927e-07	0.444892	0.396	0.239	0.00974806
ENSFCAG00000051698	8.28459e-07	1.15824	0.163	0.065	0.00982552
KEL	8.3025e-07	0.486766	0.497	0.337	0.00984676
GNG10	8.58633e-07	-0.317858	1	1	0.0101834
BRD8	8.62405e-07	0.915268	0.243	0.125	0.0102281
PPIC	8.70736e-07	1.28257	0.15	0.057	0.0103269
RALY	8.84239e-07	0.348854	0.805	0.599	0.0104871
SUMO1	8.92319e-07	0.287843	0.687	0.505	0.0105829
CTNNB1	8.95255e-07	0.432834	0.49	0.323	0.0106177
TMEM50B	8.98524e-07	0.544136	0.372	0.225	0.0106565
PGAM5	9.10757e-07	0.518917	0.423	0.268	0.0108016
AP2S1	9.14788e-07	0.291598	0.815	0.626	0.0108494
GTF2F1	9.19032e-07	0.497123	0.425	0.272	0.0108997
MFSD12	9.30338e-07	0.304765	0.658	0.446	0.0110338
ARL6IP5	9.53161e-07	0.317969	0.554	0.37	0.0113045
CCL4	9.65078e-07	-2.71646	0.233	0.329	0.0114458
RBMX	9.77026e-07	0.354165	0.633	0.466	0.0115875
IRF1	1.00131e-06	0.196131	0.917	0.806	0.0118755
IRF7	1.00405e-06	0.325294	0.687	0.507	0.011908
MRPS35	1.01215e-06	1.1716	0.184	0.082	0.0120041
CCDC12	1.03449e-06	0.413001	0.636	0.464	0.012269
SCAMP2	1.04298e-06	0.349224	0.618	0.446	0.0123698
PPIL1	1.06411e-06	1.28257	0.166	0.07	0.0126203
BACE2	1.09522e-06	0.980197	0.209	0.1	0.0129893
UXT	1.11599e-06	0.675521	0.323	0.19	0.0132357
CSNK2B	1.12031e-06	0.258849	0.783	0.603	0.0132869
TBC1D10A	1.13305e-06	0.767303	0.276	0.149	0.0134379
ENSFCAG00000042431	1.13921e-06	0.750966	0.308	0.174	0.013511
LRRC25	1.13994e-06	0.452373	0.551	0.389	0.0135197
NOP10	1.14667e-06	0.305159	0.775	0.599	0.0135995
ABCB1	1.14727e-06	0.851114	0.256	0.135	0.0136067
ILK	1.18829e-06	0.310399	0.677	0.485	0.0140931
ANAPC13	1.22224e-06	0.365991	0.573	0.393	0.0144958
NMT1	1.23028e-06	0.610505	0.407	0.27	0.0145912
MESD	1.239e-06	0.404885	0.516	0.348	0.0146945
HNRNPAB	1.25965e-06	0.314791	0.69	0.521	0.0149395
CSRP1	1.27895e-06	0.419026	0.551	0.378	0.0151683
NTPCR	1.33042e-06	1.0503	0.173	0.074	0.0157787
NDUFS6	1.34646e-06	0.392736	0.578	0.407	0.015969
ENSFCAG00000053442	1.3467e-06	-2.47662	0.029	0.096	0.0159718
ENSFCAG00000047977	1.3549e-06	-2.31052	0.059	0.139	0.0160691
GRHPR	1.3668e-06	0.686999	0.235	0.117	0.0162102
MARVELD1	1.37847e-06	0.869232	0.225	0.112	0.0163487
VEZF1	1.38554e-06	0.363564	0.361	0.213	0.0164325
ENSFCAG00000045655	1.45426e-06	1.41626	0.126	0.043	0.0172475
SIGMAR1	1.46642e-06	1.58853	0.113	0.035	0.0173917
H1-4	1.47596e-06	-0.853252	0.717	0.781	0.0175049
ENTPD1	1.50296e-06	0.934187	0.222	0.11	0.0178251
MYDGF	1.51795e-06	0.495057	0.466	0.311	0.0180029
TOMM22	1.53526e-06	0.253296	0.634	0.44	0.0182082
ENSFCAG00000048740	1.54934e-06	0.637981	0.342	0.204	0.0183752
GRINA	1.56168e-06	-0.60584	0.839	0.867	0.0185215
ACADM	1.57984e-06	0.490089	0.455	0.297	0.0187369
CTBP1	1.58762e-06	0.502252	0.409	0.258	0.0188291
SNRPF	1.62851e-06	0.887126	0.236	0.123	0.0193141
SNRPB	1.63876e-06	0.333477	0.722	0.552	0.0194357
NAP1L1	1.64309e-06	0.332211	0.693	0.526	0.019487
LLPH	1.66514e-06	0.470072	0.399	0.249	0.0197486
GPI	1.71005e-06	0.214261	0.987	0.926	0.0202811
RNF187	1.74058e-06	0.326999	0.701	0.526	0.0206433
GPR84	1.75078e-06	-1.9308	0.065	0.149	0.0207643
NFIC	1.75488e-06	0.726927	0.288	0.162	0.0208128
KLF11	1.78254e-06	0.510917	0.38	0.237	0.021141
MBOAT7	1.80091e-06	0.643672	0.276	0.149	0.0213588
LMNA	1.80268e-06	0.582596	0.323	0.192	0.0213797
ENG	1.81095e-06	0.605489	0.337	0.207	0.0214778
RRBP1	1.85437e-06	0.40303	0.403	0.252	0.0219929
CORO1B	1.85526e-06	0.264663	0.941	0.793	0.0220033
PAXX	1.85975e-06	0.370838	0.628	0.452	0.0220566
LTF	1.87006e-06	-2.0084	0.022	0.084	0.0221789
MTLN	1.89389e-06	1.6832	0.112	0.035	0.0224615
TMEM123	1.95234e-06	1.51243	0.125	0.043	0.0231547
ENSFCAG00000023772	1.96571e-06	1.04643	0.227	0.119	0.0233133
GLMP	2.02771e-06	0.37698	0.502	0.329	0.0240487
MICOS13	2.03582e-06	0.729402	0.288	0.166	0.0241448
NT5DC2	2.03775e-06	1.20089	0.158	0.065	0.0241677
HPD	2.03884e-06	0.374924	0.546	0.378	0.0241806
MTCH2	2.06396e-06	0.607146	0.331	0.2	0.0244786
SORL1	2.12245e-06	-1.1105	0.212	0.319	0.0251723
ETHE1	2.15269e-06	0.32232	0.604	0.421	0.0255309
RSPRY1	2.155e-06	0.912607	0.227	0.117	0.0255583
MAN1A1	2.15508e-06	-1.23749	0.3	0.391	0.0255592
OPTN	2.17051e-06	0.507299	0.49	0.346	0.0257422
PNRC1	2.17104e-06	-0.387975	0.955	0.939	0.0257485
ENSFCAG00000014633	2.25265e-06	0.8793	0.217	0.108	0.0267165
CENPX	2.26863e-06	0.631497	0.331	0.198	0.026906
EFL1	2.34487e-06	1.09113	0.185	0.086	0.0278101
MILR1	2.34939e-06	1.02782	0.201	0.096	0.0278638
ST13	2.37977e-06	0.328446	0.645	0.464	0.028224
RADIL	2.60054e-06	0.532454	0.326	0.194	0.0308424
BNIP3L	2.60062e-06	-0.584356	0.74	0.761	0.0308433
SMIM19	2.60515e-06	0.439054	0.291	0.164	0.0308971
MTFR1	2.63335e-06	1.31205	0.139	0.053	0.0312316
IPO7	2.66308e-06	0.454769	0.473	0.319	0.0315841
MRPL21	2.67258e-06	0.560014	0.375	0.235	0.0316969
ATP5MG	2.67691e-06	0.200426	0.947	0.859	0.0317482
PREX1	2.7478e-06	-0.773224	0.484	0.56	0.0325889
STX10	2.77767e-06	1.19826	0.145	0.057	0.0329432
PPCS	2.78085e-06	1.28753	0.15	0.061	0.0329808
IL13RA1	2.83895e-06	-0.814534	0.573	0.638	0.0336699
ACADSB	2.84112e-06	0.675804	0.318	0.19	0.0336957
THYN1	2.90078e-06	0.416261	0.484	0.321	0.0344033
RABEP2	3.00823e-06	1.1031	0.184	0.086	0.0356776
CRELD2	3.06212e-06	0.699525	0.222	0.11	0.0363168
PFKP	3.09326e-06	0.443532	0.452	0.299	0.036686
LHFPL2	3.10049e-06	0.344112	0.409	0.252	0.0367718
ABCG1	3.17204e-06	0.213906	0.543	0.366	0.0376204
NME4	3.20207e-06	0.555234	0.454	0.311	0.0379765
DDX39B	3.22169e-06	0.479596	0.473	0.329	0.0382092
LRP1	3.22277e-06	0.303596	0.503	0.331	0.038222
HSD17B12	3.25742e-06	0.237076	0.471	0.325	0.038633
KLF7	3.25825e-06	-1.55882	0.109	0.202	0.0386429
MRPL53	3.28295e-06	0.939128	0.203	0.1	0.0389358
PRSS57	3.29648e-06	-4.31052	0.002	0.039	0.0390963
HYAL1	3.30095e-06	1.04101	0.163	0.07	0.0391492
ABHD18	3.30938e-06	0.579541	0.254	0.135	0.0392492
TOLLIP	3.42943e-06	0.543773	0.366	0.227	0.0406731
TOMM7	3.43383e-06	0.737331	0.257	0.141	0.0407252
UBL7	3.46177e-06	0.361085	0.454	0.297	0.0410566
DGAT2	3.46369e-06	-2.96299	0.005	0.047	0.0410793
LAPTM4A	3.47564e-06	0.289426	0.684	0.497	0.0412211
MRPS23	3.53051e-06	0.671961	0.308	0.182	0.0418719
PDCD2	3.57132e-06	0.479285	0.327	0.198	0.0423559
SLC35A3	3.57565e-06	1.27594	0.141	0.055	0.0424072
MTCH1	3.62621e-06	0.277449	0.631	0.45	0.0430069
MRPL11	3.63e-06	0.529637	0.334	0.2	0.0430518
DHX29	3.66193e-06	0.906706	0.208	0.104	0.0434305
TARBP2	3.69143e-06	1.00932	0.2	0.098	0.0437804
UBE2J2	3.6925e-06	0.876333	0.219	0.112	0.0437931
NTAN1	3.71686e-06	0.374065	0.575	0.413	0.0440819
ENSFCAG00000050974	3.73267e-06	-0.658982	0.799	0.814	0.0442694
PDIA4	3.76982e-06	0.638112	0.331	0.204	0.0447101
PSMB3	3.77999e-06	0.406031	0.489	0.329	0.0448307
SERHL2	3.82119e-06	1.22863	0.152	0.063	0.0453193
ENSFCAG00000052906	3.83615e-06	0.32847	0.66	0.491	0.0454968
MPDU1	3.85604e-06	0.426234	0.502	0.346	0.0457327
ABCF2	3.9183e-06	0.552524	0.27	0.149	0.0464711
MAZ	3.98072e-06	1.05871	0.185	0.088	0.0472113
CLDND2	4.00246e-06	1.06358	0.15	0.061	0.0474692
GNAL	4.03128e-06	0.604602	0.339	0.207	0.0478109
PSMB1	4.09762e-06	0.258326	0.792	0.634	0.0485978
DAPK1	4.11121e-06	0.621646	0.273	0.153	0.048759
CDK2AP2	4.15992e-06	0.306637	0.746	0.575	0.0493367
NANS	4.18316e-06	0.793697	0.241	0.129	0.0496123
MAPRE2	4.19131e-06	0.56121	0.395	0.256	0.049709
ACTB	4.19549e-06	-0.157822	1	1	0.0497585
ANXA6	4.19604e-06	0.240169	0.877	0.72	0.049765
PTEN	4.20367e-06	-1.19931	0.227	0.327	0.0498555
VASP	4.21955e-06	-0.470888	0.815	0.83	0.0500439
PTDSS2	4.22779e-06	1.48017	0.115	0.039	0.0501416
ARPC1A	4.25744e-06	0.112459	1	1	0.0504933
FCER1G	4.31295e-06	-0.167171	1	0.996	0.0511516
MBIP	4.34067e-06	1.94135	0.088	0.022	0.0514804
INSIG2	4.35367e-06	0.34754	0.412	0.252	0.0516345
ZNHIT1	4.36241e-06	0.379662	0.583	0.415	0.0517382
ACAP1	4.39252e-06	0.358725	0.732	0.538	0.0520953
CBR3	4.41976e-06	0.904632	0.187	0.088	0.0524183
RPP30	4.52935e-06	0.775377	0.222	0.115	0.0537181
MYO1G	4.54142e-06	0.319106	0.741	0.569	0.0538613
ZDHHC3	4.58876e-06	0.376292	0.538	0.368	0.0544227
CD63	4.59547e-06	0.248926	0.832	0.685	0.0545023
ABCC5	4.662e-06	0.615927	0.288	0.164	0.0552913
TALDO1	4.66479e-06	-0.516103	0.995	0.992	0.0553244
NSMCE1	4.67672e-06	0.371592	0.486	0.331	0.0554658
NAA10	4.68166e-06	0.331471	0.682	0.532	0.0555244
NDUFB7	4.70246e-06	0.264898	0.815	0.644	0.0557712
DSTN	4.72045e-06	0.578083	0.366	0.235	0.0559845
PRPF6	4.83155e-06	0.401214	0.412	0.264	0.0573022
NCOA7	5.1423e-06	0.467694	0.462	0.315	0.0609877
EIF4A3	5.18848e-06	0.299337	0.58	0.407	0.0615353
SORT1	5.2135e-06	-4.81576	0	0.033	0.0618321
BBC3	5.29955e-06	0.582704	0.343	0.209	0.0628527
PPM1J	5.32338e-06	-1.23194	0.16	0.258	0.0631353
GLUL	5.45698e-06	-0.498685	0.95	0.941	0.0647197
MPG	5.45795e-06	0.523204	0.422	0.286	0.0647313
MRPL15	5.46712e-06	0.757744	0.26	0.147	0.06484
CF2H8orf33	5.56033e-06	0.508961	0.332	0.2	0.0659455
HNRNPF	5.77608e-06	0.386661	0.497	0.344	0.0685043
CHURC1	5.78377e-06	0.574959	0.246	0.131	0.0685955
CHST12	5.78598e-06	0.3606	0.5	0.339	0.0686217
HNRNPA2B1	5.85585e-06	0.193786	0.968	0.898	0.0694503
NIBAN2	5.86689e-06	0.816139	0.193	0.094	0.0695813
ATXN2L	5.87226e-06	1.19826	0.147	0.061	0.069645
TOMM6	5.99383e-06	0.236735	0.81	0.63	0.0710868
NOP9	6.05143e-06	0.664733	0.206	0.102	0.0717699
ADAMTS6	6.08652e-06	0.0618976	0.465	0.297	0.0721861
TXN2	6.11697e-06	0.333604	0.473	0.317	0.0725473
RNF13	6.31277e-06	0.398306	0.455	0.307	0.0748695
CLEC4M	6.3455e-06	1.4895	0.128	0.049	0.0752577
MRPS9	6.35532e-06	0.753296	0.24	0.129	0.0753741
METTL26	6.37787e-06	0.402011	0.457	0.303	0.0756415
ARL1	6.44355e-06	0.629866	0.3	0.18	0.0764205
APMAP	6.48084e-06	-1.35989	0.294	0.368	0.0768628
CRISPLD2	6.50652e-06	-4.40072	0.002	0.037	0.0771673
ATP6V1D	6.52334e-06	0.415479	0.546	0.397	0.0773668
PRELID1	6.54845e-06	0.236296	0.919	0.785	0.0776646
IFI44L	6.55561e-06	0.319645	0.575	0.431	0.0777495
DCTN3	6.6052e-06	0.332357	0.492	0.333	0.0783376
FKBP3	6.68015e-06	1.19469	0.176	0.084	0.0792265
CCT3	6.74398e-06	0.243222	0.864	0.71	0.0799836
MCRIP2	6.75784e-06	1.21136	0.12	0.043	0.080148
CKS2	6.82238e-06	0.373091	0.565	0.405	0.0809134
ALOX5	6.8325e-06	-4.01929	0.003	0.041	0.0810334
VPS18	6.83899e-06	-1.125	0.101	0.192	0.0811104
FAM177A1	6.84635e-06	-1.92461	0.043	0.112	0.0811977
DYNLL1	6.86195e-06	0.276537	0.804	0.644	0.0813828
ENSFCAG00000002858	6.95779e-06	0.233635	0.554	0.37	0.0825194
CDC26	7.09358e-06	0.768368	0.233	0.125	0.0841298
COQ8A	7.10603e-06	1.21399	0.149	0.063	0.0842775
PTRHD1	7.15844e-06	0.582743	0.335	0.207	0.084899
PSMG3	7.17351e-06	0.403721	0.31	0.182	0.0850779
RASGEF1B	7.25748e-06	0.123719	0.829	0.624	0.0860737
PRCP	7.2707e-06	0.330884	0.474	0.317	0.0862305
WDSUB1	7.31533e-06	0.983901	0.173	0.08	0.0867598
RAC2	7.38687e-06	-0.324766	0.898	0.928	0.0876082
PDCD5	7.52177e-06	0.555363	0.398	0.262	0.0892082
IQGAP2	7.66525e-06	0.509873	0.396	0.264	0.0909099
SEPTIN6	7.67001e-06	0.299649	0.661	0.491	0.0909663
ENSFCAG00000027639	7.72416e-06	0.277878	0.542	0.37	0.0916086
MRPL10	7.79008e-06	0.515916	0.312	0.186	0.0923904
AP1S1	7.84961e-06	0.340973	0.417	0.268	0.0930964
IPCEF1	7.86308e-06	-1.1864	0.08	0.166	0.0932562
MEF2A	7.90695e-06	0.300695	0.633	0.454	0.0937764
LOXL3	7.97771e-06	1.45812	0.136	0.055	0.0946156
HMG20B	8.05076e-06	0.893031	0.192	0.094	0.095482
MRPS24	8.08877e-06	1.49928	0.112	0.039	0.0959328
MT-ATP6	8.32084e-06	1.24634	0.128	0.049	0.0986852
UBE2NL	8.35318e-06	0.380637	0.478	0.327	0.0990688
CDKN2D	8.36021e-06	-1.64343	0.155	0.245	0.0991521
BNIP3	8.38579e-06	1.13196	0.157	0.07	0.0994554
GSE1	8.39144e-06	0.479442	0.383	0.247	0.0995225
FYB1	8.46412e-06	0.37614	0.511	0.366	0.100384
PFDN4	8.47268e-06	0.463637	0.423	0.278	0.100486
CPSF4	8.50501e-06	1.45103	0.099	0.031	0.100869
TRUB2	8.57573e-06	1.34893	0.118	0.043	0.101708
EXOSC5	8.65593e-06	1.42128	0.112	0.039	0.102659
NONO	8.71038e-06	0.279788	0.601	0.429	0.103305
ENSFCAG00000050515	8.76518e-06	0.643672	0.249	0.135	0.103955
MRPL12	8.78013e-06	1.13196	0.153	0.067	0.104132
MRPL22	8.89713e-06	0.6832	0.27	0.155	0.10552
PIGQ	9.06717e-06	1.24358	0.147	0.063	0.107537
YWHAQ	9.12041e-06	0.239914	0.823	0.661	0.108168
GAS6	9.19089e-06	1.44204	0.109	0.037	0.109004
IFT88	9.42556e-06	1.00467	0.179	0.086	0.111787
CFL1	9.42845e-06	0.118668	1	1	0.111821
NDUFA8	9.49922e-06	0.265584	0.869	0.712	0.112661
CLPB	9.56511e-06	0.81171	0.257	0.147	0.113442
TBRG4	9.61165e-06	0.774519	0.243	0.135	0.113994
NDUFS3	9.71346e-06	0.567259	0.335	0.209	0.115202
ACER3	9.72809e-06	0.316194	0.534	0.376	0.115375
SOD1	9.74027e-06	0.373495	0.506	0.346	0.11552
PSMD7	9.83112e-06	0.582271	0.289	0.17	0.116597
EGR1	9.87855e-06	-1.29903	0.452	0.505	0.11716
CEP68	1.00222e-05	1.26382	0.118	0.043	0.118863
HOPX	1.00639e-05	-0.832388	0.583	0.62	0.119358
TRPV2	1.00808e-05	0.41572	0.326	0.194	0.119558
UBB	1.00822e-05	-0.25365	0.994	0.998	0.119575
B3GALT6	1.01517e-05	1.8136	0.07	0.014	0.120399
GRSF1	1.03721e-05	1.37486	0.123	0.047	0.123013
ENDOG	1.04064e-05	0.87997	0.193	0.096	0.12342
SRSF11	1.05028e-05	0.427396	0.534	0.389	0.124563
COPS2	1.05785e-05	0.509371	0.359	0.227	0.12546
RANBP1	1.06773e-05	0.47022	0.332	0.209	0.126633
ENSFCAG00000041769	1.07245e-05	-1.82028	0.081	0.162	0.127192
APOBR	1.13465e-05	-1.5012	0.101	0.186	0.134569
ENSFCAG00000049867	1.13939e-05	-1.23502	0.233	0.321	0.135131
SLC44A2	1.14539e-05	0.734437	0.241	0.135	0.135843
MRPS34	1.14897e-05	0.430754	0.484	0.342	0.136268
VDAC2	1.15143e-05	0.27325	0.871	0.716	0.13656
VPS29	1.16561e-05	0.304796	0.585	0.417	0.138242
IDH1	1.19183e-05	0.785691	0.254	0.147	0.141351
METTL22	1.19686e-05	0.862985	0.22	0.119	0.141947
SNAPC2	1.20659e-05	1.08256	0.179	0.088	0.143102
ENSFCAG00000015693	1.20807e-05	0.693712	0.257	0.147	0.143277
MPV17L2	1.21643e-05	1.11616	0.168	0.08	0.144269
ATP2B4	1.22594e-05	0.296266	0.711	0.54	0.145396
PEPD	1.23094e-05	0.866064	0.217	0.117	0.145989
COPS5	1.23459e-05	0.535816	0.324	0.2	0.146422
NTMT1	1.23608e-05	1.31505	0.131	0.053	0.146599
NDUFA9	1.24893e-05	0.530663	0.366	0.241	0.148123
LPXN	1.25543e-05	0.329238	0.503	0.356	0.148894
HRAS	1.2819e-05	0.273257	0.631	0.454	0.152033
LIMD2	1.29769e-05	0.209759	0.861	0.712	0.153906
ESD	1.31125e-05	0.736781	0.232	0.127	0.155514
CCNJL	1.31162e-05	-2.84176	0.005	0.043	0.155558
TLR4	1.32405e-05	-0.795718	0.561	0.577	0.157033
NOA1	1.3497e-05	0.843344	0.216	0.117	0.160075
NDUFV1	1.37509e-05	0.421902	0.45	0.319	0.163086
CCDC167	1.3801e-05	1.33967	0.125	0.049	0.163679
SEC11A	1.39075e-05	0.227398	0.685	0.501	0.164943
EXOSC7	1.41668e-05	0.281681	0.621	0.448	0.168018
POLR2G	1.41864e-05	0.293485	0.481	0.319	0.168251
IER3	1.42023e-05	-0.728297	0.518	0.571	0.168439
NEDD9	1.42303e-05	-1.09966	0.249	0.346	0.168772
ABHD3	1.43363e-05	1.26382	0.113	0.041	0.170028
ZNF410	1.44768e-05	1.30078	0.125	0.049	0.171695
BAIAP2	1.45779e-05	0.424503	0.359	0.227	0.172893
TRMT112	1.46835e-05	0.345076	0.492	0.346	0.174146
NT5DC1	1.47312e-05	0.674699	0.265	0.153	0.174712
PPA2	1.47779e-05	0.705956	0.201	0.104	0.175266
PSMD6	1.48233e-05	0.386738	0.505	0.358	0.175805
SMIM20	1.48701e-05	0.344112	0.494	0.348	0.17636
NR1H3	1.49344e-05	0.398394	0.559	0.399	0.177122
LAPTM5	1.49796e-05	-0.197694	1	1	0.177658
WFS1	1.50181e-05	0.811129	0.195	0.1	0.178115
SRSF9	1.52426e-05	0.23115	0.687	0.501	0.180777
CCT6A	1.56268e-05	0.354736	0.551	0.405	0.185334
TRAPPC1	1.58765e-05	0.330514	0.5	0.35	0.188296
EMC2	1.59021e-05	0.390602	0.446	0.301	0.188599
MPHOSPH10	1.59024e-05	1.14617	0.128	0.051	0.188603
COA3	1.60282e-05	0.383477	0.438	0.294	0.190094
STAT6	1.61284e-05	0.377392	0.404	0.258	0.191283
UBN2	1.6136e-05	1.57858	0.099	0.033	0.191373
ILF2	1.65224e-05	0.0431365	0.529	0.354	0.195956
ECI1	1.65584e-05	0.383913	0.382	0.247	0.196382
TFEB	1.66267e-05	0.560616	0.351	0.225	0.197192
ITGB1	1.69382e-05	0.275585	0.652	0.489	0.200888
ADA2	1.69392e-05	0.76059	0.235	0.131	0.200899
EHD4	1.71721e-05	0.356791	0.455	0.311	0.203661
NABP2	1.72928e-05	0.866064	0.169	0.08	0.205092
CD151	1.73397e-05	0.808417	0.201	0.104	0.205648
PPP1R14B	1.78443e-05	0.451027	0.393	0.26	0.211633
SNX1	1.79162e-05	0.444691	0.398	0.262	0.212486
DNAJC19	1.8174e-05	0.664136	0.216	0.115	0.215544
TMEM167A	1.82152e-05	0.29645	0.661	0.499	0.216033
PRKCB	1.84592e-05	-0.501117	0.743	0.755	0.218926
LCMT1	1.85908e-05	0.591677	0.31	0.192	0.220486
LONP1	1.86572e-05	0.413709	0.45	0.311	0.221275
EXT2	1.86647e-05	0.534858	0.318	0.196	0.221363
RAB4A	1.8864e-05	0.720023	0.145	0.063	0.223727
AGA	1.90743e-05	0.248812	0.607	0.45	0.226221
LBHD1	1.92272e-05	-1.10969	0.212	0.305	0.228034
RNASEH2B	1.95664e-05	0.345492	0.503	0.344	0.232058
TAOK3	1.95739e-05	0.325208	0.511	0.358	0.232147
PABPC1	2.00809e-05	0.194112	0.994	0.943	0.238159
SLC8A1	2.03198e-05	0.352771	0.407	0.27	0.240993
JUNB	2.03866e-05	0.122612	0.998	0.996	0.241785
RAD23A	2.05079e-05	0.390223	0.419	0.278	0.243223
SUGT1	2.05143e-05	0.393919	0.393	0.258	0.2433
VAV3	2.0552e-05	0.345148	0.561	0.409	0.243747
ANXA7	2.07308e-05	0.243431	0.629	0.466	0.245867
IFI44	2.07468e-05	0.731848	0.307	0.196	0.246056
GFOD1	2.08757e-05	0.585956	0.251	0.145	0.247586
GSPT1	2.09969e-05	0.619825	0.335	0.219	0.249024
EMC8	2.12763e-05	0.413552	0.379	0.245	0.252337
HAVCR1	2.12911e-05	-1.35342	0.292	0.376	0.252513
NUP37	2.13034e-05	1.22863	0.123	0.049	0.252658
EREG	2.15454e-05	-2.40262	0.078	0.153	0.255528
NDE1	2.1599e-05	0.351833	0.379	0.245	0.256164
ITGA5	2.16334e-05	0.349706	0.369	0.237	0.256572
FRG1	2.19556e-05	0.578577	0.27	0.162	0.260394
POLB	2.20842e-05	0.466029	0.379	0.245	0.261918
SAG	2.23619e-05	-2.38186	0.019	0.07	0.265212
KCTD17	2.24502e-05	-0.793803	0.409	0.474	0.266259
NCL	2.25057e-05	0.213037	0.799	0.648	0.266918
BCL6	2.25828e-05	-0.753103	0.492	0.546	0.267832
ABCD3	2.26099e-05	1.99731	0.07	0.016	0.268153
PSMB4	2.26214e-05	0.272191	0.773	0.622	0.268289
UROD	2.26335e-05	0.67426	0.208	0.11	0.268433
FKBP4	2.28513e-05	0.876871	0.198	0.104	0.271016
ENSFCAG00000021897	2.29485e-05	0.822009	0.196	0.102	0.272169
UBE4B	2.31709e-05	0.866064	0.212	0.117	0.274806
ENSFCAG00000002245	2.32843e-05	0.258505	0.842	0.71	0.276152
DENND4A	2.34676e-05	0.349527	0.435	0.294	0.278326
FDPS	2.34802e-05	0.922388	0.203	0.108	0.278476
ENSFCAG00000033007	2.35472e-05	-0.45305	0.874	0.867	0.27927
STT3A	2.36194e-05	0.472303	0.316	0.196	0.280126
CYBB	2.37208e-05	0.219061	0.674	0.476	0.281329
PHF23	2.37626e-05	1.00624	0.168	0.082	0.281824
RRAS	2.38822e-05	0.616705	0.23	0.127	0.283243
GALNT12	2.39007e-05	0.566135	0.238	0.133	0.283462
HSPA8	2.3974e-05	0.163502	0.998	0.99	0.284331
LPCAT3	2.4153e-05	0.695511	0.251	0.145	0.286455
ACY1	2.42408e-05	1.35988	0.107	0.039	0.287495
EIF3A	2.43528e-05	0.318576	0.538	0.387	0.288825
CDC123	2.43858e-05	0.540167	0.34	0.221	0.289215
NTHL1	2.45501e-05	0.736781	0.24	0.137	0.291164
PRR3	2.46102e-05	0.779187	0.214	0.117	0.291877
HDGFL3	2.49162e-05	0.478787	0.313	0.192	0.295506
DTNB	2.57179e-05	0.649986	0.288	0.176	0.305015
DDX21	2.57375e-05	0.43872	0.409	0.28	0.305247
SPTA1	2.64501e-05	0.739249	0.211	0.112	0.313699
MTFR1L	2.66353e-05	0.874452	0.171	0.084	0.315894
VARS1	2.72143e-05	1.33173	0.091	0.029	0.322762
CPSF6	2.73121e-05	0.88468	0.196	0.104	0.323921
SUB1	2.73374e-05	-0.214435	0.743	0.546	0.324222
PTPN18	2.74291e-05	0.228634	0.893	0.736	0.325309
ZDHHC16	2.76198e-05	0.759149	0.198	0.104	0.327571
SH3BGRL	2.77058e-05	0.220319	0.7	0.526	0.32859
PYCR2	2.77184e-05	0.472191	0.31	0.19	0.328741
RCHY1	2.79477e-05	-1.02968	0.399	0.466	0.331459
GCSH	2.80605e-05	0.248087	0.423	0.278	0.332798
LUC7L2	2.8386e-05	0.266198	0.542	0.391	0.336658
COX7A1	2.84914e-05	0.897428	0.169	0.082	0.337908
SMC3	2.85299e-05	0.624393	0.302	0.188	0.338365
EXOSC3	2.88124e-05	0.798394	0.184	0.094	0.341715
BECN1	2.92279e-05	0.247114	0.387	0.252	0.346643
RPF1	2.96863e-05	0.404001	0.359	0.231	0.35208
FAM234A	3.00831e-05	0.512112	0.268	0.155	0.356785
GEMIN2	3.04991e-05	1.69812	0.083	0.025	0.361719
EMP1	3.06969e-05	1.07807	0.139	0.061	0.364065
ARAP1	3.07046e-05	0.335182	0.409	0.266	0.364157
ZFYVE21	3.08653e-05	0.542586	0.337	0.217	0.366063
GBF1	3.09717e-05	0.547456	0.374	0.256	0.367324
GARS1	3.10311e-05	0.404626	0.379	0.249	0.368029
TOR2A	3.11323e-05	0.619693	0.251	0.145	0.369229
ENSFCAG00000025379	3.16317e-05	0.816311	0.192	0.1	0.375152
RCSD1	3.16348e-05	0.294191	0.61	0.462	0.375189
RPL36A	3.29392e-05	0.761029	0.184	0.094	0.390659
UBA2	3.31979e-05	0.92378	0.182	0.094	0.393727
ENY2	3.34824e-05	0.553875	0.307	0.192	0.397101
CCT2	3.35918e-05	0.383549	0.553	0.413	0.398399
TNFAIP3	3.36764e-05	-0.622103	0.907	0.83	0.399402
ODR4	3.39561e-05	1.07977	0.144	0.065	0.402719
GEMIN8	3.44163e-05	0.68164	0.238	0.137	0.408177
VMA21	3.44444e-05	0.482918	0.367	0.243	0.408511
ST6GALNAC4	3.51784e-05	0.69314	0.257	0.153	0.417216
ENSFCAG00000034660	3.55004e-05	0.363345	0.471	0.335	0.421034
TRADD	3.56951e-05	0.509993	0.3	0.182	0.423344
MOCS2	3.59685e-05	0.762971	0.184	0.094	0.426587
ENSFCAG00000046828	3.62876e-05	0.706213	0.24	0.139	0.430371
HDAC1	3.64925e-05	0.495918	0.288	0.176	0.432801
PSMB7	3.66689e-05	0.341568	0.537	0.389	0.434893
SNRPD2	3.66879e-05	0.240368	0.728	0.577	0.435118
ENSFCAG00000050708	3.67834e-05	0.224757	0.738	0.54	0.436251
STOML2	3.71382e-05	0.6832	0.268	0.164	0.440459
AP2M1	3.72206e-05	0.180243	0.949	0.857	0.441437
ACSL3	3.72418e-05	-1.97431	0.094	0.17	0.441688
PRKAR1B	3.72538e-05	0.74521	0.147	0.067	0.441831
DPYSL2	3.72619e-05	0.470072	0.388	0.26	0.441926
CHTF8	3.73321e-05	0.540578	0.246	0.141	0.442759
SRSF3	3.74831e-05	0.289007	0.696	0.546	0.44455
PRPF38B	3.78365e-05	0.389571	0.374	0.245	0.448741
HFE	3.80412e-05	1.02759	0.152	0.072	0.451168
MRPL28	3.83454e-05	0.286022	0.479	0.325	0.454777
EIF5B	3.88156e-05	0.341845	0.404	0.274	0.460353
JMJD1C	3.93824e-05	0.233929	0.741	0.603	0.467075
ZNF205	3.95392e-05	1.79895	0.075	0.02	0.468935
HSD17B4	3.95915e-05	0.312903	0.503	0.362	0.469556
NOD1	3.96009e-05	1.04056	0.115	0.045	0.469667
CEBPZ	3.97159e-05	0.581388	0.206	0.11	0.471031
RUVBL1	3.97218e-05	1.21251	0.131	0.057	0.471101
PPIH	3.97508e-05	0.602645	0.292	0.182	0.471445
PLD4	4.00316e-05	0.562752	0.289	0.176	0.474775
SUN2	4.03762e-05	0.189582	0.545	0.387	0.478862
OSBPL1A	4.04625e-05	0.228634	0.484	0.342	0.479885
LAGE3	4.05106e-05	0.998767	0.155	0.074	0.480456
SUCLG2	4.0835e-05	-1.52839	0.104	0.182	0.484303
MRPL34	4.08634e-05	0.484733	0.334	0.215	0.48464
RBM17	4.13393e-05	1.07109	0.123	0.051	0.490285
THOC7	4.13705e-05	0.218705	0.455	0.313	0.490654
POLR1D	4.14704e-05	0.20812	0.789	0.624	0.491839
ZNF706	4.14839e-05	0.234523	0.585	0.423	0.491999
ENSFCAG00000051371	4.16025e-05	0.345602	0.872	0.8	0.493405
SUSD6	4.16964e-05	-0.628854	0.57	0.62	0.49452
MRPS15	4.17121e-05	0.267914	0.57	0.434	0.494705
SERPINB10	4.22333e-05	-0.774393	0.756	0.734	0.500887
CNNM4	4.23751e-05	0.436076	0.433	0.307	0.502568
RBKS	4.23978e-05	0.322922	0.313	0.192	0.502838
APP	4.27122e-05	0.386514	0.419	0.286	0.506567
OSTF1	4.30628e-05	-0.377702	0.907	0.892	0.510725
ALKBH7	4.41158e-05	0.527027	0.275	0.166	0.523214
GNG2	4.42461e-05	0.165855	0.957	0.916	0.524759
ZYX	4.43166e-05	-0.307892	0.958	0.953	0.525595
LITAF	4.44353e-05	-0.657901	0.813	0.775	0.527003
ACADVL	4.45932e-05	0.323982	0.356	0.229	0.528875
FFAR2	4.46688e-05	-1.57497	0.085	0.16	0.529772
ACSF3	4.48438e-05	1.43027	0.104	0.039	0.531848
DNAJC1	4.51214e-05	0.341311	0.272	0.16	0.53514
WBP2	4.52565e-05	-0.847315	0.449	0.503	0.536742
SF3B6	4.54936e-05	0.214559	0.588	0.423	0.539554
SNAPIN	4.59024e-05	0.567051	0.243	0.141	0.544403
HDLBP	4.61463e-05	0.457453	0.318	0.202	0.547295
DENND2D	4.62265e-05	0.302163	0.406	0.272	0.548246
NMRK1	4.62342e-05	2.27594	0.048	0.006	0.548338
TXNDC12	4.64223e-05	0.267367	0.415	0.272	0.550568
UQCRC2	4.70895e-05	0.651089	0.28	0.174	0.558481
NIF3L1	4.75955e-05	0.97262	0.161	0.08	0.564483
MRE11	4.82856e-05	1.29575	0.104	0.039	0.572667
MAPKAPK3	4.84968e-05	0.274086	0.69	0.536	0.575172
ENSFCAG00000043821	4.85533e-05	0.191593	0.752	0.589	0.575842
MYL6	4.90789e-05	0.114315	0.998	0.998	0.582075
UBALD1	4.93713e-05	0.778831	0.187	0.098	0.585543
CTPS1	4.94545e-05	1.90001	0.067	0.016	0.58653
NUPR2	4.99056e-05	0.488278	0.335	0.219	0.591881
CANX	5.0026e-05	0.24448	0.824	0.648	0.593309
SF3A1	5.00342e-05	0.30089	0.613	0.464	0.593405
CERS1	5.05516e-05	0.220755	0.835	0.683	0.599542
DOK2	5.09207e-05	1.26516	0.118	0.049	0.603919
CASP4	5.10917e-05	0.197335	0.95	0.83	0.605948
MAF1	5.11963e-05	0.764978	0.192	0.102	0.607188
PINK1	5.11963e-05	0.764978	0.192	0.102	0.607188
GLRX3	5.13623e-05	0.397871	0.487	0.356	0.609157
POLR2F	5.25332e-05	0.20982	0.559	0.397	0.623044
MEFV	5.29812e-05	-1.00609	0.363	0.425	0.628357
ERLIN1	5.29849e-05	0.882459	0.177	0.092	0.628401
HAGHL	5.31608e-05	0.773732	0.168	0.084	0.630488
RABGGTA	5.32466e-05	0.455599	0.326	0.207	0.631505
XRCC1	5.34271e-05	0.616015	0.23	0.131	0.633645
UBE2A	5.34852e-05	0.264854	0.484	0.333	0.634334
CYTH4	5.3488e-05	0.285098	0.581	0.431	0.634367
CTU2	5.36061e-05	1.36804	0.112	0.045	0.635769
ENSFCAG00000053009	5.37121e-05	0.628075	0.236	0.137	0.637025
LSM3	5.38333e-05	0.482083	0.363	0.245	0.638463
CUL4B	5.389e-05	1.21002	0.118	0.049	0.639135
STRN4	5.40702e-05	0.469342	0.31	0.194	0.641273
ALKBH4	5.43916e-05	0.793419	0.209	0.117	0.645084
RAB8B	5.46229e-05	-0.41395	0.808	0.82	0.647828
ENSFCAG00000013260	5.46519e-05	0.870741	0.153	0.074	0.648171
PPHLN1	5.47007e-05	0.480173	0.316	0.204	0.648751
IL10RB	5.51764e-05	0.334625	0.449	0.309	0.654392
ENSFCAG00000008387	5.57178e-05	1.24701	0.115	0.047	0.660813
TMEM203	5.61223e-05	0.857797	0.177	0.092	0.66561
GADD45B	5.63565e-05	0.171158	0.839	0.746	0.668388
CHD3	5.67464e-05	0.776938	0.201	0.11	0.673013
RPIA	5.67491e-05	-1.06981	0.387	0.446	0.673044
ELAVL1	5.73824e-05	0.521544	0.382	0.264	0.680555
CFAP45	5.75906e-05	2.00122	0.059	0.012	0.683025
BCAP31	5.78631e-05	0.226287	0.898	0.767	0.686257
TPGS1	5.80092e-05	0.401471	0.38	0.26	0.687989
ORTHO.332	5.83285e-05	0.313377	0.567	0.425	0.691776
COA8	5.83786e-05	0.525708	0.323	0.211	0.692371
CINP	5.8486e-05	0.89011	0.174	0.09	0.693644
DUS1L	5.88048e-05	0.344681	0.433	0.297	0.697424
NMD3	5.89293e-05	1.24853	0.112	0.045	0.698902
WDR5	5.89351e-05	0.60303	0.256	0.153	0.69897
SLC17A9	5.93901e-05	0.36312	0.28	0.168	0.704367
NDUFB6	5.94866e-05	0.405728	0.403	0.28	0.705511
PSME3IP1	5.95686e-05	0.256417	0.489	0.342	0.706484
DCTN2	5.97346e-05	0.318735	0.573	0.429	0.708452
MED6	5.99484e-05	1.13671	0.115	0.047	0.710988
NHSL1	6.00033e-05	0.658171	0.244	0.145	0.71164
ANKRD10	6.01764e-05	0.730087	0.246	0.147	0.713693
SELENOS	6.05947e-05	-0.589039	0.655	0.658	0.718653
KMT5C	6.14667e-05	0.879739	0.166	0.084	0.728995
MRPL1	6.15276e-05	1.18911	0.145	0.07	0.729718
PPM1F	6.1995e-05	0.28728	0.487	0.346	0.735261
SMIM15	6.20138e-05	1.01918	0.141	0.065	0.735484
GIMAP4	6.21695e-05	0.130602	0.612	0.442	0.73733
ENSFCAG00000041055	6.24471e-05	0.0857656	0.786	0.609	0.740622
ENSFCAG00000036604	6.25732e-05	0.141405	1	1	0.742118
OGDH	6.26886e-05	0.469387	0.337	0.221	0.743487
TNFSF13B	6.31505e-05	0.278835	0.487	0.339	0.748965
POLR1E	6.36714e-05	1.19257	0.123	0.053	0.755143
SNX17	6.3694e-05	0.283601	0.684	0.524	0.755411
RYBP	6.38275e-05	0.167914	0.636	0.491	0.756994
TMED7	6.39415e-05	0.525409	0.284	0.176	0.758346
MAP1LC3A	6.41982e-05	-1.12785	0.268	0.344	0.761391
IL18BP	6.46468e-05	0.632415	0.246	0.149	0.766711
LARS1	6.50406e-05	0.604143	0.212	0.119	0.771381
SLC25A39	6.51591e-05	0.626598	0.243	0.143	0.772787
SLC12A4	6.61008e-05	0.433586	0.272	0.164	0.783956
ENSFCAG00000048072	6.611e-05	1.56424	0.083	0.027	0.784065
CASP3	6.63295e-05	1.17617	0.123	0.053	0.786668
RPS6KA4	6.70402e-05	0.906706	0.181	0.096	0.795097
ALDH6A1	6.71015e-05	0.951794	0.157	0.078	0.795824
OVCA2	6.71599e-05	0.531881	0.294	0.184	0.796516
CD40	6.72842e-05	0.685492	0.243	0.145	0.797991
CITED4	6.86034e-05	0.210932	0.297	0.18	0.813636
ENSFCAG00000042596	6.87231e-05	0.284129	0.51	0.368	0.815056
ENSFCAG00000041619	6.98732e-05	0.11981	0.987	0.937	0.828696
PRKCSH	6.99471e-05	0.543676	0.297	0.188	0.829572
NMI	6.99954e-05	0.921657	0.144	0.067	0.830146
PDE6D	7.01134e-05	0.662781	0.232	0.135	0.831545
ENSFCAG00000043291	7.06863e-05	0.632865	0.184	0.096	0.838339
MRPL45	7.10662e-05	0.903908	0.152	0.074	0.842845
FBXW4	7.11852e-05	1.20661	0.102	0.039	0.844257
MINDY3	7.14101e-05	0.711843	0.203	0.112	0.846924
ABHD12	7.169e-05	0.517139	0.331	0.221	0.850243
EML3	7.22278e-05	1.06898	0.142	0.067	0.856622
DHRS4L2	7.24668e-05	1.37159	0.083	0.027	0.859456
ENSFCAG00000053591	7.25317e-05	-0.0890064	0.5	0.331	0.860226
ITPA	7.26922e-05	0.522817	0.294	0.186	0.86213
DGCR6L	7.2752e-05	0.253572	0.567	0.419	0.862839
CCNL1	7.36351e-05	-0.333947	0.987	0.99	0.873312
TMBIM1	7.41289e-05	0.242309	0.462	0.309	0.879169
UNC45A	7.41295e-05	0.702565	0.157	0.078	0.879176
LAMTOR5	7.41882e-05	0.240861	0.727	0.573	0.879872
EXOSC4	7.45683e-05	0.361033	0.374	0.249	0.88438
AP3B1	7.47286e-05	0.347163	0.46	0.329	0.886281
TIMM10	7.47832e-05	0.85389	0.176	0.092	0.886929
ACSS1	7.51342e-05	-1.42991	0.133	0.213	0.891091
PRPF19	7.51645e-05	0.524684	0.321	0.211	0.891451
PSMA6	7.55076e-05	0.219725	0.653	0.489	0.89552
DRAM2	7.56485e-05	0.517139	0.323	0.213	0.897191
PRDX6	7.57991e-05	-1.05083	0.195	0.282	0.898977
SSB	7.58422e-05	0.359879	0.49	0.354	0.899488
EXTL2	7.63264e-05	1.1862	0.099	0.037	0.905231
CYB561D2	7.64393e-05	0.708963	0.169	0.086	0.906571
GALK2	7.67126e-05	0.643672	0.244	0.147	0.909812
UBE2E1	7.68017e-05	0.469642	0.411	0.29	0.910868
ITM2C	7.73438e-05	0.866064	0.149	0.072	0.917297
NBEAL1	7.79878e-05	1.07977	0.139	0.065	0.924935
PIAS1	7.82466e-05	-0.679691	0.527	0.575	0.928005
TFE3	8.0389e-05	0.807648	0.185	0.1	0.953413
POLE3	8.07409e-05	1.00357	0.12	0.051	0.957587
ZC3H7A	8.10974e-05	0.479285	0.321	0.211	0.961815
BOC	8.20511e-05	-4.05677	0	0.025	0.973126
NDUFAF8	8.25922e-05	0.759149	0.192	0.104	0.979544
PIN4	8.26311e-05	0.475274	0.296	0.186	0.980005
COX6B1	8.27097e-05	0.19518	0.966	0.894	0.980937
RRAGA	8.32433e-05	0.791425	0.171	0.088	0.987266
ENSFCAG00000042512	8.34468e-05	1.03194	0.139	0.065	0.989679
SKIL	8.4148e-05	0.379149	0.412	0.284	0.997995
LILRB3	8.43704e-05	0.210019	0.391	0.26	1
COL26A1	8.62197e-05	1.43027	0.097	0.037	1
EIF3E	8.66764e-05	0.199519	0.915	0.777	1
PML	8.70311e-05	0.442038	0.276	0.17	1
SMAD7	8.80484e-05	0.623772	0.203	0.112	1
RUFY3	8.81535e-05	0.829227	0.177	0.094	1
ENSFCAG00000048165	8.86256e-05	0.59409	0.217	0.123	1
ORTHO.160	8.92558e-05	-4.28707	0.005	0.037	1
TES	8.95294e-05	1.37302	0.097	0.037	1
ZNF292	8.96596e-05	0.755881	0.217	0.127	1
FAM114A2	9.00955e-05	0.91669	0.134	0.061	1
MFSD5	9.04148e-05	0.225528	0.343	0.217	1
IL17RA	9.05146e-05	-0.924612	0.38	0.444	1
UQCC1	9.05818e-05	1.09887	0.133	0.061	1
ACO1	9.10842e-05	0.921657	0.15	0.074	1
DNAJB11	9.11546e-05	0.445126	0.347	0.233	1
BCCIP	9.1369e-05	0.715056	0.208	0.117	1
RRP36	9.1855e-05	0.796918	0.2	0.112	1
RASA3	9.19057e-05	0.731135	0.22	0.131	1
RUVBL2	9.26455e-05	1.03069	0.107	0.043	1
NDUFA7	9.27167e-05	0.281422	0.602	0.45	1
TMX1	9.32312e-05	0.73387	0.196	0.108	1
HSPA4L	9.32862e-05	1.47656	0.088	0.031	1
SNRPA	9.387e-05	0.714061	0.246	0.151	1
CHMP3	9.50174e-05	-0.989413	0.385	0.438	1
ENSFCAG00000046504	9.52856e-05	1.49167	0.085	0.029	1
TMEM165	9.54685e-05	0.435085	0.2	0.108	1
OAZ2	9.66627e-05	0.842452	0.158	0.08	1
CAPNS1	9.69607e-05	0.185411	0.898	0.767	1
LOXHD1	9.70932e-05	-2.17077	0.04	0.096	1
RP9.orth	9.83193e-05	0.670808	0.217	0.125	1
STAT1	9.87508e-05	0.250757	0.775	0.642	1
ZNF32	9.89962e-05	1.75915	0.061	0.014	1
DCP1B	9.89995e-05	1.33173	0.091	0.033	1
GIMAP8	9.90448e-05	0.312292	0.313	0.196	1
SREK1IP1	9.93145e-05	0.365687	0.232	0.135	1
KCNAB2	9.95038e-05	0.209388	0.583	0.431	1
MRPL18	9.97981e-05	0.360686	0.498	0.364	1
COPS7A	0.000100134	0.495918	0.286	0.18	1
FAM174C	0.00010025	0.180768	0.513	0.354	1
MCTS1	0.000100406	0.9656	0.075	0.022	1
FN3KRP	0.000100661	1.01404	0.157	0.08	1
ENSFCAG00000046977	0.000100876	-3.87989	0.002	0.029	1
LACTB2	0.000101374	0.512968	0.324	0.213	1
MRPS5	0.000101378	1.04222	0.129	0.059	1
MPHOSPH8	0.000101551	0.412346	0.304	0.192	1
GPR157	0.000102132	0.533248	0.244	0.145	1
KHDRBS1	0.000102338	0.273801	0.537	0.387	1
RBM42	0.000102766	0.306357	0.548	0.399	1
HPCAL1	0.000103426	0.55828	0.244	0.145	1
RSBN1L	0.000104053	0.345767	0.316	0.2	1
MXI1	0.000104427	-1.57265	0.053	0.115	1
TGFB1	0.000104683	0.288755	0.494	0.346	1
PLAUR	0.000105886	-0.462563	0.984	0.943	1
LSP1	0.000106045	-0.201153	1	0.998	1
NDRG3	0.000106908	0.813597	0.166	0.086	1
ITGB1BP1	0.000107265	0.53849	0.171	0.088	1
RSL24D1	0.000110585	0.572899	0.252	0.155	1
NUBP2	0.000111301	0.343524	0.414	0.282	1
HEXA	0.000111559	0.230253	0.532	0.372	1
CYP51A1	0.000111783	0.521336	0.281	0.178	1
TRIM38	0.000111833	0.498474	0.241	0.143	1
ENSFCAG00000005648	0.000112048	1.06358	0.137	0.065	1
PPP1CC	0.000112108	0.287241	0.43	0.299	1
DRG2	0.000112499	0.71844	0.147	0.072	1
GALNT10	0.000112627	-1.07717	0.147	0.231	1
TMEM106C	0.000112804	0.643672	0.233	0.137	1
COQ9	0.00011344	0.655644	0.187	0.102	1
USP18	0.00011669	0.714061	0.198	0.11	1
SSH2	0.000117301	-1.24941	0.115	0.192	1
ANAPC16	0.000117792	0.382155	0.423	0.297	1
CAPZA2	0.000118781	0.262336	0.674	0.53	1
COG6	0.000119214	0.607146	0.169	0.088	1
AIP	0.000119396	0.466402	0.38	0.264	1
XRCC5	0.000119451	1.02834	0.142	0.07	1
RAB8A	0.000121292	0.348397	0.406	0.28	1
PTP4A1	0.000121682	-0.521387	0.724	0.716	1
RTN4	0.000121691	0.0645149	0.532	0.37	1
MACC1	0.00012186	-1.51387	0.037	0.092	1
RBCK1	0.000123023	0.245508	0.371	0.243	1
RPUSD4	0.000124685	0.891599	0.141	0.067	1
RNF25	0.000125689	0.805423	0.2	0.115	1
LIMCH1	0.000126233	0.547703	0.24	0.143	1
IL16	0.000126349	-0.449744	0.796	0.789	1
SMG9	0.000126381	0.569671	0.176	0.092	1
CEBPG	0.000126979	0.27455	0.529	0.389	1
COPRS	0.000127917	1.17419	0.117	0.051	1
EIF2S1	0.00012793	0.464263	0.319	0.211	1
DDX27	0.000128253	0.619956	0.251	0.153	1
ORTHO.424	0.000129321	-1.18104	0.403	0.474	1
LEPROTL1	0.000129599	0.223482	0.628	0.466	1
GLRX2	0.000129942	0.355464	0.403	0.284	1
BAX	0.000130594	0.199345	0.722	0.564	1
ARF5	0.000131074	0.387427	0.46	0.331	1
ENSFCAG00000042609	0.000131361	0.781175	0.195	0.11	1
ENSFCAG00000041514	0.000131434	0.326887	0.382	0.264	1
DDX18	0.000131659	0.376652	0.334	0.221	1
MMS19	0.00013191	0.92378	0.126	0.057	1
PHYH	0.000132243	1.16073	0.125	0.057	1
COPS3	0.00013274	0.714061	0.219	0.129	1
LAMTOR3	0.000134833	0.428283	0.343	0.229	1
GPR146	0.000135525	1.4647	0.08	0.027	1
CRNKL1	0.000136694	0.306637	0.315	0.204	1
FAM117A	0.000136895	0.248915	0.494	0.358	1
VSTM1	0.000137267	-2.23547	0.038	0.092	1
RIPK1	0.00013765	0.715225	0.184	0.1	1
HCCS	0.000138392	0.643672	0.193	0.108	1
NUDC	0.000138623	0.508961	0.342	0.233	1
TMED9	0.00013871	0.219463	0.521	0.37	1
THNSL2	0.000139584	1.8916	0.059	0.014	1
SLC66A2	0.00014044	0.297744	0.417	0.286	1
FDX1	0.000141294	0.292506	0.351	0.233	1
GTPBP3	0.000142354	0.851267	0.153	0.078	1
PTGDS	0.000142529	0.277365	0.637	0.491	1
PRMT7	0.000142581	1.03795	0.136	0.065	1
TICAM2	0.000143	0.60587	0.173	0.09	1
ARHGDIA	0.000143048	0.176388	0.911	0.765	1
CHKB	0.000143511	0.592446	0.252	0.155	1
SEPTIN9	0.000144504	0.238173	0.663	0.507	1
PCTP	0.00014469	0.775583	0.157	0.08	1
GIMAP6	0.00014475	0.323647	0.446	0.319	1
INSIG1	0.000146403	0.819114	0.184	0.102	1
GFUS	0.000149577	0.477022	0.275	0.172	1
TSR2	0.000150364	1.26816	0.107	0.045	1
OSM	0.000150835	0.177511	0.84	0.73	1
ABT1	0.000150878	0.958182	0.152	0.078	1
SHC1	0.000151262	0.73593	0.165	0.086	1
CYB5R1	0.000152683	1.20757	0.107	0.045	1
WARS2	0.000154112	0.805943	0.142	0.07	1
SSH3	0.000155523	0.382344	0.374	0.254	1
TIMM10B	0.00015582	0.330011	0.364	0.252	1
TRABD	0.000160255	0.319669	0.377	0.256	1
HPF1	0.000161198	0.993256	0.125	0.057	1
ENSFCAG00000050739	0.000161222	1.27372	0.101	0.041	1
SEM1	0.000162295	0.146777	0.963	0.879	1
NUDT22	0.000164541	0.252613	0.605	0.462	1
DIP2C	0.000164629	0.904632	0.182	0.102	1
YIF1B	0.000164995	0.336348	0.391	0.266	1
PANK1	0.000165436	-1.39697	0.097	0.17	1
TIMM50	0.00016764	0.538702	0.296	0.194	1
MYADM	0.000167816	0.243869	0.329	0.211	1
IRF2BP2	0.000168097	0.202654	0.719	0.579	1
COMMD6	0.000168606	0.219174	0.323	0.209	1
SAMD9L	0.000168908	0.241766	0.583	0.434	1
TMED10	0.000169463	0.236902	0.615	0.452	1
CPVL	0.000171372	-4.35633	0.005	0.035	1
OXLD1	0.000176211	1.1645	0.101	0.041	1
ARHGEF11	0.00017669	0.192414	0.254	0.151	1
HSPA4	0.000177296	0.333332	0.347	0.233	1
DUSP22	0.000178114	1.19257	0.112	0.049	1
PLAC8B	0.000181707	-1.99679	0.005	0.035	1
SLIRP	0.000182955	0.380637	0.193	0.106	1
CHD9	0.000183088	0.356958	0.374	0.258	1
PRPS2	0.000184269	0.474614	0.259	0.16	1
DDX3X	0.000186172	-0.352476	0.832	0.822	1
EHF	0.000186795	-2.16368	0.024	0.07	1
CDCA7L	0.000187117	0.855975	0.149	0.076	1
CA3H20orf27	0.000187572	0.304545	0.583	0.446	1
GATC	0.00018859	1.39856	0.085	0.031	1
MITF	0.000188896	0.161684	0.583	0.421	1
ANO8	0.000189535	1.40266	0.069	0.02	1
SLC43A3	0.000190158	0.499662	0.244	0.151	1
CUBN	0.000190677	0.0481951	0.527	0.372	1
PSENEN	0.000193323	0.228634	0.772	0.624	1
PYM1	0.000193774	2.22863	0.046	0.008	1
ASAH1	0.000195198	0.181258	0.89	0.769	1
ENSFCAG00000048899	0.000195475	0.443647	0.267	0.17	1
SP140	0.000195578	0.981541	0.142	0.072	1
PPP2R1A	0.000196149	0.229857	0.679	0.526	1
TIPARP	0.000196556	0.192785	0.717	0.552	1
KLF6	0.000198825	-0.307184	0.946	0.939	1
MAGOH	0.000199337	0.31993	0.427	0.303	1
YIPF3	0.000199439	0.339058	0.387	0.262	1
DDX1	0.000199746	0.662781	0.225	0.137	1
RIC1	0.000200036	-1.09329	0.158	0.237	1
LSM4	0.000200427	0.281102	0.364	0.239	1
PFKL	0.000201354	0.684699	0.158	0.082	1
ACOT8	0.000203232	0.95778	0.142	0.072	1
PRPF4B	0.000203329	0.316507	0.446	0.321	1
AP4M1	0.000203414	0.73482	0.152	0.078	1
MT-ND3	0.000203953	0.0940583	0.941	0.81	1
SSNA1	0.000204373	0.380637	0.334	0.223	1
DUSP2	0.000205798	0.221648	0.334	0.223	1
PSMC2	0.000206458	0.505392	0.251	0.155	1
C19orf53	0.000206685	0.192501	0.513	0.368	1
FGD4	0.000207336	-0.484054	0.735	0.726	1
ARL6IP4	0.0002077	0.493646	0.22	0.129	1
SLC30A7	0.000209295	0.415866	0.222	0.131	1
ENSFCAG00000050860	0.000210624	0.486432	0.24	0.143	1
SNF8	0.000211386	-0.332612	0.872	0.857	1
EIF4G1	0.000214214	0.342805	0.38	0.268	1
FOSB	0.000217727	0.261878	0.465	0.342	1
UQCC2	0.000219133	0.308069	0.347	0.233	1
DALRD3	0.000219608	1.1862	0.102	0.043	1
SPNS2	0.000220668	0.380637	0.353	0.239	1
PARK7	0.000220918	0.20743	0.558	0.417	1
ARNTL2	0.000223611	-2.17077	0.043	0.096	1
ULK1	0.000224284	0.677095	0.198	0.115	1
VCP	0.000224608	0.247392	0.688	0.536	1
EMG1	0.000225814	1.39574	0.093	0.037	1
MID1IP1	0.000230467	0.917847	0.147	0.076	1
YIF1A	0.000232998	0.433454	0.296	0.19	1
CHD4	0.000233634	0.521681	0.284	0.186	1
SRSF4	0.000233663	0.327198	0.441	0.317	1
SF3B4	0.000235103	0.611006	0.2	0.115	1
SERF2	0.00023949	0.0924732	1	1	1
HVCN1	0.000241258	0.198733	0.474	0.329	1
MRPL55	0.000248839	0.28384	0.411	0.29	1
COMMD8	0.000248879	0.551643	0.244	0.151	1
MLYCD	0.000250881	0.486432	0.211	0.125	1
ARCN1	0.000251821	0.391187	0.264	0.164	1
ARSA	0.00025349	0.495826	0.212	0.125	1
LRPPRC	0.00025461	1.42503	0.083	0.031	1
ABCD4	0.000254877	0.906706	0.139	0.07	1
USP10	0.000255533	0.629458	0.157	0.082	1
LRRC28	0.000256287	0.580478	0.198	0.115	1
R3HDM4	0.000256428	-0.999843	0.248	0.323	1
CPM	0.000257021	1.71406	0.077	0.027	1
VBP1	0.000258734	0.56121	0.174	0.094	1
PTPRC	0.000263556	-0.225114	0.973	0.953	1
PSMD14	0.000263937	0.917847	0.157	0.084	1
MED21	0.000265109	0.570608	0.233	0.143	1
PSMD3	0.000268461	0.739431	0.168	0.092	1
AARSD1	0.000268598	1.04056	0.121	0.057	1
ENSFCAG00000046834	0.000269208	3.1031	0.032	0.002	1
CNP	0.000269554	1.37159	0.08	0.029	1
PRMT1	0.000270555	0.707802	0.176	0.098	1
MOSPD3	0.000270719	0.373583	0.294	0.188	1
SRP72	0.000271006	0.432834	0.283	0.182	1
OTUB1	0.000271255	0.230679	0.486	0.348	1
PCYT2	0.000274152	0.628721	0.265	0.172	1
FAM89B	0.000274217	0.226004	0.636	0.476	1
PSMA7	0.000275087	0.190346	0.813	0.644	1
FBXW11	0.000275254	-0.800892	0.358	0.419	1
BLMH	0.00027763	1.027	0.093	0.037	1
GTF2H5	0.000279241	0.623772	0.203	0.119	1
CCDC115	0.000283753	0.555724	0.257	0.164	1
ENSFCAG00000048662	0.000284024	0.187992	0.879	0.732	1
ATRIP	0.000285108	0.509371	0.227	0.137	1
AAMP	0.000285997	0.382344	0.395	0.282	1
GTF2E2	0.000286621	0.739431	0.168	0.092	1
SLC46A2	0.000288049	0.717672	0.12	0.055	1
TOR1AIP1	0.000291326	0.45996	0.329	0.225	1
UFC1	0.000292125	0.20698	0.617	0.46	1
UTP11	0.000293146	0.903908	0.153	0.082	1
TLE5	0.00029346	0.490555	0.335	0.237	1
PSMC4	0.000293863	0.35089	0.345	0.231	1
ADGRA1	0.00029484	2.05871	0.045	0.008	1
MX1	0.000294941	0.0997366	0.653	0.491	1
POMP	0.00029573	0.242181	0.688	0.532	1
PRPF31	0.000295892	0.277937	0.364	0.247	1
DPY30	0.000296158	0.251904	0.367	0.249	1
PSMG1	0.0002972	0.816737	0.179	0.102	1
TNFSF8	0.000297865	1.8136	0.056	0.014	1
YWHAB	0.000298162	0.165566	0.96	0.896	1
ENSFCAG00000050056	0.000298867	0.729402	0.165	0.09	1
UQCR11	0.000302026	0.175729	0.914	0.816	1
TRAPPC2	0.000302578	0.359421	0.308	0.2	1
UBAP2	0.000303443	1.07861	0.115	0.053	1
CKB	0.000305924	0.284269	0.332	0.219	1
ZC3H15	0.000306161	0.276367	0.436	0.313	1
TPP2	0.000306191	0.795675	0.093	0.037	1
SCFD2	0.000307463	0.836317	0.149	0.078	1
POP4	0.00030834	0.415047	0.284	0.184	1
THAP11	0.00030862	0.566135	0.251	0.16	1
TP53I3	0.000319802	0.475944	0.217	0.129	1
COMMD2	0.000320236	0.484194	0.228	0.139	1
ENSFCAG00000047861	0.000320763	1.00932	0.104	0.045	1
RALA	0.000324419	0.430076	0.28	0.18	1
ENSFCAG00000048393	0.000325219	-2.54396	0.026	0.07	1
S100A11	0.000325785	-0.266256	0.997	0.988	1
ZNF460	0.000326086	0.92378	0.107	0.047	1
ERCC1	0.000326999	0.228634	0.337	0.221	1
ENSFCAG00000052091	0.00032833	-3.81576	0	0.02	1
WEE1	0.000332119	-1.57227	0.093	0.16	1
ENSFCAG00000049959	0.000332756	0.533113	0.161	0.086	1
KLHDC3	0.000333095	0.557084	0.284	0.19	1
TASL	0.000333425	1.18209	0.094	0.039	1
SPART	0.000334793	1.03853	0.112	0.051	1
TP73	0.000335086	0.694298	0.173	0.096	1
SND1	0.000335966	0.333987	0.39	0.278	1
GUK1	0.000337368	0.179144	0.923	0.812	1
KCTD20	0.000338237	0.503947	0.184	0.104	1
HMBS	0.000338463	1.15824	0.094	0.039	1
WASHC1	0.000340014	0.682491	0.173	0.096	1
MRPL44	0.000340143	0.567051	0.168	0.092	1
ZNF618	0.000340332	1.05248	0.12	0.057	1
PALM2AKAP2	0.0003418	0.403239	0.268	0.172	1
SDHAF4	0.000341835	0.521416	0.22	0.133	1
APH1A	0.000342238	0.328367	0.371	0.256	1
CD1H11orf68	0.000345795	0.320427	0.318	0.211	1
CCDC47	0.000346456	0.672623	0.217	0.133	1
PSMD4	0.000350439	0.235668	0.628	0.487	1
CNPY2	0.000350731	0.714061	0.236	0.151	1
CD164	0.000351194	0.320323	0.503	0.382	1
SSBP1	0.000351725	0.766529	0.149	0.078	1
MRPL24	0.00035182	1.33757	0.085	0.033	1
MFSD10	0.000352933	0.714061	0.165	0.09	1
PANK4	0.000355182	1.39856	0.081	0.031	1
PCYOX1	0.000358654	0.975515	0.112	0.051	1
CETN3	0.0003599	0.929074	0.123	0.059	1
MDFIC	0.000361395	0.643672	0.219	0.135	1
NUP210	0.000363317	0.507467	0.276	0.182	1
LSM8	0.000364257	0.498332	0.31	0.211	1
TMEM101	0.000364523	0.795675	0.15	0.08	1
PPME1	0.000365154	0.955616	0.112	0.051	1
SERPINF1	0.000366163	0.658319	0.142	0.074	1
ACAA1	0.000369086	0.262478	0.558	0.425	1
SLAMF7	0.000372239	-0.957593	0.225	0.297	1
PSMC5	0.000372556	0.286978	0.444	0.325	1
DDX59	0.000373277	0.448121	0.187	0.104	1
PPP1CA	0.000373375	0.174828	0.912	0.808	1
TMEM251	0.000373642	0.797477	0.125	0.059	1
DCTN5	0.000374543	0.726813	0.193	0.115	1
RAB2A	0.000374577	-0.376914	0.78	0.777	1
SPPL2B	0.000376268	1.28413	0.081	0.031	1
CSTF1	0.000381204	0.63199	0.181	0.102	1
ENSFCAG00000026553	0.000383012	-3.57872	0.003	0.029	1
DDX54	0.000388689	0.75518	0.185	0.108	1
MRTFA	0.00039144	0.452916	0.26	0.168	1
RENBP	0.000391645	0.536757	0.208	0.125	1
TSEN15	0.000392502	0.929074	0.12	0.057	1
IL17RC	0.000393684	0.866064	0.131	0.065	1
IDH3B	0.000398353	0.643672	0.2	0.119	1
ISYNA1	0.000399931	-3.26322	0.002	0.025	1
NUDT15	0.000401394	0.565992	0.315	0.217	1
POLK	0.000403407	0.986064	0.105	0.047	1
ZNF446	0.000405853	1.68807	0.051	0.012	1
ISG20	0.000409704	1.1401	0.11	0.051	1
RB1	0.0004099	0.36981	0.259	0.162	1
SLC39A11	0.000412169	0.626993	0.246	0.16	1
ABCC10	0.000413025	2.9656	0.03	0.002	1
ANAPC2	0.000415656	0.621304	0.2	0.119	1
GON7	0.000415706	0.501653	0.252	0.162	1
MAP3K7CL	0.000416665	-2.71388	0.011	0.045	1
ATP6V0A1	0.000417443	-0.870901	0.286	0.348	1
ACO2	0.000418636	0.331348	0.313	0.211	1
GLB1	0.000420961	0.290656	0.506	0.372	1
ATP6V1E1	0.000421623	0.196605	0.599	0.446	1
ERG28	0.000425729	0.921657	0.141	0.074	1
TCHP	0.000426565	2.22863	0.043	0.008	1
FUCA1	0.000426834	0.255966	0.462	0.333	1
MRPL16	0.000429922	0.18424	0.422	0.292	1
CENPH	0.000430803	0.239605	0.503	0.374	1
NDUFS2	0.000432728	0.272439	0.617	0.474	1
KCNA3	0.000434265	1.1108	0.072	0.025	1
RBBP4	0.000435552	0.423891	0.343	0.239	1
GNB4	0.000439002	0.213448	0.65	0.487	1
PPA1	0.000439072	0.619424	0.251	0.164	1
ENSFCAG00000008008	0.000440604	0.198705	0.804	0.644	1
KLKB1	0.000442057	0.9656	0.113	0.053	1
JOSD2	0.000442326	0.340937	0.318	0.211	1
MRI1	0.000443212	0.63199	0.187	0.108	1
GLRX5	0.000444463	0.285218	0.388	0.276	1
ORTHO.407	0.000447764	1.27839	0.089	0.037	1
SF3A2	0.000450297	0.329563	0.406	0.292	1
RUFY2	0.000455289	1.27594	0.089	0.037	1
ARID4A	0.000460371	0.424359	0.355	0.249	1
GDPD5	0.000461362	1.72167	0.058	0.016	1
CIAO2A	0.000463629	0.68876	0.195	0.117	1
CHST13	0.000469376	0.60932	0.209	0.129	1
USP32	0.000476322	-0.934864	0.118	0.19	1
S1PR3	0.000479999	0.82121	0.133	0.067	1
NHP2	0.00048295	0.484974	0.291	0.2	1
PRPF40A	0.000483337	0.245875	0.572	0.434	1
ZNRD2	0.000483489	0.63333	0.201	0.121	1
CDPF1	0.000484884	0.670144	0.173	0.098	1
EIF2S3B	0.000484986	0.241799	0.845	0.734	1
RPAIN	0.000485881	1.6793	0.061	0.018	1
HES6	0.000487127	0.477662	0.192	0.11	1
ZCCHC9	0.000488128	0.937403	0.11	0.051	1
GSR	0.000489004	0.447406	0.264	0.168	1
URM1	0.000489248	0.514685	0.208	0.125	1
PIP5K1B	0.000491542	-1.53218	0.083	0.145	1
ENSFCAG00000015100	0.000493376	0.95683	0.126	0.063	1
ORC4	0.000494158	0.81817	0.125	0.061	1
IFIT5	0.000496552	0.625675	0.273	0.184	1
LPCAT1	0.000501374	0.230596	0.444	0.317	1
ZUP1	0.000501378	0.747294	0.157	0.086	1
TLR6	0.000502839	0.817701	0.137	0.072	1
MRPS2	0.000506451	1.24634	0.112	0.053	1
ACADS	0.000506603	1.0114	0.123	0.061	1
PLSCR3	0.000507204	0.801213	0.173	0.1	1
ZBP1	0.000507948	1.55056	0.067	0.022	1
JPT1	0.000509897	0.161336	0.612	0.448	1
LXN	0.00051026	0.944841	0.104	0.047	1
CD83	0.000511916	0.0538957	0.968	0.885	1
DYNLRB1	0.000512065	0.236454	0.642	0.511	1
NKAPD1	0.000513075	1.1401	0.112	0.053	1
MOGS	0.000514747	0.995144	0.115	0.055	1
ENSFCAG00000052203	0.000515879	-3.0344	0.006	0.035	1
MAN2B1	0.00051922	-0.208912	0.994	0.996	1
ZNF579	0.000519703	1.35149	0.077	0.029	1
WDR43	0.000519755	0.793914	0.137	0.072	1
MFSD3	0.000524662	1.52819	0.061	0.018	1
NCOA4	0.000526085	0.582271	0.203	0.123	1
VIRMA	0.000528164	0.535419	0.217	0.133	1
PCNX1	0.0005306	0.692035	0.137	0.072	1
FHL1	0.000533696	0.783075	0.193	0.117	1
CPSF2	0.000533797	0.84803	0.16	0.09	1
PARP15	0.000536862	0.464966	0.268	0.176	1
CNIH1	0.0005391	0.30006	0.486	0.364	1
RIDA	0.000539278	0.845306	0.142	0.076	1
DENR	0.000539592	0.547164	0.235	0.149	1
RBM41	0.000546041	0.91669	0.089	0.037	1
ACTR8	0.000546291	0.75713	0.169	0.096	1
HLA-DMB	0.000547393	0.456213	0.291	0.198	1
SMAD5	0.000547812	0.565669	0.155	0.084	1
PRKACB	0.000549491	0.579132	0.232	0.147	1
CA12	0.000549618	-1.17854	0.195	0.264	1
FAM13A	0.000552117	0.506935	0.224	0.139	1
SCAMP4	0.000559098	1.00357	0.12	0.059	1
IQSEC2	0.000562104	0.933178	0.104	0.047	1
ELP5	0.000562177	0.385036	0.312	0.211	1
HAUS4	0.000564402	0.793419	0.107	0.049	1
ENSFCAG00000016226	0.000564538	0.308069	0.435	0.319	1
STX3	0.000565588	-1.17302	0.118	0.186	1
RAB20	0.000570491	0.142827	0.396	0.27	1
APIP	0.000570525	0.770784	0.126	0.063	1
PLP2	0.000575786	-0.313706	0.989	0.986	1
LDB2	0.000579928	0.712385	0.126	0.063	1
DRAM1	0.000587656	0.0871619	0.578	0.413	1
ADCK5	0.00058856	0.781175	0.155	0.086	1
ELOB	0.000589927	0.172192	0.97	0.916	1
PHPT1	0.000590288	1.07109	0.109	0.051	1
DHCR24	0.000597289	-0.499475	0.502	0.354	1
PHC3	0.000601499	0.704554	0.19	0.115	1
SPP1	0.000602151	0.29778	0.257	0.166	1
PSTK	0.000603458	0.482208	0.22	0.137	1
CZIB	0.000606144	0.261801	0.546	0.419	1
SARNP	0.00060703	0.34267	0.356	0.252	1
FKBP2	0.000607275	0.177029	0.583	0.434	1
NFE2L1	0.000609988	0.813597	0.147	0.08	1
PLPP2	0.000610488	0.954873	0.097	0.043	1
TBXAS1	0.000613327	0.194625	0.605	0.45	1
PARVG	0.000614547	0.317527	0.49	0.374	1
TCP1	0.000614575	0.396878	0.371	0.264	1
CHST11	0.00061934	-0.688037	0.204	0.286	1
CCDC6	0.000619515	1.18964	0.102	0.047	1
AVEN	0.000619843	0.912858	0.141	0.076	1
HK1	0.000621969	0.301668	0.417	0.305	1
KHSRP	0.000631035	0.501653	0.24	0.153	1
KDELR2	0.000631936	0.143418	0.66	0.511	1
NFKBIL1	0.000637123	0.621646	0.187	0.11	1
RAB24	0.000643087	-1.33722	0.058	0.112	1
WDR13	0.000645427	0.275027	0.227	0.139	1
TMC4	0.000648146	0.686107	0.176	0.102	1
MFF	0.000649013	0.262037	0.395	0.276	1
FADS1	0.000651084	1.20555	0.088	0.037	1
GOT1	0.000651865	1.01871	0.121	0.061	1
SH2B3	0.000654424	0.371146	0.411	0.305	1
KIRREL1	0.000659362	-3.67826	0	0.018	1
BATF	0.000660199	0.654727	0.188	0.112	1
SELENOT	0.000662351	0.174796	0.655	0.505	1
GPR180	0.00066829	1.2031	0.085	0.035	1
POLR2D	0.0006688	0.750587	0.169	0.098	1
NDOR1	0.000669382	0.707802	0.139	0.074	1
IL2RG	0.000672005	0.448416	0.292	0.196	1
GCN1	0.000672132	0.995144	0.113	0.055	1
GTF3C2	0.000672309	0.906706	0.109	0.051	1
DTYMK	0.000672331	1.64367	0.056	0.016	1
DNAAF3	0.000674791	1.00624	0.102	0.047	1
AHCYL1	0.000675202	0.623494	0.109	0.051	1
CLNS1A	0.000675364	0.771051	0.195	0.119	1
MRPL13	0.00067962	0.520524	0.288	0.198	1
ENSFCAG00000027054	0.000680201	-0.812588	0.486	0.507	1
TMEM126B	0.000686435	1.25665	0.081	0.033	1
NUDT5	0.000692482	0.957332	0.129	0.067	1
TMC8	0.000692494	-1.01373	0.179	0.249	1
BRIX1	0.000695155	0.691766	0.174	0.102	1
THG1L	0.000695207	1.60715	0.059	0.018	1
MTHFD1	0.00069943	0.931248	0.129	0.067	1
SLC43A2	0.000706813	0.137989	0.399	0.272	1
PTPRE	0.000706967	-0.305748	0.853	0.81	1
MGST2	0.00070768	0.443373	0.196	0.119	1
CHP1	0.000708166	0.466794	0.24	0.153	1
RILP	0.000709523	1.35149	0.075	0.029	1
CDC34	0.000713169	0.491669	0.3	0.211	1
TP53BP2	0.000713606	1.25665	0.078	0.031	1
CHCHD7	0.000716187	0.587088	0.184	0.108	1
DDX47	0.00071651	0.81003	0.158	0.09	1
MICALL2	0.000717963	-3.01929	0.008	0.037	1
OCIAD2	0.000721291	-1.16572	0.144	0.213	1
SHARPIN	0.000723453	0.33701	0.331	0.229	1
PHACTR1	0.000725084	-0.304807	0.95	0.955	1
CD1B	0.000725368	0.685492	0.134	0.07	1
DYNLL2	0.000726738	0.25083	0.345	0.241	1
FUNDC2	0.000732665	0.518141	0.259	0.172	1
SLC27A3	0.000734847	-1.50072	0.027	0.07	1
GNS	0.000735276	0.23883	0.45	0.331	1
NUDT16	0.000735747	1.45103	0.065	0.022	1
ATP13A1	0.000736404	0.668763	0.177	0.104	1
ADRB1	0.000745978	1.40266	0.065	0.022	1
MTG1	0.000747525	0.514685	0.198	0.119	1
TNFRSF1A	0.000751149	-0.598271	0.684	0.679	1
TPRKB	0.000756086	0.133477	0.371	0.249	1
ENSFCAG00000044606	0.000759241	0.406343	0.224	0.139	1
CSNK1D	0.000761197	0.22133	0.289	0.188	1
GGA3	0.000763402	0.683936	0.165	0.094	1
COG8	0.000772692	0.761508	0.153	0.086	1
TSPAN5	0.000773607	0.861263	0.142	0.078	1
ENSFCAG00000009442	0.000774935	0.71493	0.212	0.135	1
NOL12	0.000777895	0.848786	0.129	0.067	1
ERF	0.000778454	1.1108	0.069	0.025	1
CD4H9orf64	0.000783996	0.714061	0.161	0.092	1
IMMT	0.000785755	0.418966	0.251	0.166	1
CALU	0.000788354	0.577438	0.216	0.135	1
DHRS9	0.000788375	-3.74865	0.002	0.022	1
FAAP20	0.000790782	1.1291	0.065	0.022	1
STEAP4	0.000791345	-3.35633	0.002	0.022	1
CRHBP	0.000792823	-3.26322	0.002	0.022	1
CCDC107	0.000794371	0.587088	0.19	0.115	1
TSC22D3	0.000795045	0.125964	0.962	0.935	1
HAT1	0.000798898	1.17419	0.104	0.049	1
RBM8A	0.000799744	0.216857	0.623	0.481	1
ENSFCAG00000030638	0.000802443	0.215337	0.235	0.145	1
NECTIN2	0.000802825	0.595578	0.165	0.094	1
UPP1	0.00080551	-0.278018	0.95	0.873	1
DNAJC2	0.000806605	0.441364	0.267	0.178	1
XCL1	0.000807688	0.852258	0.133	0.07	1
PNO1	0.000808799	0.813597	0.165	0.096	1
RIN2	0.000813657	0.260343	0.348	0.239	1
SLC49A4	0.000817097	0.527027	0.265	0.178	1
EMB	0.000820086	-0.267285	0.947	0.949	1
PIGT	0.000822067	0.194419	0.494	0.352	1
ENSFCAG00000042349	0.000824808	-1.43433	0.008	0.037	1
NAGK	0.000825013	0.349611	0.326	0.225	1
SLC25A36	0.000828788	0.88468	0.118	0.059	1
NFIL3	0.000829925	-0.580293	0.527	0.56	1
SNAPC3	0.00083156	1.83632	0.048	0.012	1
SSBP4	0.000833393	1.04577	0.112	0.055	1
PGM2	0.000835773	0.213368	0.388	0.274	1
STK40	0.000837456	-0.952606	0.173	0.245	1
PFKFB2	0.000842012	-1.31785	0.078	0.137	1
SLX9	0.000848714	1.02933	0.12	0.061	1
MRPL27	0.000854431	0.293926	0.312	0.211	1
GOLGB1	0.00085733	0.217746	0.276	0.182	1
RAB10	0.000865776	0.360424	0.276	0.184	1
LRRFIP1	0.000867774	0.155527	0.861	0.763	1
RNF121	0.000877965	0.9656	0.093	0.041	1
ENSFCAG00000015379	0.000888065	0.15039	0.374	0.26	1
THTPA	0.000888582	1.47375	0.048	0.012	1
IMPACT	0.000890084	0.954873	0.101	0.047	1
MRPS28	0.000895271	0.511222	0.158	0.09	1
RAB3IL1	0.000899078	-1.94129	0.04	0.086	1
MST1	0.000899245	0.358051	0.241	0.153	1
ARL9	0.000905546	0.866064	0.089	0.039	1
MRC1	0.000905689	1.20555	0.083	0.035	1
UBE2M	0.000908168	0.364055	0.256	0.166	1
XRN2	0.000915757	0.155532	0.717	0.575	1
RPP25L	0.000917382	0.9656	0.112	0.055	1
PSMG2	0.000918096	0.701387	0.15	0.084	1
CDYL	0.000918568	0.554404	0.214	0.135	1
TOR3A	0.00092367	0.408382	0.257	0.17	1
ENSFCAG00000050268	0.000927152	-1.92401	0.037	0.082	1
PSMD2	0.000931532	0.313085	0.404	0.297	1
ENSFCAG00000049082	0.000935707	0.719621	0.123	0.063	1
TAP2	0.000935984	0.2506	0.45	0.335	1
TIMM8B	0.000936041	0.191572	0.379	0.266	1
AP5Z1	0.000937531	0.228634	0.367	0.264	1
NME1	0.000937801	0.491669	0.203	0.125	1
UBE2I	0.000938897	0.189917	0.719	0.569	1
KLHL36	0.000939489	0.278216	0.305	0.204	1
IER2	0.000939972	0.116935	0.883	0.781	1
TSR3	0.000942134	0.261122	0.356	0.252	1
BABAM1	0.000947582	0.376086	0.318	0.221	1
ZFAND1	0.000952087	1.15463	0.083	0.035	1
ST3GAL4	0.000953779	0.165537	0.535	0.397	1
LY9	0.000954564	0.287528	0.393	0.284	1
ENSFCAG00000041832	0.000956598	1.28753	0.077	0.031	1
[truncated: 9,861 more rows]

## Sheet: Cluster_1
	p_val	avg_log2FC	pct.1	pct.2	p_val_adj
S100A8	7.28497e-110	5.92161	0.723	0.092	8.63998e-106
RPLP0	1.12771e-102	-1.07056	1	1	1.33746e-98
RPS8	1.44419e-97	-1.20227	0.997	1	1.71281e-93
RPL12	7.56095e-97	-1.17014	1	1	8.96728e-93
RPS26	8.92445e-95	-1.10939	1	1	1.05844e-90
RPS5	1.69901e-94	-1.04261	1	1	2.01503e-90
ORTHO.323	2.66446e-94	-0.973476	1	1	3.16005e-90
HLA-DRA	6.38998e-94	-1.77004	0.99	1	7.57852e-90
EEF1A1.orth	4.17504e-89	-1.05702	0.997	1	4.9516e-85
RPL18	6.84015e-89	-1.06779	0.997	1	8.11241e-85
ENSFCAG00000046373	1.44168e-88	-0.966869	1	1	1.70983e-84
RPL8	2.2441e-88	-1.10649	1	1	2.66151e-84
RPL5	3.24352e-87	-1.08544	0.997	1	3.84682e-83
RPS12	3.75551e-87	-1.24844	0.997	1	4.45403e-83
RPL13	6.30836e-87	-1.16937	0.997	1	7.48171e-83
ENSFCAG00000023243	1.21141e-85	-0.877085	1	1	1.43673e-81
MAPK13	1.7565e-84	3.99863	0.673	0.134	2.0832e-80
RPL7A	2.82671e-84	-1.01204	1	1	3.35248e-80
RPL22	3.98378e-84	-1.21674	0.987	1	4.72476e-80
ENSFCAG00000005639	9.91853e-83	-0.96202	0.997	1	1.17634e-78
DMRTC2	8.2161e-82	-1.12394	0.993	1	9.74429e-78
RPS11	2.74966e-81	-1.04648	0.993	1	3.26109e-77
S100A9	8.68435e-81	6.87431	0.453	0.018	1.02996e-76
S100A12	1.6106e-80	6.28339	0.47	0.025	1.91017e-76
RPL29	7.30391e-80	-0.850986	1	1	8.66244e-76
ENSFCAG00000038889	1.55838e-79	-1.00835	1	1	1.84823e-75
ORTHO.30	1.85139e-79	-0.974965	0.997	1	2.19574e-75
CXCL8	3.29463e-78	2.87527	0.937	0.567	3.90743e-74
RPL32	1.6765e-77	-0.774515	1	1	1.98833e-73
RPL3	2.25503e-77	-1.15464	0.957	1	2.67447e-73
VCAN	4.04484e-77	2.19465	0.93	0.617	4.79718e-73
FECA-DRB	1.22526e-76	-1.84644	0.92	0.998	1.45315e-72
ELOA	1.81583e-76	-0.882462	1	1	2.15357e-72
CAMK2A	1.19154e-74	-1.3246	1	1	1.41317e-70
RPL36	2.39862e-74	-1.08828	0.977	1	2.84476e-70
RPL24	6.67863e-74	-0.817254	1	1	7.92086e-70
SAMSN1	9.80806e-74	3.9006	0.697	0.19	1.16324e-69
MIP-2BETA.orth	2.02238e-73	1.75536	1	0.919	2.39854e-69
PLIN2	5.61369e-73	1.87358	0.99	0.919	6.65784e-69
RPL35	7.3166e-73	-0.797681	1	1	8.67749e-69
ENSFCAG00000040474	6.24882e-72	-1.58403	0.977	1	7.4111e-68
RPS17	1.01813e-71	-1.03616	0.993	1	1.20751e-67
RPL9	3.16022e-71	-0.846623	1	1	3.74802e-67
RPS10	3.66796e-71	-0.795492	1	1	4.3502e-67
ENSFCAG00000045828	2.60866e-70	-2.06382	0.477	0.925	3.09387e-66
SLC25A6	1.32452e-69	-0.947981	1	1	1.57088e-65
SSR4	2.10838e-69	-1.32797	0.73	0.983	2.50054e-65
RPL19	3.01002e-69	-0.953889	1	1	3.56988e-65
RPS18	3.45522e-68	-1.03619	0.987	0.999	4.09789e-64
NACA	3.68953e-68	-0.791181	1	1	4.37578e-64
PPIA.orth	7.28447e-68	-0.760457	1	1	8.63939e-64
IFI30	3.12428e-67	-2.49767	0.35	0.859	3.7054e-63
ENSFCAG00000042979	5.90497e-67	-0.977652	0.97	1	7.00329e-63
ENSFCAG00000045369	8.09166e-67	-1.33291	0.777	0.983	9.59671e-63
IDO1	1.73253e-66	5.77129	0.38	0.013	2.05478e-62
RACK1	2.03655e-66	-0.985396	0.987	1	2.41535e-62
CSF3R	3.48961e-66	3.44331	0.677	0.184	4.13867e-62
RPS15A	4.66805e-66	-0.680376	1	1	5.5363e-62
RPL23A	4.95915e-66	-0.707569	1	1	5.88156e-62
RPS9	6.01116e-66	-0.619546	1	1	7.12924e-62
RPL6	6.07173e-66	-0.74201	1	1	7.20107e-62
ENSFCAG00000053793	6.15429e-65	-1.95072	0.467	0.914	7.29899e-61
ORTHO.273	3.38115e-64	-0.859726	1	0.999	4.01004e-60
HP	1.16138e-63	7.76276	0.337	0.005	1.3774e-59
RTL5	1.21523e-63	-0.601857	1	1	1.44127e-59
RPS29	2.46881e-63	-0.816467	0.997	1	2.928e-59
LCN2	3.37907e-63	1.9614	0.967	0.861	4.00757e-59
NPC2	6.26957e-63	-1.11434	0.94	0.995	7.43571e-59
RPL15	1.05348e-62	-0.92692	0.99	1	1.24943e-58
RPS27A	1.14088e-62	-0.7814	1	1	1.35308e-58
RPS21	1.94304e-62	-1.03955	0.967	0.998	2.30444e-58
ENSFCAG00000046253	2.5525e-62	-2.12976	0.437	0.89	3.02727e-58
ENSFCAG00000009764	6.09478e-62	-1.01571	0.98	0.998	7.22841e-58
ORTHO.330	1.2048e-61	-1.13173	0.837	0.993	1.4289e-57
ENSFCAG00000028061	1.92299e-61	-0.637981	1	1	2.28067e-57
CD99	1.63268e-60	-1.22433	0.75	0.993	1.93636e-56
RPS23	3.9983e-60	-0.817317	0.993	1	4.74199e-56
ORTHO.334	8.50585e-59	-0.640938	1	1	1.00879e-54
C5AR1	9.32217e-59	2.34663	0.793	0.363	1.10561e-54
RPS16	1.11021e-58	-0.9021	0.973	0.998	1.31671e-54
ENSFCAG00000010150	6.35489e-58	-1.11427	0.82	0.987	7.5369e-54
ENSFCAG00000041947	7.02476e-58	-0.587023	1	1	8.33137e-54
EEF1D	7.308e-58	-1.19332	0.703	0.968	8.66728e-54
ALOX5AP	2.8351e-57	2.26246	0.85	0.509	3.36243e-53
ORTHO.181	6.35175e-56	-0.596555	1	1	7.53317e-52
RFLNB	2.83013e-54	2.19043	0.8	0.436	3.35653e-50
ENSFCAG00000048585	8.58152e-54	4.77971	0.353	0.026	1.01777e-49
RPL31	9.14308e-54	-0.714863	0.997	1	1.08437e-49
NAPSA	1.21796e-53	1.79744	0.953	0.788	1.4445e-49
RPS20	4.56107e-53	-0.6216	1	1	5.40943e-49
IL18	3.41313e-52	2.97728	0.667	0.267	4.04798e-48
FPR2	4.17561e-52	6.31958	0.29	0.007	4.95227e-48
ICAM3	4.54334e-52	4.19782	0.407	0.054	5.3884e-48
PGLYRP1	1.06451e-51	7.42039	0.28	0.005	1.26251e-47
EIF1	1.1467e-51	1.15571	1	1	1.35999e-47
LTB4R	1.34758e-51	2.25059	0.787	0.486	1.59823e-47
MSRB1	1.42551e-51	2.6953	0.703	0.317	1.69065e-47
RPL23	1.54122e-51	-0.573629	1	1	1.82789e-47
RPLP2	2.9207e-51	-0.6404	1	1	3.46395e-47
ENSFCAG00000041907	3.30026e-51	-0.479219	1	1	3.91411e-47
RPS28	5.15918e-51	-0.635367	1	1	6.11879e-47
SRGN	1.56839e-50	1.20834	1	0.988	1.86011e-46
CRIP1	3.9084e-50	-1.12565	1	1	4.63537e-46
RPL13A	4.4745e-50	-0.748378	1	1	5.30676e-46
WLS	5.39984e-50	5.0837	0.32	0.021	6.40421e-46
RPL27A.orth.1	8.48126e-50	-0.845576	0.983	1	1.00588e-45
NPM1	1.92709e-49	-1.24983	0.56	0.942	2.28553e-45
PTGS2	4.56242e-49	4.18402	0.477	0.101	5.41102e-45
COX7C	6.48515e-49	-0.95366	0.737	0.991	7.69139e-45
RPS6	8.35651e-49	-0.821432	0.977	1	9.91082e-45
TALDO1	1.28876e-48	1.03069	0.997	0.993	1.52847e-44
GPX1	1.32693e-48	-0.883754	0.92	0.999	1.57374e-44
EEF1B2	1.50123e-48	-0.815905	0.96	0.998	1.78046e-44
PPP1R3B	2.24582e-48	8.64151	0.25	0.001	2.66354e-44
MIF	7.37302e-48	-1.55914	0.35	0.836	8.7444e-44
BTG1	7.54138e-47	1.47183	1	0.988	8.94408e-43
CDKN1A	1.66199e-46	1.67881	0.893	0.742	1.97112e-42
PRDX1	2.28489e-46	-1.2521	0.5	0.919	2.70988e-42
ENSFCAG00000003348	2.53766e-46	0.961169	1	1	3.00966e-42
ENSFCAG00000034803	4.39424e-46	-1.69994	0.27	0.772	5.21157e-42
ENSFCAG00000002165	8.1042e-46	-0.570158	0.993	1	9.61158e-42
CD81	1.14006e-45	-0.764296	0.973	1	1.35211e-41
ORTHO.2	1.43687e-45	-0.671434	0.993	1	1.70412e-41
RPL27	1.9299e-45	-0.553683	1	1	2.28886e-41
RPL38	2.04232e-45	-0.546967	1	1	2.42219e-41
TYROBP	3.65051e-45	0.643961	1	0.996	4.32951e-41
SYNGR1	6.90933e-45	4.31631	0.323	0.031	8.19447e-41
CLEC5A	8.29062e-45	3.79885	0.397	0.065	9.83268e-41
NDUFA4	9.89441e-45	-1.79314	0.243	0.725	1.17348e-40
ACTG1	1.26895e-44	-0.669217	1	1	1.50497e-40
ATP5MC2	5.01124e-44	-0.810989	0.903	0.995	5.94333e-40
ATP5F1A	4.51545e-43	-1.22324	0.447	0.897	5.35533e-39
GGH	5.6925e-43	1.0043	0.99	0.921	6.7513e-39
CD86	7.37858e-43	-1.18392	0.46	0.887	8.75099e-39
RPL34	1.47047e-42	-0.506896	1	1	1.74398e-38
SLC25A3	7.93125e-42	-0.949512	0.747	0.968	9.40646e-38
RPL22L1	1.0613e-41	-1.00954	0.713	0.968	1.2587e-37
ECH1	3.01358e-41	-1.28437	0.383	0.848	3.57411e-37
RPS3A	4.47822e-41	-0.46825	1	1	5.31117e-37
PICALM	1.48589e-40	1.33802	0.9	0.742	1.76227e-36
SAT1	5.10019e-40	1.1186	1	0.998	6.04883e-36
CAMP	1.06198e-39	6.61176	0.217	0.004	1.25951e-35
MYH10	1.09757e-39	-0.63249	1	0.998	1.30172e-35
EHD1	2.10569e-39	1.7161	0.813	0.55	2.49735e-35
ENSFCAG00000009202	4.49259e-39	-1.61585	0.39	0.779	5.32822e-35
PPIB	1.05996e-38	-0.730496	0.927	0.991	1.25711e-34
TMSB10	1.26776e-38	-0.613648	1	1	1.50356e-34
ENSFCAG00000022178	1.60324e-38	-1.16267	0.657	0.939	1.90144e-34
LIMK2	1.76812e-38	4.21172	0.317	0.043	2.097e-34
S100A10	1.79456e-38	-0.68501	0.997	0.999	2.12834e-34
ENSFCAG00000052900	2.83431e-38	-0.845064	0.987	0.975	3.36149e-34
ENSFCAG00000038141	3.54495e-38	-1.03061	0.553	0.912	4.2043e-34
RPL7.orth	3.61476e-38	-0.709319	0.923	1	4.2871e-34
GBP1	1.40185e-37	-1.22914	0.423	0.858	1.66259e-33
DENND5A	1.4624e-37	1.27825	0.877	0.746	1.73441e-33
CALR	2.08442e-37	-0.972768	0.763	0.957	2.47213e-33
UQCRH	5.10363e-37	-0.867266	0.757	0.971	6.05291e-33
CPD	2.84261e-36	2.21008	0.567	0.222	3.37134e-32
ENSFCAG00000051480	4.53014e-36	-2.33359	0.13	0.561	5.37275e-32
EEF1G	1.13933e-35	-0.714119	0.853	0.989	1.35125e-31
ADGRE5	1.25775e-35	1.25377	0.933	0.86	1.49169e-31
CCDC86	4.19847e-35	-2.08357	0.177	0.598	4.97939e-31
TREM2	5.5019e-35	-2.24799	0.143	0.566	6.52525e-31
S100A4	1.38862e-34	-0.62074	1	0.998	1.6469e-30
EBI3	2.0168e-34	-2.25118	0.143	0.557	2.39192e-30
IL1R2	2.24628e-34	4.22081	0.3	0.047	2.66409e-30
LCP1	2.57657e-34	0.865385	0.993	0.99	3.05581e-30
ATP5PO	2.85888e-34	-0.80891	0.75	0.972	3.39063e-30
HSPE1	2.89593e-34	-1.43731	0.243	0.688	3.43457e-30
LILRA4	3.7673e-33	2.18208	0.54	0.212	4.46802e-29
CD55	5.45367e-33	3.37095	0.343	0.072	6.46805e-29
VIM	6.79276e-33	-0.497155	1	1	8.05622e-29
NDUFA13	8.51215e-33	-0.721221	0.793	0.982	1.00954e-28
IL1B	9.14006e-33	1.74496	0.953	0.742	1.08401e-28
GABARAP	1.79564e-32	0.652101	1	1	2.12963e-28
ENSFCAG00000024242	1.85335e-32	4.31438	0.207	0.011	2.19807e-28
IFRD1	2.29966e-32	1.72825	0.773	0.591	2.7274e-28
OAZ1	2.4648e-32	0.559538	1	1	2.92325e-28
FBL	2.79901e-32	-1.90563	0.127	0.533	3.31963e-28
CHI3L1	2.97904e-32	0.88565	0.993	0.929	3.53314e-28
SERPINB1	7.9627e-32	1.29987	0.947	0.892	9.44376e-28
SOD2	9.95213e-32	1.31429	0.877	0.677	1.18032e-27
RPL10A	1.19838e-31	-0.821197	0.773	0.964	1.42128e-27
NDUFAF3	1.48964e-31	-1.57233	0.143	0.566	1.76672e-27
CD300E	1.4904e-31	4.55036	0.18	0.005	1.76761e-27
ANKRD22	1.59693e-31	2.70734	0.437	0.135	1.89396e-27
DDX5	2.88499e-31	0.67345	0.993	0.993	3.4216e-27
PLEKHO1	2.98338e-31	-2.08049	0.12	0.513	3.53829e-27
PLA2G7	3.6964e-31	5.92296	0.173	0.004	4.38394e-27
UBA52	4.65121e-31	-0.363999	1	1	5.51634e-27
RPS2	4.77207e-31	-0.838077	0.61	0.933	5.65967e-27
RPL36AL	6.05252e-31	-0.55932	0.977	1	7.17828e-27
G0S2	6.71889e-31	5.18888	0.19	0.009	7.9686e-27
RPL10	8.84962e-31	-1.18939	0.37	0.785	1.04956e-26
CP	1.10239e-30	4.03585	0.31	0.063	1.30744e-26
GNG10	1.49157e-30	0.653432	1	1	1.76901e-26
GAPDH	2.35174e-30	1.11799	1	1	2.78916e-26
MCUB	2.57786e-30	-1.20281	0.29	0.718	3.05735e-26
RPL4	2.81759e-30	-0.723931	0.69	0.964	3.34166e-26
COX5A	2.89332e-30	-0.788943	0.623	0.944	3.43148e-26
MARCKS	3.165e-30	1.8758	0.693	0.398	3.75368e-26
ANTXR2	4.46044e-30	1.53791	0.747	0.536	5.29008e-26
PNPLA2	4.88347e-30	1.34475	0.817	0.697	5.79179e-26
CD83	5.583e-30	-0.667055	0.823	0.972	6.62144e-26
RPL21.orth.2	8.84363e-30	-0.535353	0.98	0.998	1.04885e-25
GM2A	9.90224e-30	-0.89567	0.533	0.898	1.17441e-25
S100A6	1.52541e-29	-0.572915	1	0.999	1.80914e-25
SLC7A2	1.57182e-29	-0.687782	0.85	0.974	1.86418e-25
ENSFCAG00000041242	1.85475e-29	1.496	0.943	0.81	2.19973e-25
PSMB2	2.14126e-29	-1.08868	0.35	0.774	2.53953e-25
TUBA1A	2.50919e-29	-1.57871	0.283	0.665	2.9759e-25
RGS10	2.64203e-29	-1.42166	0.23	0.639	3.13345e-25
NENF	2.66575e-29	-1.1327	0.323	0.751	3.16158e-25
KIR3DL3	2.76178e-29	4.11277	0.22	0.022	3.27547e-25
NDUFA12	3.64833e-29	-1.00325	0.38	0.796	4.32693e-25
FUCA2	4.19392e-29	-1.68653	0.19	0.578	4.97399e-25
PLEK	4.49727e-29	1.07083	0.957	0.863	5.33377e-25
ENSFCAG00000047778	4.78598e-29	-0.762687	0.78	0.964	5.67617e-25
RPL37.orth.1	4.91542e-29	-0.350387	1	1	5.82969e-25
AREG	6.77798e-29	1.69928	0.83	0.649	8.03869e-25
RPS6KA2	7.13474e-29	2.96394	0.363	0.098	8.4618e-25
TUBB	7.68276e-29	-1.16625	0.357	0.752	9.11175e-25
SERBP1	1.30065e-28	-0.803585	0.607	0.93	1.54257e-24
HCK	2.0874e-28	1.82463	0.617	0.335	2.47566e-24
TMEM147	2.28301e-28	-1.06555	0.327	0.733	2.70765e-24
LITAF	2.53405e-28	1.22229	0.883	0.764	3.00538e-24
AKR1A1	2.88988e-28	-1.39672	0.213	0.621	3.4274e-24
ILF2	3.00008e-28	-1.8738	0.173	0.555	3.5581e-24
PTPN1	5.38317e-28	1.5827	0.727	0.529	6.38444e-24
RTRAF	6.18606e-28	-0.701276	0.763	0.963	7.33667e-24
ATP5MC3	7.16043e-28	-0.814502	0.643	0.931	8.49228e-24
GNAS	1.35559e-27	-0.572222	0.91	0.987	1.60773e-23
TREM1	1.51229e-27	1.74503	0.657	0.4	1.79358e-23
MT-ATP8	1.65165e-27	-0.53441	0.95	0.999	1.95885e-23
CMTM6	1.7865e-27	1.10145	0.883	0.839	2.11879e-23
CCL14	2.3582e-27	-1.73566	0.25	0.611	2.79683e-23
ENSFCAG00000002344	4.0422e-27	-1.36117	0.207	0.6	4.79404e-23
NLRP12	4.31454e-27	3.64943	0.263	0.047	5.11704e-23
CLEC6A	4.53014e-27	-2.46024	0.09	0.442	5.37274e-23
TIMM13	5.21501e-27	-1.35427	0.173	0.56	6.185e-23
ABRACL	5.41649e-27	-1.10465	0.447	0.807	6.42396e-23
ENSFCAG00000041104	5.99972e-27	2.04734	0.757	0.509	7.11567e-23
DDOST	6.29374e-27	-0.916616	0.517	0.861	7.46437e-23
EEF2	7.56824e-27	-0.467284	1	1	8.97594e-23
RAMP1	8.65338e-27	-1.62409	0.197	0.588	1.02629e-22
ENSFCAG00000052290	8.66403e-27	-1.34346	0.38	0.717	1.02755e-22
IL18RAP	1.02512e-26	6.21002	0.15	0.004	1.2158e-22
FOS	1.19786e-26	-0.537954	1	1	1.42067e-22
CD9	1.24861e-26	1.5033	0.76	0.59	1.48085e-22
GPR35	1.31175e-26	-0.9732	0.417	0.805	1.55574e-22
ROMO1	1.33667e-26	-1.34666	0.19	0.585	1.58529e-22
HSPD1	1.42223e-26	-1.64819	0.163	0.534	1.68677e-22
TMEM256	1.47985e-26	-1.18155	0.273	0.686	1.7551e-22
RPS3	1.58101e-26	-0.384528	1	1	1.87508e-22
SNRPE.orth.1	1.69199e-26	-0.953811	0.397	0.8	2.0067e-22
LGALS1	1.70507e-26	-0.567633	0.983	0.998	2.02222e-22
QPRT	2.22555e-26	-0.936185	0.39	0.8	2.63951e-22
HSPA8	2.34508e-26	-0.578135	0.983	0.999	2.78127e-22
SRSF5	3.22093e-26	1.05817	0.843	0.784	3.82002e-22
H3-3B	4.18158e-26	1.05964	1	1	4.95936e-22
RPN1	4.22485e-26	-1.38031	0.247	0.617	5.01068e-22
IMPDH2	9.66743e-26	-1.93497	0.11	0.463	1.14656e-21
PSMA1	1.03677e-25	-1.84432	0.133	0.487	1.22961e-21
EIF3F	1.4151e-25	-0.633094	0.83	0.98	1.67831e-21
MT-CYB	1.55004e-25	-0.427809	0.963	0.996	1.83835e-21
KLF10	1.57407e-25	-1.21564	0.397	0.739	1.86684e-21
PADI4	1.85156e-25	6.68024	0.143	0.004	2.19595e-21
MAP4K1	2.61591e-25	-1.38435	0.173	0.553	3.10247e-21
NDUFB4	2.73396e-25	-1.2032	0.2	0.588	3.24248e-21
IDH2	3.25069e-25	-0.800851	0.577	0.898	3.85532e-21
CD163	3.26974e-25	-1.10062	0.23	0.628	3.87791e-21
MYH9	3.54194e-25	1.30691	0.753	0.547	4.20074e-21
GPX4	3.64748e-25	-0.979895	0.37	0.762	4.32592e-21
ENSFCAG00000050660	3.82149e-25	-0.797958	0.453	0.843	4.53228e-21
GLIPR2	4.13458e-25	0.902153	0.937	0.909	4.90361e-21
FGD2	4.6685e-25	-1.44616	0.18	0.547	5.53684e-21
CD24	5.6679e-25	5.7529	0.15	0.006	6.72213e-21
ENSFCAG00000048459	5.78557e-25	3.83053	0.237	0.04	6.86169e-21
RBX1	5.7928e-25	-1.05307	0.33	0.734	6.87026e-21
H1-2	7.54695e-25	1.96699	0.84	0.656	8.95068e-21
PPP4R1	7.75027e-25	2.10801	0.49	0.227	9.19182e-21
NOP53	9.93353e-25	-0.807334	0.503	0.855	1.17812e-20
GLO1	1.05509e-24	-1.29177	0.203	0.573	1.25134e-20
UBL5	1.22146e-24	0.788729	0.983	0.999	1.44865e-20
THBS1	1.22213e-24	2.73575	0.3	0.072	1.44945e-20
ST6GAL1	1.31215e-24	1.62765	0.677	0.479	1.55621e-20
EIF3M	1.58594e-24	-0.953134	0.343	0.729	1.88092e-20
MS4A7	1.8202e-24	-1.29199	0.243	0.622	2.15876e-20
AKR1B1	1.91857e-24	-2.49927	0.07	0.389	2.27542e-20
ENSFCAG00000026006	2.00973e-24	1.07642	0.873	0.778	2.38354e-20
REPS2	2.16151e-24	4.577	0.177	0.016	2.56356e-20
RPL26	2.37301e-24	-0.741841	0.547	0.897	2.81439e-20
ECHS1	2.96406e-24	-0.923577	0.333	0.741	3.51537e-20
RBIS	2.99771e-24	-0.866218	0.367	0.764	3.55529e-20
ENSFCAG00000037046	3.02414e-24	-1.19695	0.243	0.61	3.58663e-20
CXCL16	3.11445e-24	-1.27397	0.233	0.61	3.69373e-20
TUFM	3.75592e-24	-1.07769	0.197	0.587	4.45452e-20
MPEG1	5.37082e-24	-1.32493	0.177	0.537	6.36979e-20
ENSFCAG00000002945	6.77259e-24	-0.699121	0.67	0.939	8.03229e-20
SSR3	7.18438e-24	-1.25254	0.253	0.62	8.52068e-20
MEGF9	9.06614e-24	5.57112	0.143	0.006	1.07524e-19
MMP8	1.1586e-23	4.45381	0.13	0.002	1.3741e-19
CRYL1	1.17506e-23	-1.53445	0.17	0.514	1.39362e-19
C1QBP	1.30296e-23	-1.54648	0.147	0.493	1.54531e-19
ENO1	1.45342e-23	-0.548512	0.913	0.987	1.72376e-19
CD46	1.52296e-23	0.914198	0.927	0.896	1.80623e-19
SLC2A3	1.75324e-23	1.98148	0.533	0.272	2.07935e-19
UPP1	1.82574e-23	0.686242	0.963	0.899	2.16533e-19
ENSFCAG00000049745	2.14961e-23	2.38294	0.473	0.238	2.54944e-19
ABTB1	2.71582e-23	2.96617	0.32	0.092	3.22097e-19
ENSFCAG00000044476	3.00726e-23	5.33261	0.137	0.005	3.56661e-19
MRPL3	3.27099e-23	-1.14682	0.283	0.643	3.87939e-19
KARS1	3.28698e-23	-0.743981	0.567	0.899	3.89835e-19
ENSFCAG00000051498	3.38819e-23	2.63823	0.383	0.14	4.01839e-19
EIF5A	3.48577e-23	-0.867639	0.53	0.842	4.13412e-19
LRRC75B	3.89291e-23	3.55036	0.207	0.031	4.61699e-19
SNRPD1	3.95281e-23	-0.981019	0.29	0.669	4.68804e-19
ENSFCAG00000039682	4.28299e-23	-1.77607	0.113	0.443	5.07963e-19
BRI3	9.03502e-23	0.899024	0.927	0.919	1.07155e-18
SUB1	9.60249e-23	-1.16786	0.413	0.746	1.13885e-18
JAML	1.00865e-22	2.24154	0.46	0.202	1.19625e-18
NIFK	1.33082e-22	-1.22113	0.217	0.585	1.57835e-18
PTMA	1.51766e-22	-0.35212	1	1	1.79994e-18
YWHAE	1.55719e-22	-0.913946	0.42	0.779	1.84683e-18
MOGAT1	1.55771e-22	3.78579	0.23	0.044	1.84744e-18
MEF2C	1.8233e-22	-0.810616	0.42	0.801	2.16243e-18
PPOX	2.1405e-22	-1.30504	0.197	0.542	2.53863e-18
S100A11	2.23677e-22	0.594274	0.997	0.991	2.65281e-18
EIF4B	2.4855e-22	-0.731061	0.617	0.899	2.9478e-18
DNPEP	2.63687e-22	-1.03912	0.253	0.623	3.12733e-18
HEBP1	2.85738e-22	-1.09461	0.257	0.613	3.38885e-18
MDH1	3.29805e-22	-0.97912	0.323	0.696	3.91148e-18
CD244	3.50776e-22	-1.28013	0.187	0.533	4.1602e-18
RGS1	3.54149e-22	-1.40277	0.207	0.548	4.20021e-18
PPT1	4.2795e-22	-1.35757	0.16	0.504	5.07549e-18
RASGEF1B	4.42361e-22	-0.634838	0.477	0.836	5.2464e-18
ENSFCAG00000029320	4.60362e-22	-0.744576	0.423	0.813	5.45989e-18
CCT5	5.63205e-22	-1.03981	0.26	0.625	6.67961e-18
NME2	6.23712e-22	-0.466734	0.97	0.998	7.39722e-18
ETV6	6.4472e-22	1.15731	0.763	0.623	7.64638e-18
APMAP	7.31211e-22	2.05458	0.497	0.264	8.67216e-18
GADD45A	9.02927e-22	1.77251	0.613	0.379	1.07087e-17
CXCR2	1.02391e-21	5.11022	0.137	0.007	1.21436e-17
TRAF3IP3	1.39001e-21	-0.908066	0.27	0.631	1.64855e-17
TOMM20	1.52027e-21	-0.61393	0.62	0.913	1.80304e-17
RAPGEF1	1.64602e-21	-0.677498	0.357	0.744	1.95217e-17
PSME2	1.73158e-21	-1.04008	0.33	0.681	2.05366e-17
CHPT1	1.92329e-21	0.742521	0.943	0.92	2.28102e-17
DCTD	2.01043e-21	-0.999032	0.227	0.59	2.38437e-17
CLECL1	2.25318e-21	-1.05459	0.22	0.577	2.67227e-17
ZNF385A	2.29175e-21	-0.854714	0.343	0.726	2.71801e-17
ENSFCAG00000047378	2.31323e-21	2.71601	0.363	0.13	2.74349e-17
CUTA	2.61614e-21	-1.35189	0.177	0.51	3.10274e-17
ID2	2.86114e-21	-0.627439	0.997	0.991	3.39331e-17
STK38L	2.93704e-21	1.59036	0.573	0.331	3.48333e-17
EAF1	2.95678e-21	2.37375	0.393	0.157	3.50674e-17
ORTHO.250	3.13988e-21	-0.725258	0.623	0.912	3.7239e-17
MPP1	3.86189e-21	-0.785968	0.493	0.845	4.5802e-17
XRCC4	5.36739e-21	2.18795	0.46	0.228	6.36572e-17
AIG1	5.45431e-21	-0.67311	0.603	0.928	6.46882e-17
ZNF414	5.98893e-21	0.952922	0.853	0.782	7.10288e-17
UQCR10	7.02174e-21	-0.772814	0.53	0.847	8.32779e-17
RAN	7.52558e-21	-0.744784	0.543	0.875	8.92534e-17
CMC1	8.15778e-21	-1.20883	0.213	0.55	9.67513e-17
SLC40A1	8.87104e-21	2.96958	0.353	0.133	1.05211e-16
PROK2	1.09628e-20	2.93565	0.307	0.097	1.30019e-16
MICOS10	1.18131e-20	-0.746924	0.51	0.85	1.40103e-16
SELL	1.4422e-20	0.883417	0.94	0.818	1.71045e-16
NAMPT	1.53246e-20	1.35772	0.653	0.436	1.8175e-16
ITGB1	1.60416e-20	-0.975481	0.327	0.674	1.90253e-16
SLC25A5	1.64506e-20	-0.740112	0.67	0.892	1.95104e-16
ENSFCAG00000043449	1.68957e-20	1.75635	0.49	0.252	2.00383e-16
HIGD2A	1.73266e-20	-0.841802	0.293	0.669	2.05494e-16
HNRNPA3	1.74664e-20	-0.793633	0.467	0.798	2.07152e-16
ENSFCAG00000047977	1.76412e-20	3.30691	0.223	0.047	2.09225e-16
ENSFCAG00000033007	2.37758e-20	0.85569	0.91	0.856	2.81981e-16
TWF2	2.6047e-20	-0.644475	0.623	0.897	3.08917e-16
P4HB	2.64791e-20	-0.844648	0.437	0.795	3.14043e-16
SARAF	2.72021e-20	0.864147	0.887	0.88	3.22617e-16
TSPAN2	3.29398e-20	3.66423	0.19	0.031	3.90666e-16
NDUFS8	3.34243e-20	-0.915714	0.337	0.687	3.96412e-16
LAPTM5	3.34274e-20	0.385872	1	1	3.96449e-16
OSCAR	3.35025e-20	-0.747751	0.427	0.796	3.97339e-16
SELENOH	3.73793e-20	-0.911159	0.3	0.647	4.43319e-16
SPI1	4.25771e-20	0.57732	1	0.995	5.04964e-16
GNPTG	4.27631e-20	-1.14846	0.203	0.54	5.0717e-16
ERG	5.11028e-20	3.0882	0.27	0.076	6.06079e-16
EEPD1	5.88245e-20	1.14185	0.76	0.663	6.97658e-16
CD300LB	5.91143e-20	2.61448	0.257	0.065	7.01095e-16
CCT6A	7.19297e-20	-1.0783	0.243	0.577	8.53087e-16
CKB	7.40165e-20	-2.15886	0.073	0.36	8.77835e-16
GLUD1	8.00273e-20	-1.31424	0.21	0.531	9.49124e-16
MAN1A1	8.62314e-20	1.8555	0.507	0.279	1.0227e-15
HDAC9	8.98516e-20	-1.08572	0.21	0.547	1.06564e-15
SNRPG.orth.1	9.18577e-20	-0.919562	0.28	0.637	1.08943e-15
NDUFS4	9.22378e-20	-1.23276	0.21	0.539	1.09394e-15
ARL5A	9.60507e-20	-0.925733	0.3	0.666	1.13916e-15
PPDPF	1.06953e-19	0.765124	0.993	0.995	1.26847e-15
CYSTM1	1.08664e-19	1.51008	0.71	0.566	1.28875e-15
NUDT21	1.12916e-19	-1.65937	0.107	0.4	1.33919e-15
ENSFCAG00000042461	1.13148e-19	1.96522	0.46	0.22	1.34193e-15
S1PR1	1.1999e-19	5.44184	0.113	0.004	1.42308e-15
CD93	1.23347e-19	-1.05273	0.197	0.537	1.46289e-15
ICAM2	1.28339e-19	-1.10395	0.233	0.571	1.5221e-15
ADAM15	1.28425e-19	-1.06912	0.197	0.539	1.52312e-15
UQCRB	1.31473e-19	-1.00812	0.277	0.612	1.55928e-15
DUSP1	1.47819e-19	0.572267	1	0.998	1.75314e-15
NDUFB10	1.62535e-19	-0.98266	0.247	0.584	1.92766e-15
ATP5IF1	1.64004e-19	-0.744207	0.51	0.828	1.94508e-15
PLAUR	1.76724e-19	0.835676	0.977	0.962	2.09595e-15
ZNF593	1.78974e-19	-1.67364	0.12	0.413	2.12263e-15
CD2	1.79925e-19	-1.6943	0.093	0.387	2.13391e-15
QPCT	1.88021e-19	1.96511	0.433	0.207	2.22993e-15
CTSC	1.91488e-19	-0.700062	0.433	0.79	2.27105e-15
SMIM4	2.44039e-19	-1.50472	0.133	0.432	2.8943e-15
TLR4	2.62526e-19	1.26291	0.687	0.524	3.11356e-15
SMPDL3A	2.87449e-19	-1.08719	0.263	0.609	3.40914e-15
COMMD3	3.46208e-19	-1.02631	0.247	0.593	4.10603e-15
GADD45B	3.62158e-19	-1.03223	0.667	0.847	4.2952e-15
ENSFCAG00000042596	3.65246e-19	-1.03481	0.207	0.536	4.33182e-15
STING1	3.66021e-19	-0.976732	0.3	0.648	4.34101e-15
ATP5PD	3.88909e-19	-0.697091	0.423	0.784	4.61246e-15
COPZ1	3.96932e-19	-1.07739	0.27	0.596	4.70761e-15
FHL3	4.03857e-19	-1.28535	0.147	0.461	4.78975e-15
NDUFS5	4.63641e-19	-0.567623	0.733	0.958	5.49878e-15
AHCY	5.2144e-19	-1.55816	0.12	0.415	6.18428e-15
PDIA6	5.49885e-19	-0.87461	0.423	0.752	6.52163e-15
OGFRL1	5.85634e-19	1.33112	0.747	0.601	6.94562e-15
ATIC	6.20073e-19	-1.23623	0.17	0.485	7.35407e-15
ALYREF	7.54643e-19	-0.994968	0.24	0.568	8.95007e-15
ORTHO.135	7.75952e-19	-0.458874	0.907	0.994	9.20279e-15
BHLHE40	8.18659e-19	-2.16171	0.063	0.334	9.70929e-15
CNN2	8.73924e-19	1.90474	0.563	0.345	1.03647e-14
CCT7	8.84549e-19	-0.923655	0.303	0.645	1.04907e-14
ANXA2	9.41269e-19	-0.520375	0.993	0.995	1.11635e-14
HPRT1	1.04961e-18	-1.44632	0.143	0.445	1.24484e-14
SNX10	1.10957e-18	1.46574	0.607	0.398	1.31595e-14
PSMA2	1.24201e-18	-1.00068	0.267	0.593	1.47302e-14
NR4A1	1.27351e-18	-0.658609	0.54	0.845	1.51038e-14
NDUFA3	1.28087e-18	-0.471344	0.857	0.993	1.51911e-14
HMOX1	1.30585e-18	-0.775612	0.487	0.796	1.54873e-14
ANP32B	1.31743e-18	-0.637818	0.673	0.92	1.56247e-14
TECR	1.35941e-18	-1.02648	0.223	0.546	1.61226e-14
CTSB	1.40365e-18	-0.655516	0.617	0.893	1.66473e-14
UQCRFS1	1.42312e-18	-0.73504	0.437	0.78	1.68782e-14
RPL17	1.42617e-18	-0.405286	0.997	1	1.69144e-14
ERP29	1.4669e-18	-0.785724	0.393	0.736	1.73974e-14
CSF2RB	1.56574e-18	0.917367	0.823	0.764	1.85697e-14
ENSFCAG00000013241	1.73689e-18	-1.10496	0.187	0.501	2.05996e-14
HOPX	1.75131e-18	1.33853	0.7	0.562	2.07706e-14
SGK1	1.92684e-18	1.31301	0.82	0.679	2.28524e-14
EIF3H	2.06564e-18	-0.504168	0.827	0.984	2.44985e-14
SRSF2	2.17786e-18	-1.19817	0.207	0.521	2.58294e-14
RPN2	2.25172e-18	-0.803343	0.35	0.696	2.67054e-14
SNX8	2.25345e-18	-1.18181	0.18	0.499	2.6726e-14
PHB2	2.33986e-18	-0.962312	0.287	0.618	2.77508e-14
CCT4	2.44498e-18	-1.08457	0.193	0.512	2.89975e-14
DNASE2	2.49547e-18	-1.39066	0.137	0.431	2.95963e-14
CCDC88A	2.55465e-18	-0.846342	0.273	0.62	3.02982e-14
ADAM8	2.55785e-18	1.66319	0.567	0.377	3.03362e-14
CHID1	2.7679e-18	-1.25438	0.183	0.496	3.28273e-14
SEPTIN6	3.42085e-18	-0.920495	0.347	0.675	4.05713e-14
LYST	3.46827e-18	1.32306	0.657	0.513	4.11337e-14
EIF3I	3.88546e-18	-0.548792	0.733	0.937	4.60816e-14
ENSFCAG00000029331	4.32107e-18	-0.944998	0.227	0.566	5.12478e-14
AQP9	4.52109e-18	1.8931	0.397	0.177	5.36201e-14
SNRPB2	4.68012e-18	-1.14944	0.18	0.486	5.55062e-14
BNIP3L	4.87063e-18	0.96982	0.8	0.73	5.77657e-14
SHTN1	5.84415e-18	-1.07372	0.243	0.555	6.93116e-14
EIF4A1	6.16906e-18	-0.445939	0.843	0.982	7.3165e-14
FCER2	6.9513e-18	-3.47305	0.023	0.253	8.24424e-14
RBMX	7.7722e-18	-0.743833	0.313	0.65	9.21783e-14
CD52	7.85564e-18	0.494036	1	0.996	9.31679e-14
DBI	8.62142e-18	-0.666924	0.447	0.794	1.0225e-13
BTF3	9.03712e-18	-0.345205	0.993	0.999	1.0718e-13
AHNAK	9.33086e-18	-0.94438	0.25	0.573	1.10664e-13
ENSFCAG00000049867	9.98489e-18	1.91603	0.427	0.215	1.18421e-13
CORO1B	1.10291e-17	-0.544898	0.677	0.95	1.30805e-13
NCOA7	1.18469e-17	-1.17831	0.177	0.479	1.40504e-13
ZFP36L2	1.23899e-17	-0.853097	0.387	0.708	1.46944e-13
PNP	1.5811e-17	-0.954767	0.257	0.579	1.87519e-13
ENSFCAG00000042431	1.71906e-17	-2.14312	0.063	0.318	2.03881e-13
CACYBP	1.79853e-17	-0.828144	0.363	0.692	2.13306e-13
IVNS1ABP	1.80609e-17	1.99172	0.437	0.223	2.14202e-13
BZW1	1.86887e-17	-0.627823	0.523	0.832	2.21648e-13
GPR183	1.97092e-17	-2.44352	0.04	0.277	2.33751e-13
RWDD1	2.18942e-17	-0.955846	0.227	0.548	2.59666e-13
NUCKS1	2.35472e-17	-1.05424	0.25	0.551	2.79269e-13
MT-CO3	2.63258e-17	-0.250723	1	1	3.12224e-13
CDKN2D	2.83275e-17	2.33915	0.343	0.14	3.35964e-13
CNDP2	2.90246e-17	-0.599503	0.343	0.686	3.44232e-13
ERH	2.91474e-17	-0.939828	0.293	0.611	3.45688e-13
NDUFC2	3.56289e-17	-0.60921	0.427	0.787	4.22559e-13
LSM6	3.65803e-17	-1.26328	0.157	0.452	4.33842e-13
ENSFCAG00000015350	4.4543e-17	-1.44637	0.133	0.412	5.28281e-13
MYO1G	4.90772e-17	-0.721718	0.417	0.757	5.82055e-13
AGAP1	4.99175e-17	-0.536977	0.413	0.761	5.92021e-13
ORTHO.187	5.05226e-17	-0.837611	0.353	0.676	5.99198e-13
TMEM154	5.25373e-17	1.31373	0.68	0.534	6.23092e-13
KLF7	6.07456e-17	2.31785	0.29	0.098	7.20443e-13
WIPI1	6.09341e-17	2.69559	0.227	0.06	7.22678e-13
HES1	6.31788e-17	-0.744961	0.507	0.78	7.493e-13
CE3H16orf54	6.5928e-17	-0.762093	0.34	0.652	7.81906e-13
ENSFCAG00000053260	6.77676e-17	-1.43263	0.113	0.387	8.03724e-13
ABCA6	6.92419e-17	-1.53661	0.117	0.387	8.21209e-13
PSMF1	7.35169e-17	-0.809347	0.327	0.665	8.71911e-13
FHL2	7.65411e-17	-2.08172	0.06	0.303	9.07778e-13
PRELID3B	7.91907e-17	-0.327836	0.993	1	9.39202e-13
YPEL3	7.96179e-17	0.959465	0.8	0.734	9.44269e-13
CAPN2	8.42754e-17	-2.07754	0.08	0.328	9.99506e-13
YBX1	9.11502e-17	-0.389811	0.96	0.998	1.08104e-12
PRDX4	9.43194e-17	-1.58938	0.08	0.336	1.11863e-12
TMEM258	9.59005e-17	-0.830509	0.3	0.633	1.13738e-12
SMARCB1	9.88183e-17	-1.5713	0.097	0.36	1.17198e-12
DAZAP2	1.03582e-16	0.726473	0.943	0.936	1.22848e-12
CFL1	1.11962e-16	-0.269763	1	1	1.32787e-12
HNRNPA2B1	1.161e-16	-0.45225	0.857	0.967	1.37695e-12
MRPS34	1.33141e-16	-1.05873	0.203	0.502	1.57905e-12
GSN	1.36924e-16	1.31422	0.573	0.39	1.62392e-12
CCR5	1.40023e-16	-1.48416	0.127	0.402	1.66068e-12
RGCC	1.47916e-16	-0.575225	0.88	0.96	1.75428e-12
ANXA6	1.53865e-16	-0.582856	0.607	0.882	1.82484e-12
MRPS26	1.5509e-16	-2.11142	0.057	0.292	1.83936e-12
NAAA	1.56081e-16	-1.22846	0.213	0.498	1.85112e-12
GSTO1	1.79868e-16	-1.61127	0.08	0.331	2.13324e-12
LGALS3	1.91527e-16	-0.365193	1	1	2.27151e-12
FOSB	2.24882e-16	-0.995371	0.193	0.491	2.6671e-12
FGD4	2.25349e-16	0.894567	0.78	0.713	2.67264e-12
FCGRT	2.32035e-16	-0.757032	0.293	0.622	2.75193e-12
ANTKMT	2.65678e-16	-1.66779	0.087	0.339	3.15094e-12
ADAM17	2.6584e-16	1.11159	0.713	0.633	3.15286e-12
GSTP1	2.75316e-16	0.507697	0.993	0.98	3.26525e-12
LAP3	3.31926e-16	-0.683693	0.477	0.791	3.93664e-12
FXYD6	3.66152e-16	-1.90092	0.07	0.315	4.34256e-12
ALDH9A1	4.28194e-16	-1.01601	0.177	0.464	5.07838e-12
NUTF2	4.41148e-16	-1.16822	0.187	0.467	5.23201e-12
MT-CO1	4.50419e-16	-0.214226	1	1	5.34197e-12
PIM3	4.53753e-16	-1.15771	0.147	0.429	5.38151e-12
CNPY3	4.74964e-16	-0.715583	0.393	0.728	5.63307e-12
FAM162A	4.90926e-16	-1.39159	0.093	0.348	5.82239e-12
PDCD4	5.00464e-16	-1.38483	0.137	0.396	5.93551e-12
TMEM86A	5.49667e-16	-1.09645	0.16	0.44	6.51905e-12
PFN1	5.92978e-16	-0.252813	1	1	7.03272e-12
ATP5F1D	5.95878e-16	-0.528234	0.633	0.915	7.06711e-12
ATP5MF	6.33436e-16	-0.600381	0.6	0.892	7.51255e-12
M6PR	6.881e-16	-0.735177	0.383	0.712	8.16087e-12
NMT1	7.01808e-16	-1.30488	0.153	0.418	8.32344e-12
NME4	7.30038e-16	-1.21383	0.187	0.466	8.65826e-12
SDHC	7.45598e-16	-0.711292	0.367	0.701	8.8428e-12
CCR1	7.5613e-16	-1.02059	0.243	0.539	8.96771e-12
LMNA	7.64928e-16	-2.11832	0.09	0.33	9.07204e-12
CALM1	8.13832e-16	-0.445317	0.933	0.984	9.65205e-12
CTLA4	8.66444e-16	-1.12471	0.17	0.448	1.0276e-11
IL13RA1	9.14842e-16	1.27352	0.687	0.571	1.085e-11
ITM2B	1.20976e-15	0.461591	0.997	0.998	1.43478e-11
OSTC	1.3116e-15	-1.16419	0.143	0.416	1.55555e-11
CFD	1.31246e-15	0.355558	1	0.999	1.55658e-11
BLVRA	1.33262e-15	-0.504633	0.74	0.946	1.58049e-11
ALDOA	1.36132e-15	0.487064	1	0.999	1.61453e-11
RAB8B	1.51785e-15	0.748311	0.853	0.799	1.80017e-11
ITPKB	1.5217e-15	-0.651065	0.26	0.591	1.80474e-11
MDH2	1.68042e-15	-0.655356	0.437	0.756	1.99298e-11
DPY19L2	1.73369e-15	-1.04666	0.187	0.479	2.05615e-11
NDUFA10	1.82307e-15	-1.1505	0.14	0.413	2.16216e-11
MTCH2	1.83978e-15	-1.49063	0.093	0.34	2.18198e-11
ENSFCAG00000041769	2.04458e-15	2.64537	0.237	0.072	2.42487e-11
ARID5B	2.0574e-15	1.88384	0.37	0.169	2.44007e-11
MYL12A	2.14787e-15	0.464779	1	0.999	2.54737e-11
FGR	2.49214e-15	0.538619	0.967	0.974	2.95568e-11
ATP6	2.5333e-15	-0.206401	0.953	0.998	3.0045e-11
MMP9	2.62144e-15	4.11644	0.12	0.013	3.10902e-11
CALML4	2.69919e-15	-2.66808	0.037	0.248	3.20123e-11
CKS2	2.71696e-15	-0.947205	0.28	0.574	3.22232e-11
ARHGAP15	2.82656e-15	1.08721	0.74	0.627	3.3523e-11
MYDGF	2.86768e-15	-1.09294	0.193	0.474	3.40107e-11
PPA1	3.13082e-15	-2.34824	0.053	0.271	3.71315e-11
CCT8	3.14788e-15	-1.41851	0.093	0.335	3.73338e-11
ENSFCAG00000051376	3.17822e-15	1.37084	0.54	0.342	3.76937e-11
METAP2	3.18023e-15	-1.20202	0.157	0.425	3.77175e-11
DDX21	3.4195e-15	-1.12656	0.157	0.425	4.05553e-11
PDE4B	3.75491e-15	0.598498	0.97	0.934	4.45332e-11
SPCS1	4.09224e-15	-0.527611	0.597	0.876	4.8534e-11
TNFRSF1A	4.15523e-15	1.09482	0.733	0.663	4.92811e-11
NME1	4.45829e-15	-3.13643	0.023	0.222	5.28753e-11
ACSF2	4.83667e-15	-1.81618	0.077	0.309	5.73629e-11
PHB1	5.00971e-15	-1.18265	0.163	0.431	5.94152e-11
CD247	5.54874e-15	4.61176	0.097	0.006	6.58081e-11
MRPL52	5.56173e-15	-0.6769	0.417	0.726	6.59621e-11
HINT2	5.5952e-15	-1.19516	0.13	0.385	6.63591e-11
GGCT	6.34334e-15	-1.54864	0.08	0.318	7.5232e-11
EIF3D	6.81805e-15	-0.515518	0.613	0.919	8.08621e-11
MYC	7.56318e-15	-1.70444	0.087	0.321	8.96993e-11
NDUFB3	7.58392e-15	-1.24917	0.133	0.394	8.99452e-11
NHP2	7.79217e-15	-1.56788	0.083	0.313	9.24152e-11
METRNL	8.1318e-15	0.94044	0.83	0.813	9.64431e-11
LY86	8.27843e-15	-0.624833	0.37	0.698	9.81822e-11
PYCARD	9.18713e-15	-0.362167	0.98	0.996	1.08959e-10
SORL1	9.50324e-15	1.60669	0.407	0.205	1.12708e-10
PA2G4	9.96958e-15	-0.93415	0.247	0.525	1.18239e-10
GUSB	1.054e-14	-1.32	0.087	0.323	1.25004e-10
DNAJC7	1.14602e-14	-0.713441	0.287	0.604	1.35918e-10
ISOC2	1.15399e-14	-1.16096	0.147	0.409	1.36863e-10
ACAT1	1.30997e-14	-0.599238	0.457	0.774	1.55363e-10
BSG	1.35435e-14	-0.482139	0.67	0.948	1.60626e-10
HPD	1.52082e-14	-0.821715	0.267	0.548	1.80369e-10
PAM16	1.53339e-14	-0.85147	0.24	0.526	1.8186e-10
FCER1G	1.80936e-14	0.298525	1	0.998	2.1459e-10
TOMM6	2.36022e-14	-0.552098	0.503	0.815	2.79922e-10
RUBCNL	2.43461e-14	2.52757	0.2	0.054	2.88745e-10
ZNF865	2.45204e-14	-0.624252	0.41	0.723	2.90812e-10
TNFSF10	2.50656e-14	-1.16651	0.19	0.456	2.97278e-10
ATP5PF	2.50943e-14	-0.506873	0.493	0.804	2.97618e-10
C19orf33	2.84808e-14	-4.22587	0.007	0.184	3.37783e-10
TM9SF1	3.13387e-14	-0.726863	0.257	0.55	3.71676e-10
NDUFA11	3.35858e-14	-0.637442	0.403	0.72	3.98327e-10
LSM7	3.45736e-14	-1.22654	0.133	0.383	4.10043e-10
CLIC4	3.64987e-14	-1.18992	0.183	0.445	4.32874e-10
GIMAP5	3.85978e-14	-0.637114	0.37	0.687	4.5777e-10
PSMB6	4.04704e-14	-0.719028	0.3	0.62	4.79979e-10
LRPAP1	4.16272e-14	0.923177	0.763	0.752	4.93698e-10
AP2A2	5.1558e-14	-0.57397	0.473	0.8	6.11478e-10
MGC134105.orth	5.59775e-14	6.14228	0.073	0.001	6.63893e-10
GADD45G	5.71114e-14	-1.22685	0.11	0.347	6.77341e-10
MT-CO2	6.03239e-14	-0.191619	1	1	7.15441e-10
SCP2	6.03255e-14	-0.898391	0.223	0.496	7.15461e-10
PSMC3	6.04443e-14	-1.09503	0.137	0.39	7.16869e-10
UQCRC1	6.18875e-14	-0.580046	0.437	0.764	7.33986e-10
PPP1R14B	6.50739e-14	-1.24782	0.15	0.402	7.71776e-10
SF3B5	6.66773e-14	-0.696791	0.47	0.756	7.90793e-10
ATP5F1C	7.05742e-14	-0.574624	0.513	0.845	8.3701e-10
TIPARP	7.31365e-14	-0.524101	0.41	0.731	8.67399e-10
FCGR2B	7.38959e-14	1.2628	0.627	0.488	8.76406e-10
MRPL41	7.53583e-14	-0.885737	0.217	0.498	8.93749e-10
SGSH	7.63389e-14	-1.76384	0.08	0.299	9.0538e-10
ABI3	7.92526e-14	-1.88009	0.057	0.267	9.39936e-10
SMARCE1	7.94059e-14	-0.862316	0.21	0.486	9.41754e-10
DUSP2	8.14441e-14	-1.30884	0.113	0.348	9.65927e-10
NAXE	8.15572e-14	-1.15385	0.167	0.413	9.67269e-10
DDTL	8.23431e-14	-1.00534	0.183	0.453	9.7659e-10
PDIA3	8.72964e-14	-0.494391	0.707	0.921	1.03534e-09
HNRNPD	8.82134e-14	-0.655281	0.45	0.742	1.04621e-09
RSL1D1	8.97423e-14	-1.55341	0.09	0.317	1.06434e-09
CD1A	9.35641e-14	-2.11511	0.057	0.26	1.10967e-09
CAPNS1	1.03213e-13	-0.472973	0.677	0.901	1.2241e-09
VCP	1.05981e-13	-0.669845	0.4	0.703	1.25694e-09
PIGS	1.2601e-13	-0.714826	0.473	0.747	1.49448e-09
MFSD12	1.27906e-13	-0.642227	0.327	0.653	1.51696e-09
MAT2B	1.36437e-13	-0.765651	0.3	0.591	1.61814e-09
FAH	1.40158e-13	-1.11725	0.173	0.427	1.66227e-09
HSD17B12	1.43036e-13	-1.92407	0.227	0.474	1.69641e-09
MAN2B1	1.44886e-13	0.424781	1	0.993	1.71835e-09
ND1	1.51867e-13	-0.352061	0.57	0.882	1.80114e-09
ENSFCAG00000027054	1.52649e-13	1.32424	0.587	0.461	1.81042e-09
PHLDA1	1.62071e-13	0.661457	0.993	0.975	1.92216e-09
STOM	1.6462e-13	-1.33993	0.137	0.378	1.9524e-09
SDHB	1.65879e-13	-0.571625	0.287	0.594	1.96733e-09
SUSD3	1.90555e-13	4.5293	0.08	0.004	2.25998e-09
POU2F2	1.91793e-13	-1.22841	0.097	0.326	2.27467e-09
PHACTR1	2.02079e-13	0.601518	0.97	0.946	2.39666e-09
NUCB2	2.02477e-13	-1.28306	0.127	0.36	2.40137e-09
LIPA	2.30295e-13	-0.694398	0.347	0.636	2.7313e-09
ENSFCAG00000000653	2.34371e-13	0.572891	0.93	0.94	2.77964e-09
CELA3B	2.42695e-13	-0.702334	0.323	0.622	2.87836e-09
PLD3	2.43949e-13	-1.01759	0.167	0.416	2.89324e-09
PREX1	2.44211e-13	1.17355	0.613	0.482	2.89634e-09
KCTD17	2.5521e-13	1.21469	0.55	0.396	3.0268e-09
CCDC179	2.56708e-13	4.83415	0.083	0.005	3.04456e-09
CLTA	2.63189e-13	-0.413941	0.74	0.94	3.12142e-09
PLAU	2.64611e-13	-0.786058	0.47	0.686	3.13829e-09
SOD1	2.72252e-13	-0.923402	0.243	0.507	3.22891e-09
NDUFB2	2.91919e-13	-0.745248	0.287	0.569	3.46216e-09
PLP2	2.93813e-13	0.583712	0.993	0.985	3.48462e-09
ELK3	2.96848e-13	-0.933897	0.2	0.459	3.52062e-09
CASP12	3.23236e-13	-0.828392	0.257	0.542	3.83357e-09
EIF5B	3.3436e-13	-0.873365	0.163	0.415	3.96551e-09
HADHA	3.8803e-13	-1.20003	0.14	0.378	4.60204e-09
CRTAP	3.99232e-13	-0.689306	0.3	0.598	4.73489e-09
NDUFA6	4.21548e-13	-0.883563	0.187	0.452	4.99956e-09
CCT2	4.3334e-13	-0.754929	0.283	0.568	5.13941e-09
GLRX3	4.3583e-13	-0.78803	0.223	0.506	5.16894e-09
ZNF277	4.43042e-13	-0.921178	0.19	0.454	5.25448e-09
PLBD1	4.64311e-13	0.573006	0.993	0.983	5.50673e-09
ENSFCAG00000026225	4.92994e-13	-1.0969	0.167	0.412	5.84691e-09
RAPH1	4.95585e-13	-1.19943	0.147	0.387	5.87764e-09
IL2RG	5.01748e-13	-1.70606	0.093	0.308	5.95073e-09
GYG1	5.04924e-13	2.35296	0.343	0.169	5.9884e-09
GNG8	5.31833e-13	-1.1572	0.137	0.367	6.30754e-09
PSMA5	5.37292e-13	-0.886633	0.197	0.456	6.37229e-09
VDAC2	5.43322e-13	-0.506005	0.6	0.877	6.44379e-09
NDUFB8	5.54591e-13	-0.575996	0.413	0.703	6.57745e-09
IL17RA	5.72591e-13	1.45787	0.52	0.367	6.79092e-09
TAPBPL	5.91765e-13	-0.715892	0.27	0.56	7.01834e-09
SNX5	6.41482e-13	-0.679792	0.19	0.452	7.60798e-09
OSTF1	6.57826e-13	0.662808	0.893	0.903	7.80181e-09
SLC39A1	7.12056e-13	-1.50991	0.103	0.32	8.44499e-09
DGAT2	7.82172e-13	4.0485	0.077	0.004	9.27656e-09
GBP1-like	8.15409e-13	-1.24219	0.133	0.36	9.67075e-09
STOML2	8.30789e-13	-1.6427	0.073	0.277	9.85315e-09
NUDT14	8.33826e-13	-1.28608	0.073	0.28	9.88918e-09
H1-4	8.36299e-13	1.2032	0.83	0.714	9.9185e-09
NFKBIA	9.32245e-13	0.638383	1	0.967	1.10564e-08
LSP1	9.33866e-13	0.354347	0.997	1	1.10757e-08
EIF3L	9.84248e-13	-0.421933	0.773	0.947	1.16732e-08
PRKCB	1.00661e-12	0.780277	0.8	0.729	1.19384e-08
CAMTA1	1.00722e-12	-0.886152	0.25	0.507	1.19456e-08
HLA-DMA	1.00891e-12	-1.03835	0.143	0.382	1.19657e-08
CB1H4orf48	1.04427e-12	-1.58711	0.08	0.286	1.23851e-08
NFKBIZ	1.14295e-12	1.0802	0.853	0.741	1.35554e-08
RIOK3	1.20976e-12	1.25704	0.597	0.496	1.43477e-08
CUBN	1.21127e-12	-0.623454	0.26	0.533	1.43657e-08
TMEM109	1.22681e-12	-1.31519	0.123	0.35	1.455e-08
CMTM3	1.3193e-12	-0.613629	0.447	0.742	1.56469e-08
CSRP1	1.47103e-12	-0.736628	0.273	0.55	1.74465e-08
ATP6V1D	1.47938e-12	-0.767016	0.277	0.556	1.75454e-08
IRF8	1.50646e-12	-0.570314	0.403	0.712	1.78666e-08
KLF6	1.52318e-12	0.537663	0.943	0.942	1.8065e-08
ENSFCAG00000018682	1.56752e-12	-1.51969	0.09	0.301	1.85908e-08
CIITA	1.67198e-12	-1.00496	0.147	0.388	1.98296e-08
SELENOS	1.71292e-12	0.951249	0.693	0.643	2.03152e-08
RALY	1.78123e-12	-0.554164	0.497	0.795	2.11254e-08
CAPN8	1.87864e-12	-0.937297	0.163	0.409	2.22807e-08
CFAP54	1.94634e-12	2.06395	0.29	0.125	2.30836e-08
LAPTM4A	1.98052e-12	-0.554605	0.383	0.682	2.3489e-08
MATK	2.04837e-12	-1.9996	0.057	0.247	2.42936e-08
LTF	2.12547e-12	2.83415	0.123	0.022	2.52081e-08
HSD17B10	2.1972e-12	-1.55252	0.083	0.286	2.60587e-08
CTSZ	2.21855e-12	-0.357013	0.937	0.994	2.6312e-08
SP110	2.22127e-12	-1.19656	0.13	0.351	2.63442e-08
GSDMD	2.24345e-12	-0.798477	0.25	0.518	2.66073e-08
POLD4	2.30359e-12	-0.914932	0.203	0.46	2.73206e-08
CCNL1	2.37069e-12	0.532265	0.993	0.987	2.81164e-08
PTEN	2.56096e-12	1.69422	0.397	0.225	3.0373e-08
CCL3	2.63881e-12	-1.60721	0.353	0.562	3.12963e-08
ARPC1A	2.82131e-12	-0.209928	1	1	3.34607e-08
EIF3G	2.86268e-12	-0.418351	0.707	0.947	3.39514e-08
ENSFCAG00000038978	2.88345e-12	0.651851	0.9	0.852	3.41977e-08
EIF3K	3.07155e-12	-0.23726	0.993	1	3.64286e-08
PABPC1	3.16613e-12	-0.351835	0.92	0.99	3.75503e-08
MT-ND5	3.21451e-12	-0.278242	0.383	0.704	3.81241e-08
SDHD	3.30485e-12	-0.65354	0.3	0.585	3.91955e-08
MRPL21	3.41586e-12	-1.04691	0.143	0.377	4.05121e-08
SDF2L1	3.53648e-12	-0.824443	0.24	0.496	4.19427e-08
SHMT2	3.66937e-12	-1.61706	0.073	0.27	4.35187e-08
FAU	3.71247e-12	-0.196246	1	1	4.40299e-08
RCHY1	3.77008e-12	1.47091	0.527	0.393	4.47132e-08
ARF6	4.07836e-12	-0.348927	0.96	0.99	4.83694e-08
NAA38	4.2466e-12	-0.786981	0.177	0.429	5.03646e-08
PSMA3	4.3247e-12	-0.822866	0.243	0.504	5.12909e-08
TCEAL3	4.34302e-12	-0.52947	0.48	0.771	5.15082e-08
RIPOR2	4.42421e-12	1.20656	0.637	0.504	5.24711e-08
GSPT1	4.6342e-12	-1.26782	0.127	0.342	5.49616e-08
RNF187	4.82849e-12	-0.534703	0.4	0.707	5.72659e-08
IL16	4.84171e-12	0.759906	0.8	0.79	5.74227e-08
DYNLL1	4.88449e-12	-0.501344	0.53	0.809	5.793e-08
CSTB	4.8944e-12	-0.285887	1	0.998	5.80476e-08
ATP6V0A1	5.0334e-12	1.43636	0.43	0.27	5.96961e-08
FTH1	5.56906e-12	0.330966	1	1	6.60491e-08
LRRC25	5.637e-12	-0.706204	0.287	0.551	6.68548e-08
ENSFCAG00000053442	5.79218e-12	3.07411	0.137	0.029	6.86953e-08
IPO7	5.92804e-12	-0.796026	0.223	0.472	7.03065e-08
TPST1	5.92997e-12	-1.54609	0.067	0.259	7.03294e-08
LAMTOR2	6.02364e-12	0.52711	0.967	0.99	7.14404e-08
SLC8A1	6.21284e-12	-0.763277	0.167	0.413	7.36843e-08
PQBP1	6.32928e-12	-0.682234	0.21	0.465	7.50653e-08
KLF2	6.5099e-12	-0.275313	1	0.991	7.72074e-08
SMIM26	6.63401e-12	-1.10957	0.133	0.356	7.86793e-08
ETFA	6.98531e-12	-0.946433	0.16	0.394	8.28458e-08
MEF2A	7.21772e-12	-0.502399	0.337	0.634	8.56022e-08
SUCLG2	7.24316e-12	2.19143	0.247	0.098	8.59039e-08
SET	7.2498e-12	-0.424378	0.73	0.923	8.59827e-08
NAP1L1	7.37152e-12	-0.526527	0.41	0.697	8.74262e-08
ALOX5	7.71598e-12	5.1048	0.067	0.002	9.15115e-08
GPI	8.18382e-12	-0.331062	0.89	0.987	9.70602e-08
TRIM16	9.21334e-12	3.19129	0.21	0.076	1.0927e-07
ZFYVE21	9.25985e-12	-1.0951	0.123	0.344	1.09822e-07
GSTK1	9.29449e-12	-1.05198	0.093	0.301	1.10233e-07
CYP51A1	9.49098e-12	-1.42794	0.09	0.29	1.12563e-07
NFIL3	1.01337e-11	1.04826	0.62	0.513	1.20185e-07
SLC2A6	1.04497e-11	-0.745106	0.177	0.426	1.23933e-07
CHD7	1.0549e-11	2.07571	0.273	0.117	1.25111e-07
CYB5R3	1.08886e-11	-0.92459	0.203	0.439	1.29139e-07
FCAR	1.08946e-11	1.31233	0.517	0.372	1.2921e-07
APOBR	1.11888e-11	2.08505	0.247	0.098	1.32699e-07
YWHAQ	1.13871e-11	-0.426518	0.543	0.828	1.35051e-07
CDC5L	1.15509e-11	-0.718034	0.187	0.437	1.36993e-07
LDLRAD4	1.17187e-11	-0.696682	0.257	0.519	1.38984e-07
SIAH2	1.20216e-11	-1.49384	0.107	0.308	1.42576e-07
SART1	1.23872e-11	-0.509722	0.42	0.709	1.46913e-07
PXN	1.25052e-11	1.24399	0.583	0.464	1.48311e-07
CCNJL	1.30135e-11	3.92726	0.07	0.004	1.5434e-07
NIPSNAP3A	1.33432e-11	-1.27504	0.123	0.334	1.5825e-07
ZNF706	1.37118e-11	-0.529637	0.3	0.593	1.62622e-07
GRINA	1.4143e-11	0.911911	0.85	0.852	1.67735e-07
MPG	1.42038e-11	-0.893605	0.19	0.426	1.68457e-07
CD69	1.43468e-11	-1.05763	0.107	0.307	1.70153e-07
PGD	1.44124e-11	0.52617	0.94	0.95	1.70932e-07
SCPEP1	1.46603e-11	-0.485099	0.53	0.813	1.73871e-07
FFAR2	1.51403e-11	2.19986	0.22	0.08	1.79564e-07
SEC61B	1.59129e-11	-0.46799	0.653	0.872	1.88728e-07
CLEC12A	1.68404e-11	0.78319	0.83	0.807	1.99727e-07
MPDU1	1.73831e-11	-0.741508	0.243	0.503	2.06163e-07
KTN1	1.74893e-11	-0.677104	0.323	0.594	2.07424e-07
DDX39B	1.77595e-11	-0.80374	0.233	0.475	2.10627e-07
MANF	1.78826e-11	-0.604456	0.387	0.664	2.12087e-07
PGAM5	1.88791e-11	-0.833606	0.18	0.42	2.23906e-07
CISD2	1.99706e-11	-0.715263	0.227	0.485	2.36851e-07
VPS35	1.99845e-11	-1.07674	0.153	0.375	2.37017e-07
TBC1D9B	1.99886e-11	0.449554	0.977	0.98	2.37065e-07
REXO2	2.06149e-11	-1.82869	0.047	0.221	2.44492e-07
MPP7	2.18823e-11	2.76377	0.177	0.054	2.59524e-07
KDELR1	2.35752e-11	-0.5323	0.39	0.672	2.79602e-07
ENSFCAG00000011978	2.44666e-11	-0.655187	0.22	0.485	2.90174e-07
PTGES3	2.47633e-11	-0.440698	0.403	0.703	2.93692e-07
NCL	2.4948e-11	-0.423861	0.533	0.806	2.95883e-07
IDH3G	2.51392e-11	-0.897578	0.2	0.438	2.98151e-07
CYC1	2.61551e-11	-0.525741	0.357	0.65	3.102e-07
ZDHHC3	2.64109e-11	-0.71072	0.27	0.535	3.13233e-07
RNASE6	2.6815e-11	0.407975	0.987	0.971	3.18025e-07
CCPG1	2.70281e-11	1.14467	0.62	0.552	3.20554e-07
CD300LF	2.71216e-11	0.620435	0.907	0.903	3.21662e-07
SON	2.77189e-11	0.527957	0.88	0.907	3.28746e-07
PSMB5	2.82725e-11	-1.50245	0.093	0.286	3.35312e-07
MXD4	3.05302e-11	-0.504333	0.303	0.579	3.62089e-07
DNAJA1	3.25331e-11	-0.53701	0.503	0.785	3.85843e-07
ARL1	3.40176e-11	-1.1324	0.1	0.302	4.03448e-07
PPP1R14A	3.48123e-11	-3.02577	0.017	0.166	4.12874e-07
TIMM9	3.59901e-11	-1.6577	0.077	0.26	4.26843e-07
RANBP1	3.72639e-11	-1.03689	0.127	0.334	4.4195e-07
JUNB	3.74813e-11	-0.246188	0.997	0.998	4.44528e-07
PSMB9	3.86682e-11	-0.68236	0.313	0.566	4.58605e-07
EMB	3.89686e-11	0.511307	0.97	0.94	4.62168e-07
BCOR	4.17438e-11	-0.919718	0.15	0.371	4.95082e-07
HLA-DMB	4.29682e-11	-1.28672	0.107	0.303	5.09603e-07
FAM50A	4.33966e-11	-0.749105	0.223	0.475	5.14683e-07
QARS1	4.39741e-11	-0.658583	0.34	0.62	5.21532e-07
ATG3	4.39788e-11	-0.591585	0.3	0.575	5.21589e-07
VSIR	4.64142e-11	0.599053	0.95	0.969	5.50472e-07
MRPL58	4.69801e-11	-2.1572	0.053	0.222	5.57184e-07
IER5L	4.73344e-11	-1.03209	0.08	0.272	5.61386e-07
POLR2G	4.81205e-11	-0.717756	0.23	0.476	5.70709e-07
RAC2	5.29059e-11	0.534122	0.937	0.902	6.27464e-07
RAB7B	5.38536e-11	-0.605262	0.167	0.394	6.38704e-07
LPXN	5.46498e-11	-0.518164	0.247	0.509	6.48147e-07
PLBD2	5.70857e-11	-1.00133	0.18	0.404	6.77037e-07
RESF1	5.97508e-11	1.19832	0.58	0.437	7.08644e-07
EIF2S2	6.00588e-11	-0.515571	0.473	0.763	7.12297e-07
KCNN4	6.4634e-11	-1.60959	0.07	0.249	7.66559e-07
ENSFCAG00000050974	6.5751e-11	0.787915	0.863	0.784	7.79807e-07
MICOS13	6.64399e-11	-1.17082	0.093	0.286	7.87977e-07
TXN2	7.24457e-11	-0.53871	0.217	0.474	8.59206e-07
MLEC	7.34462e-11	-0.791222	0.163	0.39	8.71072e-07
OTUB1	8.48576e-11	-0.598369	0.237	0.494	1.00641e-06
CCM2	9.52319e-11	-0.460865	0.423	0.708	1.12945e-06
SDHA	9.60227e-11	-1.00882	0.137	0.351	1.13883e-06
CSF1R	9.73377e-11	-0.363572	0.79	0.957	1.15443e-06
LIMD2	9.75573e-11	-0.404851	0.64	0.853	1.15703e-06
ATOX1	9.87296e-11	-0.480897	0.297	0.579	1.17093e-06
PSMA6	9.98331e-11	-0.426156	0.37	0.659	1.18402e-06
ENSFCAG00000048393	1.01059e-10	3.53376	0.11	0.021	1.19856e-06
BASP1	1.03638e-10	3.0268	0.083	0.01	1.22914e-06
ENSFCAG00000033601	1.08605e-10	-0.461896	0.44	0.735	1.28805e-06
ENSFCAG00000041514	1.09653e-10	-0.705004	0.167	0.39	1.30048e-06
SQLE	1.20338e-10	-1.22758	0.093	0.286	1.42721e-06
CASP6	1.22178e-10	-1.0951	0.14	0.348	1.44903e-06
CSNK2B	1.23129e-10	-0.369154	0.483	0.785	1.46031e-06
RALA	1.23672e-10	-1.24186	0.097	0.287	1.46675e-06
GPBAR1	1.25266e-10	-1.7741	0.053	0.222	1.48565e-06
NRP2	1.33217e-10	-0.515727	0.18	0.413	1.57995e-06
PRSS57	1.33332e-10	4.76377	0.06	0.002	1.58131e-06
RIC1	1.34967e-10	1.67011	0.307	0.151	1.60071e-06
BACE2	1.40139e-10	-1.79082	0.043	0.205	1.66205e-06
PIAS1	1.40143e-10	1.05373	0.613	0.524	1.6621e-06
MT-ND1	1.41998e-10	-0.421872	0.357	0.65	1.6841e-06
ST3GAL4	1.49996e-10	-0.649955	0.29	0.542	1.77895e-06
TRMT112	1.5284e-10	-0.630919	0.257	0.491	1.81269e-06
GMFG	1.52872e-10	0.36806	0.99	0.996	1.81306e-06
TKT	1.58847e-10	0.628051	0.92	0.915	1.88392e-06
PGAM1	1.59504e-10	-0.392839	0.743	0.92	1.89171e-06
CYB5A	1.62071e-10	-0.974809	0.13	0.335	1.92217e-06
YBX3	1.6715e-10	-0.651272	0.257	0.497	1.9824e-06
SAG	1.6761e-10	3.10926	0.103	0.018	1.98785e-06
COPS6	1.72067e-10	-0.702092	0.28	0.523	2.04072e-06
CAPZA2	1.75949e-10	-0.509953	0.413	0.683	2.08676e-06
NDUFV1	1.88255e-10	-0.733141	0.23	0.453	2.23271e-06
CHCHD3	1.92345e-10	-1.01989	0.14	0.345	2.28121e-06
ENSFCAG00000045624	2.02669e-10	-0.872767	0.183	0.405	2.40365e-06
UBE2NL	2.06684e-10	-0.682234	0.237	0.476	2.45127e-06
MCTP2	2.0934e-10	1.15193	0.663	0.545	2.48277e-06
RAB14	2.11901e-10	-0.64045	0.25	0.494	2.51315e-06
RAP1A	2.15816e-10	-0.492151	0.433	0.698	2.55957e-06
HDDC2	2.16132e-10	-0.966247	0.113	0.309	2.56332e-06
DPYSL2	2.24372e-10	-0.86923	0.17	0.391	2.66105e-06
SLCO3A1	2.276e-10	-0.806943	0.207	0.422	2.69934e-06
PNPLA3	2.34507e-10	-1.09159	0.15	0.352	2.78125e-06
TSPAN3	2.3897e-10	-1.78055	0.06	0.226	2.83418e-06
MRPS11	2.39132e-10	-1.05386	0.11	0.306	2.83611e-06
CE3H7orf50	2.41434e-10	-0.68454	0.32	0.551	2.8634e-06
ENSFCAG00000052114	2.42041e-10	2.8893	0.1	0.017	2.8706e-06
MGARP	2.42465e-10	-0.439842	0.457	0.735	2.87564e-06
BBC3	2.48171e-10	-1.01961	0.133	0.34	2.94331e-06
AGA	2.61543e-10	-0.449786	0.347	0.609	3.1019e-06
ENSFCAG00000036661	2.62078e-10	-1.01502	0.117	0.309	3.10824e-06
HNRNPAB	2.67768e-10	-0.489575	0.427	0.686	3.17573e-06
INSIG1	2.75366e-10	-1.99279	0.037	0.189	3.26583e-06
NTHL1	2.89368e-10	-1.56508	0.07	0.24	3.4319e-06
ENG	2.93424e-10	-0.849625	0.133	0.334	3.48001e-06
MRPS18C	3.01564e-10	-0.667392	0.173	0.411	3.57654e-06
NCF2	3.04757e-10	0.752673	0.7	0.652	3.61441e-06
CHMP3	3.04781e-10	1.44581	0.487	0.379	3.6147e-06
EIF3A	3.44321e-10	-0.582657	0.29	0.539	4.08365e-06
LRRFIP1	3.4474e-10	-0.45709	0.67	0.872	4.08862e-06
PFKP	3.50023e-10	-0.844386	0.223	0.444	4.15127e-06
LPCAT3	3.57434e-10	-1.44569	0.077	0.252	4.23917e-06
MGST3	3.68132e-10	-1.05369	0.153	0.352	4.36604e-06
EHF	3.72913e-10	3.0268	0.107	0.021	4.42275e-06
FBXL5	3.83197e-10	1.05851	0.617	0.54	4.54471e-06
APRT	3.85372e-10	-1.9118	0.047	0.204	4.57051e-06
KEL	3.89903e-10	-0.65111	0.25	0.492	4.62425e-06
PCMT1	4.04955e-10	-0.696869	0.243	0.476	4.80277e-06
POLR1D	4.13685e-10	-0.403695	0.51	0.793	4.90631e-06
IPO5	4.16469e-10	-0.876479	0.173	0.39	4.93932e-06
TARBP2	4.35805e-10	-2.06912	0.043	0.196	5.16864e-06
NUDT15	4.70234e-10	-1.18577	0.13	0.324	5.57697e-06
THYN1	4.72966e-10	-0.620627	0.233	0.479	5.60938e-06
ECI1	4.86312e-10	-0.69642	0.163	0.382	5.76766e-06
GLB1	4.91424e-10	-0.632873	0.263	0.515	5.82828e-06
TENT5C	4.96246e-10	1.83367	0.287	0.145	5.88547e-06
ST13	5.00082e-10	-0.499429	0.367	0.639	5.93097e-06
PDCD5	5.07081e-10	-0.921801	0.183	0.395	6.01398e-06
TOMM7	5.22008e-10	-1.37194	0.08	0.253	6.19101e-06
CRISPLD2	5.37219e-10	4.85688	0.057	0.002	6.37142e-06
EXOSC7	5.52866e-10	-0.489775	0.353	0.616	6.55699e-06
TPGS2	5.53495e-10	-1.29088	0.087	0.264	6.56445e-06
SIGLEC1	5.79481e-10	-1.64289	0.083	0.254	6.87265e-06
SWAP70	6.06707e-10	-0.90907	0.163	0.369	7.19555e-06
EZH2	6.1773e-10	-0.79196	0.143	0.352	7.32628e-06
VAV3	6.25725e-10	-0.596982	0.317	0.56	7.42109e-06
CDK4	6.55013e-10	-2.09954	0.04	0.189	7.76846e-06
NCOR2	6.63482e-10	-0.726434	0.187	0.409	7.8689e-06
POMP	7.2196e-10	-0.468484	0.41	0.697	8.56245e-06
GNB4	7.71504e-10	-0.499959	0.38	0.652	9.15004e-06
MRPL34	7.80272e-10	-0.871185	0.133	0.336	9.25403e-06
CCT3	8.0236e-10	-0.348709	0.613	0.864	9.51599e-06
CST3	8.31866e-10	-0.382711	1	1	9.86593e-06
UXT	9.23005e-10	-1.03265	0.127	0.315	1.09468e-05
CC2H21orf91	9.40686e-10	1.21862	0.457	0.312	1.11565e-05
MAP1LC3A	9.62929e-10	1.6035	0.397	0.266	1.14203e-05
RPL7L1	9.67422e-10	-2.13385	0.037	0.182	1.14736e-05
SPCS2	1.05299e-09	-0.612415	0.28	0.528	1.24885e-05
ATP6V1G1	1.05424e-09	-0.34048	0.847	0.946	1.25033e-05
AURKAIP1	1.07655e-09	-0.716227	0.193	0.412	1.27678e-05
LEPROTL1	1.10105e-09	-0.459673	0.363	0.628	1.30584e-05
CF1H1orf43	1.12869e-09	-0.666898	0.227	0.455	1.33863e-05
NDUFB9	1.12964e-09	-0.342573	0.537	0.828	1.33975e-05
TNFAIP8L2	1.18294e-09	-0.425764	0.46	0.742	1.40297e-05
ENSFCAG00000034055	1.18759e-09	-2.4757	0.027	0.163	1.40848e-05
LRP1	1.20318e-09	-0.555834	0.253	0.492	1.42697e-05
NT5DC1	1.20632e-09	-1.31897	0.09	0.263	1.4307e-05
MBOAT7	1.23799e-09	-1.10344	0.09	0.269	1.46826e-05
SORT1	1.2664e-09	4.83415	0.05	0.001	1.50195e-05
JPT1	1.27645e-09	-0.512859	0.353	0.609	1.51387e-05
G3BP1	1.34076e-09	-0.497934	0.41	0.683	1.59015e-05
CCDC85B	1.35463e-09	-0.489598	0.447	0.715	1.60659e-05
SPP1	1.37244e-09	-0.922216	0.087	0.265	1.62772e-05
MCEMP1	1.41729e-09	1.02559	0.623	0.567	1.68091e-05
PIP5K1B	1.44067e-09	2.1788	0.2	0.077	1.70863e-05
HILPDA.orth	1.4409e-09	-0.643779	0.287	0.513	1.70891e-05
BTG2	1.45976e-09	0.607583	0.977	0.948	1.73127e-05
ATP5F1B	1.46002e-09	-0.329879	0.863	0.964	1.73158e-05
PSMD6	1.48356e-09	-0.532577	0.257	0.508	1.7595e-05
ADK	1.48742e-09	-1.30459	0.107	0.282	1.76408e-05
SRSF3	1.4892e-09	-0.469626	0.437	0.702	1.76619e-05
TRIB1	1.48946e-09	1.3755	0.413	0.267	1.7665e-05
DNAJB11	1.50992e-09	-0.907312	0.153	0.35	1.79076e-05
SERPINB10	1.57109e-09	1.06992	0.75	0.745	1.86332e-05
SNRPA	1.58094e-09	-1.47497	0.083	0.249	1.87499e-05
PAXX	1.58929e-09	-0.533216	0.357	0.622	1.8849e-05
TOMM22	1.59069e-09	-0.349739	0.347	0.623	1.88656e-05
CNPY2	1.5991e-09	-1.59118	0.08	0.243	1.89653e-05
EIF1AX	1.6176e-09	-0.845044	0.183	0.389	1.91847e-05
MT-ND4	1.63221e-09	-0.245659	0.603	0.91	1.9358e-05
DYNLRB1	1.69167e-09	-0.458627	0.4	0.653	2.00632e-05
ANAPC13	1.80759e-09	-0.506025	0.31	0.562	2.1438e-05
CENPH	1.83e-09	-0.498606	0.267	0.513	2.17037e-05
PSMB4	1.85887e-09	-0.43125	0.513	0.778	2.20462e-05
PTRHD1	1.88027e-09	-0.925178	0.137	0.331	2.23e-05
ACSL3	1.88991e-09	2.61532	0.217	0.094	2.24144e-05
CANX	1.9263e-09	-0.427874	0.567	0.813	2.28459e-05
RBM47	1.93241e-09	1.30243	0.483	0.367	2.29184e-05
NDUFS2	1.93365e-09	-0.509528	0.357	0.627	2.29331e-05
GIMAP1	1.94005e-09	-0.722419	0.183	0.391	2.3009e-05
VRK2	1.95698e-09	-0.86749	0.16	0.353	2.32098e-05
IL10	1.97346e-09	2.22528	0.34	0.215	2.34052e-05
DCTN3	1.99283e-09	-0.455477	0.247	0.487	2.3635e-05
USP16	1.99958e-09	-0.578247	0.21	0.437	2.3715e-05
FAM118B	2.0168e-09	-1.54002	0.04	0.187	2.39192e-05
SNRPD2	2.1275e-09	-0.422884	0.487	0.726	2.52321e-05
LRRC8C	2.14329e-09	-0.923812	0.1	0.28	2.54194e-05
RNASEH2B	2.16433e-09	-0.610001	0.257	0.498	2.5669e-05
ENSFCAG00000050268	2.3838e-09	2.80957	0.123	0.032	2.82718e-05
SLC38A6	2.39221e-09	-0.86455	0.12	0.304	2.83716e-05
CCDC22	2.45287e-09	-0.987006	0.073	0.239	2.90911e-05
SNRPB	2.46908e-09	-0.439704	0.447	0.721	2.92833e-05
FUCA1	2.52744e-09	-0.684216	0.24	0.466	2.99754e-05
PPP1R18	2.5293e-09	-0.551784	0.347	0.606	2.99974e-05
PRPF19	2.57074e-09	-1.03265	0.137	0.323	3.0489e-05
AAMP	2.57557e-09	-0.706685	0.19	0.402	3.05463e-05
TMED9	2.71859e-09	-0.463658	0.273	0.521	3.22424e-05
NDUFA9	2.86003e-09	-0.814502	0.167	0.364	3.392e-05
MRPL13	2.86271e-09	-1.16482	0.12	0.296	3.39517e-05
ARL4A	2.88909e-09	-1.47191	0.063	0.22	3.42646e-05
EIF2S1	2.90968e-09	-1.0426	0.137	0.321	3.45088e-05
ALKBH7	2.92891e-09	-1.02051	0.097	0.275	3.47369e-05
GLUL	2.93239e-09	0.689841	0.927	0.953	3.47781e-05
ENTPD1	2.94505e-09	-1.55093	0.06	0.215	3.49283e-05
ABCF2	2.948e-09	-0.843565	0.09	0.264	3.49633e-05
CPVL	3.05101e-09	5.44184	0.057	0.004	3.6185e-05
COPS2	3.05977e-09	-0.866501	0.157	0.355	3.62888e-05
ABCB1	3.08425e-09	-1.45489	0.083	0.247	3.65792e-05
TBC1D10A	3.13991e-09	-1.18821	0.093	0.267	3.72394e-05
MXD1	3.21101e-09	1.02924	0.49	0.355	3.80825e-05
HK1	3.27702e-09	-0.71438	0.213	0.425	3.88654e-05
UBE2G1	3.28602e-09	-1.18265	0.11	0.285	3.89722e-05
EIF3E	3.30113e-09	-0.347811	0.693	0.914	3.91515e-05
TNFSF14	3.48171e-09	2.26869	0.213	0.092	4.12931e-05
PSMB1	3.58481e-09	-0.350324	0.53	0.794	4.25159e-05
MRPL15	3.74431e-09	-1.27532	0.09	0.255	4.44075e-05
GPSM3	3.80049e-09	0.833277	0.757	0.744	4.50738e-05
LONP1	3.99327e-09	-0.590584	0.223	0.45	4.73602e-05
F13A1	4.027e-09	-0.306153	0.42	0.687	4.77602e-05
NELFB	4.08243e-09	-0.734485	0.173	0.373	4.84176e-05
OPTN	4.11852e-09	-0.671171	0.27	0.485	4.88456e-05
COMMD4	4.15043e-09	-0.574651	0.167	0.368	4.92241e-05
SUMO1	4.15349e-09	-0.342875	0.407	0.681	4.92603e-05
CENPX	4.23052e-09	-0.944441	0.137	0.323	5.0174e-05
PRDX3	4.24612e-09	-0.841096	0.127	0.313	5.0359e-05
ENSFCAG00000052117	4.25924e-09	-1.72809	0.053	0.2	5.05146e-05
NEDD9	4.41872e-09	1.47761	0.397	0.253	5.2406e-05
NDUFS3	4.43829e-09	-0.903937	0.14	0.331	5.26381e-05
CNNM4	4.45318e-09	-0.662499	0.223	0.434	5.28147e-05
FKBP3	4.49763e-09	-2.26782	0.037	0.172	5.33419e-05
CLPB	4.67091e-09	-1.38956	0.09	0.253	5.5397e-05
SMARCD2	4.76503e-09	-1.35017	0.067	0.223	5.65132e-05
LYPD3	4.9065e-09	2.55731	0.167	0.06	5.81911e-05
BCAP31	5.47527e-09	-0.374136	0.69	0.896	6.49366e-05
LRRFIP2	5.55086e-09	-0.653863	0.243	0.461	6.58332e-05
LHFPL2	5.57175e-09	-0.558162	0.183	0.398	6.6081e-05
B4GALT6	5.694e-09	-1.40616	0.09	0.252	6.75308e-05
EIF2S3B	5.78997e-09	-0.45372	0.647	0.852	6.8669e-05
NANS	6.12622e-09	-1.38668	0.077	0.234	7.26569e-05
ST6GALNAC4	6.56103e-09	-1.31619	0.093	0.255	7.78139e-05
ENSFCAG00000002245	6.62394e-09	-0.441753	0.63	0.84	7.85599e-05
SAMHD1	6.82589e-09	-0.320508	0.583	0.839	8.09551e-05
ENSFCAG00000048899	6.88786e-09	-0.852076	0.1	0.27	8.169e-05
STT3A	6.89003e-09	-0.816179	0.13	0.313	8.17157e-05
DNMT1	6.91492e-09	-0.839449	0.18	0.369	8.20109e-05
ASPSCR1	6.91512e-09	-0.880091	0.167	0.361	8.20134e-05
ATP5MJ	6.96491e-09	-0.358631	0.683	0.902	8.26039e-05
PLD4	7.53427e-09	-1.01491	0.11	0.287	8.93564e-05
MRPS35	7.55702e-09	-1.8992	0.04	0.175	8.96263e-05
SND1	7.58021e-09	-0.762853	0.197	0.394	8.99013e-05
ACER3	7.84103e-09	-0.442314	0.29	0.529	9.29946e-05
NTAN1	8.00366e-09	-0.427406	0.32	0.572	9.49234e-05
ZNF428	8.06669e-09	-1.88009	0.05	0.19	9.5671e-05
GALNT10	8.28015e-09	1.54277	0.287	0.146	9.82026e-05
STX8	8.41716e-09	-0.730168	0.18	0.378	9.98275e-05
AKR7L	8.48943e-09	-3.03065	0.013	0.129	0.000100685
NDUFB6	8.68339e-09	-0.662113	0.2	0.404	0.000102985
UFC1	8.87177e-09	-0.423677	0.353	0.62	0.000105219
DAD1	8.97009e-09	-0.438655	0.473	0.725	0.000106385
VPS29	9.0827e-09	-0.396786	0.317	0.583	0.000107721
BST2	9.09697e-09	-1.40028	0.07	0.22	0.00010789
RASA2	9.15065e-09	1.39651	0.35	0.205	0.000108527
SYNE1	9.22778e-09	1.05542	0.503	0.362	0.000109442
CD180	9.51223e-09	-1.06854	0.09	0.254	0.000112815
POP7	9.518e-09	-1.1135	0.103	0.271	0.000112883
RASSF4	9.61811e-09	-0.453529	0.423	0.693	0.000114071
DOCK8	9.7394e-09	0.578956	0.823	0.832	0.000115509
CDC26	9.83561e-09	-1.34404	0.073	0.227	0.00011665
BNIP3	1.01864e-08	-2.22492	0.027	0.152	0.00012081
CA12	1.02368e-08	1.74508	0.32	0.19	0.000121409
UCP2	1.06981e-08	-0.441527	0.813	0.908	0.00012688
SSB	1.09969e-08	-0.584106	0.267	0.491	0.000130424
MTX1	1.13539e-08	-0.75456	0.157	0.35	0.000134658
TLN1	1.14388e-08	0.514188	0.87	0.885	0.000135664
CYCS	1.15278e-08	-0.456785	0.277	0.513	0.000136719
FCF1	1.16816e-08	-1.33777	0.083	0.238	0.000138544
NAA10	1.1698e-08	-0.39128	0.427	0.686	0.000138738
IFI27L2	1.18283e-08	-0.969728	0.167	0.352	0.000140284
ACAD9	1.2098e-08	1.14383	0.647	0.58	0.000143482
MRPS23	1.21199e-08	-1.06251	0.127	0.299	0.000143742
SAMD12	1.22975e-08	2.96209	0.137	0.043	0.000145849
RSPRY1	1.24803e-08	-1.49676	0.07	0.218	0.000148016
CPEB4	1.25395e-08	1.72424	0.333	0.2	0.000148718
EXT2	1.27506e-08	-0.900924	0.133	0.313	0.000151222
NDUFA8	1.27851e-08	-0.352142	0.617	0.867	0.000151632
SF3A1	1.29049e-08	-0.410485	0.357	0.618	0.000153052
GDI2	1.30084e-08	-0.473931	0.383	0.636	0.00015428
SH2B3	1.35907e-08	-0.676077	0.213	0.42	0.000161186
MAPKAPK3	1.36549e-08	-0.42589	0.43	0.693	0.000161947
RAD23A	1.37169e-08	-0.62263	0.203	0.413	0.000162683
DSTN	1.38094e-08	-0.866915	0.173	0.358	0.000163779
CD40	1.39596e-08	-1.39105	0.087	0.242	0.000165561
NDUFS7	1.41685e-08	-0.401788	0.367	0.64	0.000168039
CTSA	1.4825e-08	-0.410547	0.597	0.821	0.000175824
ORTHO.160	1.49932e-08	5.0268	0.057	0.005	0.00017782
SP140	1.5049e-08	-2.45298	0.023	0.144	0.000178482
WBP2	1.51246e-08	1.17814	0.54	0.448	0.000179377
RAF1	1.576e-08	1.49932	0.277	0.14	0.000186913
COPS3	1.59836e-08	-1.37313	0.07	0.22	0.000189566
EMC8	1.60015e-08	-0.699025	0.177	0.373	0.000189778
TMEM14C	1.6359e-08	-0.361879	0.603	0.874	0.000194017
GMPS	1.64273e-08	-0.578627	0.127	0.303	0.000194827
MYL6	1.71051e-08	-0.1694	0.997	0.999	0.000202867
MICALL2	1.73769e-08	4.1048	0.06	0.006	0.00020609
CDK5RAP3	1.76107e-08	-0.595637	0.157	0.34	0.000208862
HPSE	1.76881e-08	-1.14312	0.09	0.247	0.000209781
METTL9	1.82262e-08	1.17951	0.5	0.42	0.000216163
IDH1	1.84807e-08	-1.22312	0.093	0.249	0.000219182
ENSFCAG00000050593	1.85061e-08	1.83732	0.23	0.109	0.000219482
VASP	1.99338e-08	0.674257	0.813	0.825	0.000236415
MDFIC	2.00072e-08	-1.39466	0.073	0.222	0.000237286
KHSRP	2.04555e-08	-1.03981	0.087	0.244	0.000242603
SLC16A10	2.04709e-08	-0.741762	0.153	0.342	0.000242785
DAPK1	2.07179e-08	-1.06452	0.103	0.264	0.000245714
KHDRBS1	2.1512e-08	-0.474576	0.3	0.534	0.000255133
ALKBH4	2.20032e-08	-1.41415	0.063	0.207	0.000260958
COP1	2.22275e-08	1.17084	0.477	0.347	0.000263618
SMAD3	2.28314e-08	-1.1696	0.097	0.255	0.00027078
PFDN4	2.30094e-08	-0.632163	0.207	0.416	0.000272892
TCP1	2.34083e-08	-0.742587	0.18	0.377	0.000277622
PSMG3	2.34754e-08	-0.607257	0.123	0.302	0.000278419
MRPL55	2.44018e-08	-0.487953	0.207	0.413	0.000289405
SLC25A4	2.47986e-08	-2.39946	0.023	0.141	0.000294111
NDUFAF8	2.49245e-08	-1.64563	0.053	0.19	0.000295605
GATD3	2.50843e-08	-0.419834	0.323	0.575	0.000297499
GPR157	2.57868e-08	-1.17442	0.087	0.243	0.000305831
TNS3	2.65104e-08	-0.215275	0.427	0.691	0.000314414
DNAJC2	2.65823e-08	-0.909838	0.107	0.272	0.000315266
HNRNPF	2.67822e-08	-0.513424	0.267	0.49	0.000317637
CXCL10	2.69224e-08	-0.886785	0.137	0.307	0.000319299
INO80B	2.77023e-08	-1.51236	0.073	0.217	0.00032855
MED26	2.8327e-08	1.6083	0.287	0.157	0.000335958
CAV2	2.93009e-08	-2.66967	0.02	0.134	0.000347508
ALDH7A1	2.99108e-08	-1.41614	0.06	0.201	0.000354742
RFX2	3.05862e-08	-1.19841	0.133	0.301	0.000362752
PDCD2	3.0938e-08	-0.543264	0.14	0.319	0.000366925
TRAPPC1	3.24286e-08	-0.426918	0.27	0.494	0.000384603
ENSFCAG00000052179	3.24461e-08	-2.28306	0.023	0.14	0.00038481
ILK	3.24584e-08	-0.358975	0.407	0.661	0.000384957
TIMM50	3.2913e-08	-0.922999	0.127	0.297	0.000390348
ABHD12	3.30218e-08	-0.793182	0.153	0.33	0.000391638
ENSFCAG00000026553	3.52439e-08	4.66423	0.047	0.002	0.000417993
MRPL10	3.70422e-08	-0.663032	0.127	0.304	0.00043932
ABCA17	3.80334e-08	-0.726155	0.123	0.293	0.000451077
MRPL1	3.82416e-08	-2.4757	0.027	0.144	0.000453545
LMF1	3.90287e-08	-1.76328	0.05	0.182	0.00046288
SEC13	3.92017e-08	-0.567791	0.27	0.487	0.000464932
PRCP	3.92411e-08	-0.44658	0.247	0.464	0.000465399
FAM89B	3.94273e-08	-0.42194	0.38	0.634	0.000467608
SEPTIN9	3.9711e-08	-0.425968	0.423	0.658	0.000470972
CCDC115	4.0817e-08	-1.06912	0.1	0.259	0.000484089
TRAPPC4	4.15048e-08	-0.760655	0.157	0.344	0.000492246
PSMG1	4.25374e-08	-1.78698	0.05	0.18	0.000504494
MRPL22	4.48599e-08	-1.03003	0.103	0.263	0.000532038
RABEP2	4.61362e-08	-1.77733	0.047	0.175	0.000547175
SNRPF	4.69593e-08	-1.2879	0.08	0.226	0.000556937
CRELD2	4.70398e-08	-1.01759	0.067	0.212	0.000557892
MTCH1	4.79341e-08	-0.396799	0.377	0.616	0.000568499
DDX1	4.79523e-08	-1.27332	0.08	0.226	0.000568714
SNX6	4.79591e-08	-0.259128	0.37	0.621	0.000568794
SEC62	4.81102e-08	0.797863	0.693	0.675	0.000570587
CPPED1	5.03297e-08	-0.572711	0.147	0.33	0.00059691
SYTL1	5.04306e-08	2.42322	0.117	0.034	0.000598107
MTHFS	5.40868e-08	-0.33577	0.343	0.595	0.000641469
PSMB7	5.42577e-08	-0.511368	0.307	0.533	0.000643496
ETS2	5.43495e-08	0.933159	0.59	0.533	0.000644585
PRPF40A	5.46878e-08	-0.439015	0.337	0.575	0.000648597
DCTN2	5.48089e-08	-0.453935	0.333	0.575	0.000650033
NOP10	5.48141e-08	-0.346021	0.503	0.769	0.000650095
PDIA4	5.62403e-08	-0.797129	0.15	0.321	0.00066701
IFI44	5.67555e-08	-1.05459	0.14	0.302	0.000673121
TGIF1	5.80837e-08	-0.469935	0.3	0.536	0.000688873
ENSFCAG00000051478	5.97685e-08	1.72759	0.213	0.098	0.000708855
SRSF11	6.06735e-08	-0.608051	0.327	0.523	0.000719588
EIF4A3	6.10942e-08	-0.366751	0.327	0.569	0.000724577
R3HDM4	6.122e-08	1.40852	0.373	0.247	0.000726069
RRP36	6.21696e-08	-1.61994	0.063	0.198	0.000737332
MRPS12	6.26157e-08	-1.15606	0.1	0.252	0.000742623
CAPG	6.3149e-08	0.407936	0.953	0.975	0.000748947
ENSFCAG00000042609	6.3968e-08	-1.5837	0.06	0.194	0.000758661
ARNTL2	6.45651e-08	2.73307	0.13	0.043	0.000765742
BRK1	6.49499e-08	-0.386619	0.443	0.693	0.000770305
HVCN1	6.54355e-08	-0.387278	0.247	0.471	0.000776065
NFIC	6.6211e-08	-0.930131	0.113	0.276	0.000785263
GET4	6.62878e-08	-0.465848	0.247	0.466	0.000786173
NDE1	6.63906e-08	-0.530456	0.183	0.371	0.000787393
CEBPG	6.64515e-08	-0.462379	0.3	0.529	0.000788115
ANXA1	6.84793e-08	-0.376667	0.863	0.94	0.000812164
NDRG3	6.85904e-08	-1.68745	0.04	0.164	0.000813482
ENSFCAG00000028597	7.16104e-08	-0.538908	0.237	0.437	0.000849299
PRDM2	7.24257e-08	1.26734	0.38	0.252	0.000858969
UROD	7.31102e-08	-1.00562	0.063	0.202	0.000867087
CYTH1	7.3375e-08	0.792859	0.697	0.683	0.000870228
ELANE	7.54701e-08	1.10765	0.537	0.433	0.000895076
CALCOCO2	7.67078e-08	1.31631	0.37	0.24	0.000909755
BAIAP2	7.79585e-08	-0.58053	0.167	0.351	0.000924588
MED21	7.84676e-08	-1.17198	0.087	0.233	0.000930626
FDPS	7.90651e-08	-1.57376	0.063	0.198	0.000937712
GARS1	7.97286e-08	-0.558162	0.183	0.373	0.000945581
ARF3	8.07377e-08	-0.366118	0.567	0.804	0.000957549
GUK1	8.08573e-08	-0.308319	0.733	0.926	0.000958968
HNRNPR	8.12626e-08	-0.644712	0.213	0.407	0.000963774
PSMA7	8.27628e-08	-0.366864	0.55	0.809	0.000981566
SRSF7	8.31601e-08	-0.583037	0.27	0.474	0.000986279
RUNX3	8.32328e-08	-1.59058	0.06	0.193	0.000987141
MILR1	8.39095e-08	-1.34243	0.057	0.191	0.000995166
POLR2D	8.46657e-08	-1.76762	0.047	0.172	0.00100414
PSMD4	8.5167e-08	-0.404866	0.39	0.631	0.00101008
GLRX2	8.53615e-08	-0.532432	0.21	0.402	0.00101239
ENSFCAG00000049267	8.55526e-08	1.35611	0.35	0.223	0.00101465
MESD	8.60953e-08	-0.504879	0.283	0.501	0.00102109
TUBA4A	8.61524e-08	2.29269	0.153	0.058	0.00102177
AZIN1	8.74438e-08	0.986338	0.627	0.566	0.00103708
POLB	8.88563e-08	-0.594182	0.177	0.373	0.00105384
CTNNB1	9.31428e-08	-0.492379	0.257	0.476	0.00110467
NRROS	9.426e-08	-0.615065	0.18	0.364	0.00111792
ZNF362	9.82711e-08	-3.05002	0.01	0.109	0.00116549
PGK1	9.92772e-08	0.571627	0.83	0.89	0.00117743
PLPP3	9.95027e-08	2.16312	0.127	0.04	0.0011801
TANK	9.98359e-08	0.845333	0.653	0.627	0.00118405
RPP30	1.00312e-07	-1.19817	0.073	0.212	0.0011897
HMGN1	1.00496e-07	-1.35543	0.113	0.261	0.00119188
FH	1.01071e-07	-0.531195	0.163	0.342	0.0011987
DUSP23	1.02461e-07	-0.714667	0.163	0.341	0.00121519
METTL22	1.04785e-07	-1.24373	0.073	0.213	0.00124275
MACROH2A1	1.05619e-07	-0.280293	0.603	0.849	0.00125264
ESD	1.06734e-07	-1.07274	0.08	0.225	0.00126587
CCDC107	1.08324e-07	-1.4183	0.06	0.193	0.00128472
GPAT3	1.08779e-07	2.32502	0.143	0.052	0.00129012
PARVG	1.10323e-07	-0.509979	0.28	0.498	0.00130843
IFNGR2	1.10751e-07	0.649712	0.727	0.755	0.00131351
SRPRB	1.13903e-07	-1.81055	0.053	0.179	0.00135089
MRPS5	1.14409e-07	-2.01759	0.02	0.128	0.00135689
MGAT1	1.16394e-07	-0.543365	0.203	0.396	0.00138043
BCAT2	1.16697e-07	-2.67364	0.017	0.12	0.00138402
NUDT2	1.17028e-07	-1.55816	0.067	0.199	0.00138795
SPNS2	1.17564e-07	-0.631744	0.17	0.352	0.00139431
PSMB3	1.17953e-07	-0.51787	0.267	0.475	0.00139893
PCBD1	1.2107e-07	-0.503715	0.257	0.458	0.00143589
PPM1G	1.21821e-07	-0.961127	0.107	0.259	0.0014448
SERHL2	1.21992e-07	-2.01759	0.03	0.144	0.00144682
ORTHO.424	1.22867e-07	1.64512	0.507	0.407	0.0014572
PRMT1	1.23677e-07	-1.63616	0.05	0.175	0.00146681
GMFB	1.27416e-07	-0.946728	0.137	0.298	0.00151115
NAA20	1.28045e-07	-0.296721	0.327	0.58	0.00151861
ENSFCAG00000023772	1.28456e-07	-1.48416	0.08	0.216	0.00152349
BCL6	1.31484e-07	1.05038	0.547	0.504	0.0015594
WFS1	1.33657e-07	-1.04198	0.057	0.189	0.00158517
RAB3IL1	1.37787e-07	2.61176	0.12	0.038	0.00163415
WASHC2A	1.38367e-07	-1.20505	0.107	0.253	0.00164103
NTMT1	1.4013e-07	-2.47873	0.02	0.125	0.00166194
SLC43A3	1.40539e-07	-0.873938	0.097	0.243	0.0016668
CUEDC2	1.41243e-07	-0.410456	0.293	0.518	0.00167514
FBXO6	1.41429e-07	-0.416143	0.253	0.472	0.00167735
ENSFCAG00000009442	1.42208e-07	-1.29287	0.077	0.216	0.00168659
ZNHIT1	1.4425e-07	-0.455229	0.34	0.572	0.00171081
ENSFCAG00000046977	1.45715e-07	4.31631	0.043	0.002	0.00172818
CINP	1.45931e-07	-1.56762	0.047	0.171	0.00173075
ESYT2	1.48136e-07	-0.424896	0.293	0.507	0.0017569
AVEN	1.48444e-07	-2.02947	0.03	0.142	0.00176055
ATP6AP1	1.48742e-07	0.647207	0.773	0.827	0.00176408
MTSS1	1.52374e-07	-0.863665	0.103	0.254	0.00180715
PAFAH1B3	1.55944e-07	-1.21351	0.077	0.215	0.0018495
NONO	1.56309e-07	-0.316258	0.347	0.591	0.00185383
RPF1	1.57941e-07	-0.585643	0.17	0.352	0.00187318
ENSFCAG00000040400	1.59661e-07	-0.594999	0.193	0.378	0.00189358
ENSFCAG00000023086	1.62744e-07	3.1048	0.083	0.018	0.00193015
SNX1	1.63377e-07	-0.566245	0.197	0.39	0.00193765
WDR5	1.64705e-07	-0.886633	0.1	0.252	0.00195341
PDE4D	1.67086e-07	1.47327	0.343	0.218	0.00198164
ZC3H7A	1.69845e-07	-0.723222	0.15	0.318	0.00201437
IQGAP2	1.70597e-07	-0.609825	0.207	0.387	0.00202328
ENSFCAG00000050708	1.88906e-07	-0.319846	0.467	0.719	0.00224042
SNX17	1.9158e-07	-0.359365	0.423	0.683	0.00227213
NHSL1	1.92905e-07	-0.944743	0.093	0.24	0.00228785
RNF125	1.93147e-07	-1.02354	0.113	0.259	0.00229072
HIPK1	1.97729e-07	1.1367	0.433	0.31	0.00234506
TAX1BP1	1.97966e-07	0.656747	0.76	0.787	0.00234788
PHF23	1.99132e-07	-1.72809	0.043	0.162	0.0023617
CHST12	2.0467e-07	-0.406159	0.273	0.487	0.00242738
ARL6IP1	2.06219e-07	-0.318356	0.363	0.599	0.00244576
CEBPD	2.06773e-07	0.519797	0.987	0.972	0.00245233
TBRG4	2.07048e-07	-1.0517	0.09	0.234	0.00245559
DOCK10	2.07624e-07	-0.509664	0.253	0.442	0.00246243
DBNL	2.12425e-07	-0.19876	0.323	0.567	0.00251936
EIF3B	2.13039e-07	-0.988797	0.123	0.276	0.00252664
TOMM40	2.13511e-07	-1.03294	0.077	0.215	0.00253224
ENSFCAG00000015379	2.14448e-07	-0.332786	0.183	0.375	0.00254336
PPP2R1A	2.15535e-07	-0.327118	0.42	0.682	0.00255625
NT5C2	2.18607e-07	1.21327	0.41	0.297	0.00259268
PPM1M	2.18644e-07	-0.509507	0.203	0.398	0.00259312
PALM2AKAP2	2.22886e-07	-0.786269	0.113	0.267	0.00264342
ENSFCAG00000053431	2.23505e-07	-0.591329	0.177	0.366	0.00265077
XPO6	2.27242e-07	1.43371	0.31	0.189	0.00269509
TRPV2	2.31522e-07	-0.594296	0.143	0.314	0.00274585
TMEM97	2.32043e-07	-1.11616	0.057	0.184	0.00275203
CNIH4	2.35681e-07	-0.350816	0.303	0.533	0.00279517
FKBP11	2.36045e-07	-1.04915	0.09	0.232	0.0027995
OCIAD2	2.36679e-07	1.67066	0.26	0.142	0.00280702
CPSF2	2.37119e-07	-1.7493	0.043	0.161	0.00281223
WDR5B	2.39454e-07	3.57934	0.05	0.005	0.00283993
ENSFCAG00000051698	2.5015e-07	-1.55816	0.037	0.151	0.00296678
SSR2	2.50765e-07	0.335243	0.993	0.998	0.00297407
ARID4A	2.53651e-07	-0.707388	0.18	0.356	0.0030083
MRPS15	2.60982e-07	-0.296695	0.347	0.571	0.00309525
PTGDS	2.61796e-07	-0.379731	0.39	0.64	0.0031049
MACF1	2.62712e-07	-0.690613	0.187	0.358	0.00311577
METTL26	2.64292e-07	-0.447382	0.237	0.445	0.00313451
ENSFCAG00000040214	2.66522e-07	-1.08954	0.073	0.209	0.00316095
LCMT1	2.67311e-07	-0.885327	0.143	0.301	0.0031703
MOCS2	2.68743e-07	-1.29513	0.053	0.178	0.00318729
LSM3	2.69843e-07	-0.717641	0.187	0.357	0.00320033
NIBAN2	2.71347e-07	-0.992791	0.057	0.184	0.00321817
COPS5	2.73777e-07	-0.765014	0.15	0.314	0.003247
SH3KBP1	2.74824e-07	0.765168	0.64	0.563	0.00325941
ENSFCAG00000050389	2.74945e-07	-1.03065	0.097	0.239	0.00326084
TPGS1	2.79423e-07	-0.513892	0.197	0.375	0.00331396
MXI1	2.84186e-07	1.93164	0.147	0.055	0.00337044
GALK1	2.85482e-07	-0.843565	0.08	0.218	0.00338581
DNAJC19	2.89142e-07	-1.21588	0.073	0.207	0.00342923
NDUFS6	2.89704e-07	-0.418252	0.337	0.564	0.00343589
NPL	2.91263e-07	-0.692328	0.12	0.276	0.00345438
PPIC	2.93345e-07	-1.89115	0.03	0.139	0.00347907
PSENEN	2.93393e-07	-0.310385	0.52	0.775	0.00347964
MRPL18	2.98765e-07	-0.503168	0.287	0.496	0.00354335
TNFRSF1B	2.99856e-07	0.666001	0.78	0.831	0.0035563
HNRNPK	3.01639e-07	-0.288476	0.723	0.907	0.00357744
TMED10	3.0375e-07	-0.384711	0.363	0.61	0.00360248
RER1	3.03843e-07	-0.465798	0.273	0.485	0.00360358
CHP1	3.05209e-07	-1.00747	0.097	0.24	0.00361978
UBE2E1	3.05734e-07	-0.722674	0.227	0.406	0.00362601
EEF1AKMT1	3.06321e-07	-2.45125	0.017	0.115	0.00363297
ARPC2	3.06705e-07	0.250613	1	0.999	0.00363752
ATRIP	3.07847e-07	-0.812976	0.083	0.226	0.00365107
POLR2F	3.08493e-07	-0.295128	0.32	0.55	0.00365873
SPTA1	3.09792e-07	-1.12848	0.07	0.204	0.00367413
CIAO2A	3.13809e-07	-1.30662	0.067	0.195	0.00372177
MED29	3.2038e-07	-0.423233	0.19	0.383	0.0037997
CCDC12	3.21169e-07	-0.415128	0.387	0.625	0.00380907
BPI	3.23862e-07	-0.689902	0.347	0.541	0.003841
COA8	3.25497e-07	-0.743517	0.153	0.318	0.00386039
F5	3.27523e-07	1.09333	0.51	0.423	0.00388443
DIP2C	3.34278e-07	-1.47754	0.057	0.18	0.00396454
SCAMP4	3.34365e-07	-2.39466	0.02	0.12	0.00396557
ENSFCAG00000051371	3.38521e-07	-0.475256	0.757	0.871	0.00401486
DGCR6L	3.39707e-07	-0.359875	0.34	0.562	0.00402893
COPRS	3.44606e-07	-2.60256	0.017	0.114	0.00408702
WIPI2	3.46258e-07	-0.554587	0.22	0.405	0.00410662
CLN5	3.48688e-07	-0.328043	0.233	0.443	0.00413545
RADIL	3.58711e-07	-0.505695	0.147	0.313	0.00425431
NDUFV3	3.63836e-07	-0.562554	0.173	0.35	0.00431509
STEAP4	3.66566e-07	4.44184	0.037	0.001	0.00434748
CYTH4	3.67635e-07	-0.363173	0.343	0.579	0.00436016
GINM1	3.79076e-07	-0.231839	0.38	0.627	0.00449584
VSTM1	3.92908e-07	2.73307	0.12	0.04	0.00465989
MRI1	3.94892e-07	-1.23623	0.06	0.187	0.00468342
UBOX5	3.95755e-07	-1.86692	0.027	0.131	0.00469366
MYO1F	3.98777e-07	0.608688	0.75	0.766	0.00472949
MRPS18B	4.07942e-07	-0.542162	0.137	0.299	0.00483819
MCUR1	4.11886e-07	-0.841616	0.073	0.209	0.00488496
FBXL14	4.13943e-07	-2.38016	0.02	0.119	0.00490937
PTPRE	4.17227e-07	0.506526	0.793	0.849	0.00494831
RPIA	4.22218e-07	1.39431	0.467	0.393	0.0050075
DCTN5	4.23731e-07	-1.36552	0.067	0.193	0.00502545
UBE2F	4.35975e-07	-0.495231	0.163	0.339	0.00517066
PPHLN1	4.36137e-07	-0.668586	0.15	0.31	0.00517258
GSE1	4.42992e-07	-0.599503	0.193	0.372	0.00525389
DDX27	4.45593e-07	-1.01759	0.103	0.247	0.00528474
IQGAP1	4.52034e-07	0.437285	0.84	0.859	0.00536112
MVB12A	4.55132e-07	-0.588324	0.153	0.324	0.00539787
ELAVL1	4.56069e-07	-0.694046	0.203	0.377	0.00540898
PPIF	4.6687e-07	-0.540314	0.107	0.255	0.00553708
LHPP	4.68952e-07	-1.68154	0.037	0.147	0.00556177
COX5B	4.77135e-07	-0.302594	0.82	0.955	0.00565883
PRPF31	4.84699e-07	-0.415037	0.177	0.363	0.00574854
LLPH	4.86464e-07	-0.584774	0.203	0.382	0.00576946
VEGFA	5.02383e-07	-0.196318	0.177	0.36	0.00595826
HSP90B1	5.07655e-07	-0.227858	0.857	0.957	0.00602079
MRPL32	5.10282e-07	-1.59998	0.047	0.162	0.00605195
ORTHO.332	5.13057e-07	-0.420889	0.357	0.56	0.00608485
LOXHD1	5.15211e-07	2.6277	0.123	0.043	0.0061104
EXOSC4	5.20707e-07	-0.541484	0.187	0.368	0.00617558
ENSFCAG00000052906	5.23265e-07	-0.365517	0.42	0.647	0.00620592
PSMC5	5.24696e-07	-0.469303	0.25	0.444	0.00622289
ATP5MG	5.33984e-07	-0.214271	0.79	0.952	0.00633304
ALDH1A2	5.44542e-07	1.38739	0.27	0.156	0.00645826
SNAPIN	5.47551e-07	-0.880091	0.097	0.236	0.00649395
SMIM20	5.47851e-07	-0.310537	0.273	0.487	0.00649752
RBM43	5.60489e-07	-3.74799	0.003	0.086	0.0066474
VAPA	5.85307e-07	0.767314	0.667	0.64	0.00694174
RENBP	5.97054e-07	-1.01404	0.077	0.206	0.00708106
DNASE1L1	6.03966e-07	-0.455509	0.173	0.35	0.00716304
PIGQ	6.28108e-07	-1.98137	0.033	0.139	0.00744936
ZYX	6.39535e-07	0.451677	0.947	0.96	0.00758488
TFEB	6.47293e-07	-0.615613	0.17	0.342	0.0076769
SLC25A1	6.49065e-07	-0.43911	0.21	0.394	0.00769791
CISD1	6.58052e-07	-1.11803	0.07	0.198	0.00780449
TMEM35B	6.60833e-07	0.560145	0.843	0.856	0.00783748
POLE4	6.79888e-07	-0.424484	0.227	0.418	0.00806347
CREB3	6.91359e-07	-0.333947	0.19	0.38	0.00819952
GBF1	6.93302e-07	-0.747987	0.203	0.366	0.00822256
PSMA4	6.93683e-07	-0.310132	0.407	0.644	0.00822708
ENY2	6.96575e-07	-0.749304	0.143	0.298	0.00826138
AP2S1	7.09313e-07	-0.293318	0.547	0.8	0.00841246
HAGHL	7.14314e-07	-1.22443	0.047	0.162	0.00847176
GIMAP6	7.19852e-07	-0.555723	0.257	0.439	0.00853744
TMEM50B	7.25187e-07	-0.579224	0.183	0.353	0.00860072
PPIL1	7.26651e-07	-1.77318	0.043	0.153	0.00861808
ARL6IP5	7.37522e-07	-0.272566	0.307	0.535	0.00874701
ACADSB	7.52404e-07	-0.741167	0.147	0.304	0.00892351
MRPS14	7.61363e-07	-1.31559	0.05	0.167	0.00902976
NOP56	7.84131e-07	-1.51236	0.06	0.178	0.00929979
AIP	7.93673e-07	-0.674976	0.207	0.374	0.00941296
ATP2B4	7.97239e-07	-0.294649	0.457	0.702	0.00945525
RNF126	8.27874e-07	-0.623636	0.16	0.329	0.00981858
POLR1F	8.37441e-07	-0.465053	0.203	0.379	0.00993205
PWP1	8.39167e-07	-1.43952	0.043	0.156	0.00995252
NCOR1	8.46418e-07	0.791555	0.643	0.622	0.0100385
GTPBP3	8.48168e-07	-1.50068	0.04	0.15	0.0100593
RNPS1	8.59289e-07	-0.365517	0.34	0.545	0.0101912
TREX1	8.63137e-07	-0.749105	0.103	0.248	0.0102368
ENSFCAG00000045655	8.65196e-07	-1.98815	0.02	0.115	0.0102612
HSPBP1	8.73067e-07	-1.88009	0.03	0.133	0.0103546
MRPS21	8.75691e-07	-1.07663	0.1	0.236	0.0103857
EEA1	8.76721e-07	-0.520195	0.153	0.317	0.0103979
ENSFCAG00000016226	8.83772e-07	-0.423712	0.24	0.437	0.0104815
ENSFCAG00000050515	8.86653e-07	-0.935467	0.097	0.237	0.0105157
CDK2AP2	8.90514e-07	-0.315371	0.49	0.737	0.0105615
IER2	8.9074e-07	-0.214294	0.707	0.887	0.0105642
MRPL23	8.9752e-07	-0.262571	0.567	0.815	0.0106446
CD1E	9.01636e-07	-5.15808	0	0.076	0.0106934
GEMIN8	9.02369e-07	-1.07803	0.097	0.229	0.0107021
NUPR2	9.27332e-07	-0.660261	0.167	0.328	0.0109982
PHLDA2	9.48876e-07	-0.284655	0.977	0.969	0.0112537
SELENOT	9.50654e-07	-0.298643	0.407	0.656	0.0112748
GLOD4	9.53304e-07	-0.394664	0.223	0.402	0.0113062
ACSS1	9.67051e-07	1.80029	0.247	0.139	0.0114692
HADHB	9.83806e-07	-1.55816	0.04	0.148	0.0116679
RPL21	9.8553e-07	-0.275189	0.487	0.719	0.0116884
DUSP6	1.01629e-06	-0.521404	0.23	0.404	0.0120532
EFR3A	1.03155e-06	-0.338037	0.307	0.51	0.0122342
ZNRD2	1.04015e-06	-1.0797	0.073	0.2	0.0123362
EIF3J	1.0686e-06	-0.410161	0.207	0.389	0.0126736
NDRG1	1.08806e-06	1.17678	0.363	0.252	0.0129044
RWDD4	1.09174e-06	-0.667284	0.153	0.308	0.012948
FOSL1	1.09313e-06	-0.80609	0.077	0.207	0.0129646
ATP6V1E1	1.09988e-06	-0.356529	0.377	0.589	0.0130446
UBE2J2	1.10225e-06	-1.12645	0.08	0.206	0.0130727
NOA1	1.10827e-06	-1.09582	0.08	0.206	0.013144
PUDP	1.12644e-06	-1.64563	0.05	0.161	0.0133596
UBE4B	1.14054e-06	-1.30067	0.08	0.204	0.0135268
CRTC3	1.15255e-06	1.14544	0.353	0.232	0.0136692
PHF20L1	1.17749e-06	1.36589	0.293	0.179	0.0139651
TMEFF1	1.18226e-06	1.66891	0.353	0.252	0.0140216
TPM4	1.18739e-06	-0.309865	0.7	0.872	0.0140825
TNFRSF14	1.25787e-06	-0.279814	0.307	0.526	0.0149183
ANAPC16	1.25806e-06	-0.4777	0.23	0.418	0.0149206
CD164	1.2732e-06	-0.477544	0.313	0.501	0.0151002
GADD45GIP1	1.28088e-06	-1.19817	0.09	0.217	0.0151912
FUT7	1.28332e-06	-0.574104	0.183	0.353	0.0152202
NFKBIE	1.28336e-06	-0.344372	0.333	0.557	0.0152207
CB4H12orf57	1.28604e-06	-0.464477	0.323	0.53	0.0152524
B4GALT3	1.28872e-06	-1.24405	0.057	0.172	0.0152842
CD37	1.29238e-06	0.293517	0.993	0.996	0.0153276
YEATS4	1.29253e-06	-1.83118	0.033	0.135	0.0153294
ATAD3A	1.31974e-06	-2.61127	0.013	0.101	0.0156522
DENND4A	1.32619e-06	-0.474331	0.24	0.422	0.0157286
SSH2	1.33925e-06	1.59938	0.227	0.12	0.0158835
MTFR1L	1.36157e-06	-1.17415	0.05	0.163	0.0161482
POLR1E	1.36851e-06	-2.17287	0.023	0.118	0.0162306
IDI1	1.37835e-06	-0.461686	0.273	0.476	0.0163473
RAB2A	1.38407e-06	0.587432	0.767	0.783	0.016415
CCNG2	1.38761e-06	1.70932	0.22	0.118	0.016457
HTR2C	1.44114e-06	2.33714	0.143	0.059	0.0170919
NDUFA7	1.45782e-06	-0.314186	0.367	0.598	0.0172898
CRYZL1	1.51893e-06	-0.655773	0.103	0.247	0.0180145
LBHD1	1.52809e-06	1.34972	0.333	0.223	0.0181232
SSH3	1.5488e-06	-0.502819	0.193	0.368	0.0183687
DALRD3	1.5727e-06	-2.64563	0.013	0.099	0.0186522
ITGAV	1.58742e-06	-0.35725	0.23	0.416	0.0188268
SNF8	1.61062e-06	0.474325	0.847	0.872	0.0191019
ZC3H15	1.61473e-06	-0.434834	0.247	0.432	0.0191507
SIK1	1.6159e-06	-0.911117	0.093	0.225	0.0191646
CERS1	1.61976e-06	-0.23152	0.57	0.842	0.0192104
TIMM10	1.62614e-06	-1.4554	0.057	0.169	0.019286
MBIP	1.6394e-06	-3.66669	0.003	0.08	0.0194433
PRELID1	1.65402e-06	-0.252201	0.71	0.915	0.0196167
TRADD	1.6627e-06	-0.697887	0.137	0.29	0.0197197
C11orf24	1.66814e-06	-0.4757	0.21	0.39	0.0197841
ADSS2	1.67207e-06	0.891145	0.547	0.496	0.0198307
CHD4	1.68172e-06	-0.831181	0.137	0.28	0.0199452
RGS2	1.68904e-06	0.550555	0.927	0.842	0.020032
ENSFCAG00000046828	1.69801e-06	-0.996735	0.1	0.231	0.0201384
EIF4G3	1.70665e-06	1.22866	0.327	0.206	0.0202409
NCOA4	1.70884e-06	-1.0339	0.077	0.201	0.0202669
CDK7	1.71991e-06	-1.18265	0.06	0.177	0.0203981
FXR1	1.73285e-06	-0.266115	0.393	0.612	0.0205516
VPS28	1.77805e-06	-0.338743	0.403	0.612	0.0210877
AGPAT5	1.77893e-06	-1.38413	0.06	0.174	0.0210981
ENSA	1.78175e-06	-0.352198	0.35	0.563	0.0211316
SPPL2B	1.78474e-06	-3.03929	0.003	0.08	0.021167
P3H4	1.84588e-06	-1.85584	0.037	0.137	0.0218921
SSNA1	1.8485e-06	-0.539054	0.167	0.329	0.0219233
ENSFCAG00000041055	1.85612e-06	-0.0589737	0.533	0.773	0.0220136
FRG1	1.85896e-06	-0.632163	0.12	0.26	0.0220473
MAP3K8	1.86461e-06	-0.495947	0.133	0.283	0.0221143
YIF1B	1.8726e-06	-0.538208	0.207	0.384	0.022209
FKBP4	1.88724e-06	-1.22404	0.07	0.189	0.0223827
TCEAL8	1.90641e-06	-2.43263	0.017	0.104	0.02261
HSPA4	1.91899e-06	-0.4707	0.177	0.341	0.0227592
ENSFCAG00000008008	1.92544e-06	-0.292377	0.547	0.802	0.0228357
ZRANB2	1.95797e-06	0.850998	0.487	0.383	0.0232215
NDUFB7	1.96278e-06	-0.278609	0.56	0.806	0.0232786
STX3	2.01208e-06	1.64403	0.223	0.12	0.0238633
TSSC4	2.04272e-06	-1.69332	0.043	0.147	0.0242267
PRPF38B	2.04418e-06	-0.479937	0.193	0.363	0.024244
NTPCR	2.06504e-06	-1.50718	0.05	0.158	0.0244914
PPP1R15A	2.07907e-06	0.457763	0.823	0.795	0.0246578
SERPINB9	2.09864e-06	-2.85278	0.02	0.109	0.0248899
DDX47	2.12408e-06	-1.58053	0.05	0.157	0.0251916
GAS7	2.12634e-06	-0.343378	0.337	0.558	0.0252184
ZNF292	2.14943e-06	-1.07386	0.087	0.211	0.0254922
PSMD2	2.16185e-06	-0.492408	0.23	0.404	0.0256395
UBE2I	2.17119e-06	-0.279736	0.473	0.719	0.0257504
MCTP1	2.21121e-06	1.05729	0.45	0.347	0.0262249
PFDN5	2.21543e-06	-0.24798	0.577	0.828	0.026275
ACADVL	2.23828e-06	-0.387747	0.177	0.346	0.026546
PPM1J	2.24115e-06	1.47724	0.28	0.174	0.0265801
SERF2	2.26773e-06	-0.156429	1	1	0.0268953
NAPRT	2.27098e-06	-0.435081	0.213	0.394	0.0269339
ACOT9	2.29148e-06	-1.63345	0.037	0.137	0.027177
PLAC8A.orth	2.33225e-06	-3.05801	0.013	0.097	0.0276605
ARPC4	2.36138e-06	-0.20846	0.873	0.978	0.0280059
CZIB	2.36577e-06	-0.382591	0.347	0.544	0.028058
GNE	2.37004e-06	-1.22954	0.063	0.175	0.0281087
AK6	2.37143e-06	-0.672053	0.183	0.339	0.0281252
CF2H8orf33	2.37608e-06	-0.654209	0.16	0.317	0.0281803
NABP2	2.37927e-06	-1.28479	0.05	0.16	0.0282181
PSMD7	2.37989e-06	-0.645625	0.13	0.276	0.0282256
GNS	2.39268e-06	-0.352972	0.257	0.45	0.0283772
TBC1D8	2.40509e-06	-0.262707	0.267	0.459	0.0285244
ENSFCAG00000050739	2.42075e-06	-2.57608	0.013	0.097	0.0287101
PINK1	2.43454e-06	-1.07006	0.067	0.184	0.0288736
GRSF1	2.47749e-06	-2.20202	0.023	0.114	0.029383
PTCD2	2.5173e-06	-3.58053	0.003	0.077	0.0298552
ENSFCAG00000048740	2.52171e-06	-0.705004	0.17	0.323	0.0299075
GFUS	2.536e-06	-0.623887	0.123	0.269	0.030077
WARS2	2.54199e-06	-1.36552	0.037	0.137	0.030148
STK40	2.55409e-06	1.37851	0.287	0.174	0.0302915
ASF1A	2.56363e-06	-1.70321	0.037	0.136	0.0304047
ARRB2	2.58826e-06	0.67744	0.66	0.642	0.0306968
EXOSC5	2.59438e-06	-2.17707	0.017	0.103	0.0307694
RNF123	2.59941e-06	-1.05801	0.09	0.215	0.030829
OTULINL	2.61052e-06	-0.308628	0.56	0.775	0.0309608
PABPN1	2.62669e-06	-0.27831	0.54	0.772	0.0311525
CYRIA	2.6837e-06	-0.728087	0.103	0.236	0.0318287
PSME4	2.6973e-06	1.51266	0.287	0.178	0.0319899
EDEM2	2.76898e-06	1.10801	0.347	0.234	0.0328401
FBXO4	2.82157e-06	-0.730802	0.14	0.282	0.0334638
MRPS9	2.8446e-06	-0.923812	0.097	0.226	0.033737
SLC17A9	2.85051e-06	-0.426658	0.123	0.27	0.0338071
MBD2	2.88177e-06	1.15769	0.307	0.195	0.0341778
NDUFB5	2.91856e-06	-0.574714	0.143	0.293	0.0346141
SELP	2.92698e-06	4.90127	0.027	0	0.034714
ABCA13	2.92708e-06	5.68977	0.027	0	0.0347151
FUNDC2	2.93923e-06	-0.780555	0.12	0.258	0.0348592
NUDC	2.93931e-06	-0.706392	0.183	0.335	0.0348602
MIER1	2.98019e-06	1.02782	0.527	0.463	0.0353451
RASA4B	2.98135e-06	-2.00295	0.017	0.103	0.0353588
CHCHD1	3.04529e-06	-0.914038	0.107	0.238	0.0361171
CTBP1	3.06958e-06	-0.489631	0.217	0.389	0.0364052
PLXNC1	3.0743e-06	0.654515	0.66	0.628	0.0364612
NOXA1	3.08799e-06	-1.25416	0.073	0.189	0.0366236
EMC2	3.11084e-06	-0.415718	0.247	0.432	0.0368946
RAB1B	3.12575e-06	-0.211772	0.307	0.539	0.0370713
SIGMAR1	3.134e-06	-2.24266	0.017	0.102	0.0371693
DRAM2	3.20814e-06	-0.688043	0.167	0.314	0.0380486
CDC37	3.25416e-06	-0.44352	0.24	0.416	0.0385944
OVCA2	3.27623e-06	-0.614306	0.137	0.286	0.038856
MT-ND2	3.30025e-06	-0.0363197	0.807	0.966	0.039141
RASA3	3.3016e-06	-1.04813	0.093	0.213	0.039157
RUVBL1	3.30409e-06	-1.85362	0.03	0.124	0.0391865
TOR2A	3.33563e-06	-0.767616	0.107	0.24	0.0395605
EGLN3	3.39958e-06	3.11991	0.043	0.005	0.040319
ENSFCAG00000025239	3.40143e-06	3.14228	0.043	0.005	0.040341
PLEKHJ1	3.45807e-06	-0.922735	0.1	0.229	0.0410127
DDX49	3.48793e-06	-1.48193	0.05	0.155	0.0413668
FIS1	3.49314e-06	0.432012	0.887	0.928	0.0414286
ARMC10	3.55189e-06	-1.41321	0.04	0.141	0.0421255
THOC7	3.55561e-06	-0.10836	0.247	0.447	0.0421695
LSM8	3.57267e-06	-0.765014	0.16	0.306	0.0423719
CE3H16orf58	3.59733e-06	-2.36552	0.017	0.101	0.0426643
CYP2J2	3.61583e-06	-1.51969	0.057	0.163	0.0428837
MRPL11	3.66605e-06	-0.537985	0.163	0.317	0.0434793
CTSS	3.69383e-06	-0.206068	1	1	0.0438088
ACAT2	3.70895e-06	-1.77318	0.04	0.139	0.0439882
UTP11	3.72942e-06	-1.48193	0.047	0.15	0.0442309
FAM151B	3.73839e-06	-1.83615	0.023	0.113	0.0443373
TUBB2A	3.77012e-06	-0.291424	0.197	0.363	0.0447136
RPS6KA4	3.77463e-06	-1.38501	0.063	0.173	0.0447671
ENSFCAG00000051722	3.81713e-06	-0.910951	0.087	0.211	0.0452712
DDX58	3.84568e-06	-0.403188	0.187	0.347	0.0456097
SBSN	3.92585e-06	-2.14312	0.023	0.112	0.0465606
LAMTOR3	3.94684e-06	-0.548512	0.177	0.336	0.0468095
CD2BP2	3.95905e-06	-0.386891	0.417	0.631	0.0469543
PSMC4	3.96697e-06	-0.521168	0.177	0.339	0.0470483
DENND2D	3.96833e-06	-0.411773	0.223	0.393	0.0470644
SLC35A3	3.98157e-06	-1.63908	0.033	0.129	0.0472215
GALK2	3.99332e-06	-0.840198	0.107	0.237	0.0473608
POLR2E	4.00499e-06	-0.361062	0.293	0.488	0.0474992
HSD17B4	4.01015e-06	-0.30695	0.29	0.497	0.0475603
PPA2	4.04431e-06	-0.7365	0.073	0.19	0.0479655
REST	4.04451e-06	-0.57631	0.173	0.329	0.0479679
PFKFB2	4.07101e-06	1.75218	0.17	0.08	0.0482822
HNRNPM	4.14893e-06	-0.160131	0.453	0.683	0.0492063
SNURF	4.15808e-06	-1.46087	0.07	0.18	0.0493148
VPS25	4.24868e-06	-0.344038	0.227	0.411	0.0503893
MPHOSPH8	4.2755e-06	-0.533584	0.147	0.294	0.0507074
NIF3L1	4.28903e-06	-1.45938	0.05	0.153	0.0508679
CEBPZ	4.28953e-06	-0.7581	0.077	0.196	0.0508738
TP53	4.30795e-06	-0.945186	0.107	0.233	0.0510923
TIFA	4.426e-06	-0.327934	0.167	0.329	0.0524923
MRPL49	4.47526e-06	-1.9732	0.027	0.117	0.0530766
LEO1	4.56103e-06	-2.33075	0.017	0.099	0.0540938
DLD	4.59434e-06	-0.924485	0.073	0.191	0.0544888
UBB	4.62422e-06	0.292485	0.997	0.995	0.0548433
USP8	4.6542e-06	-0.439257	0.16	0.31	0.0551989
UBL7	4.66332e-06	-0.235546	0.243	0.437	0.055307
MAZ	4.76895e-06	-1.33577	0.063	0.172	0.0565597
SMC5	4.78802e-06	-0.741026	0.193	0.339	0.0567859
ICAM1	4.82432e-06	-0.861555	0.083	0.202	0.0572165
CD63	4.83037e-06	-0.253308	0.627	0.82	0.0572882
DTNB	4.8381e-06	-0.766976	0.137	0.276	0.0573799
DYRK2	4.84017e-06	-1.55816	0.047	0.147	0.0574044
TTC5	4.84739e-06	-1.36552	0.05	0.153	0.05749
CAPRIN1	4.87586e-06	-0.412312	0.267	0.445	0.0578277
ESS2	4.88072e-06	-1.17061	0.07	0.183	0.0578853
ADA	4.89099e-06	-2.33075	0.013	0.093	0.0580071
IL18BP	4.92319e-06	-0.640989	0.11	0.238	0.058389
TLR1	5.01708e-06	-0.535079	0.123	0.266	0.0595025
IQSEC1	5.01746e-06	1.21541	0.31	0.196	0.059507
NT5C	5.01826e-06	-2.01759	0.023	0.11	0.0595166
GNAL	5.07178e-06	-0.610115	0.17	0.321	0.0601513
SRSF4	5.13072e-06	-0.39262	0.253	0.436	0.0608504
CYBC1	5.15266e-06	-0.234033	0.293	0.515	0.0611105
ACADM	5.1674e-06	-0.398382	0.25	0.436	0.0612854
ATXN1	5.21554e-06	1.35437	0.217	0.117	0.0618563
CCDC167	5.23041e-06	-1.98815	0.027	0.115	0.0620327
THOC6	5.26574e-06	-1.57099	0.033	0.128	0.0624516
F8A3	5.3924e-06	-3.01759	0.007	0.08	0.0639538
GAS6	5.50312e-06	-1.94283	0.017	0.099	0.0652669
MTFR1	5.51094e-06	-1.68745	0.033	0.126	0.0653598
ISY1	5.57753e-06	-0.515378	0.183	0.337	0.0661495
TRIAP1	5.58093e-06	-1.20893	0.073	0.185	0.0661899
BRD8	5.61434e-06	-0.916616	0.1	0.225	0.0665861
ACADS	5.67499e-06	-1.89445	0.03	0.12	0.0673054
SLC49A4	5.7167e-06	-0.737133	0.127	0.264	0.0678
SLC6A6	5.73225e-06	1.86672	0.17	0.082	0.0679845
MICAL2	5.74553e-06	-1.53544	0.037	0.131	0.068142
EFL1	5.76358e-06	-1.32572	0.063	0.171	0.0683561
NGDN	5.80076e-06	-0.617056	0.1	0.229	0.068797
NR1H3	5.95852e-06	-0.492574	0.35	0.54	0.070668
H1-3	6.08566e-06	-1.06066	0.063	0.173	0.072176
ATP11B	6.12239e-06	0.951155	0.48	0.39	0.0726116
SUSD6	6.18344e-06	0.724391	0.64	0.574	0.0733356
DEDD2	6.19558e-06	1.48366	0.293	0.19	0.0734796
DNAJC8	6.25052e-06	-0.350106	0.253	0.438	0.0741311
SYNCRIP	6.53931e-06	-0.683693	0.13	0.261	0.0775562
CLDND2	6.55778e-06	-1.27088	0.04	0.137	0.0777753
TLR8	6.64011e-06	-0.333663	0.473	0.675	0.0787517
PPP1R7	6.6521e-06	-0.48016	0.167	0.317	0.0788939
FLT3	6.68302e-06	-2.09613	0.037	0.129	0.0792607
DDX39A	6.82376e-06	-0.453826	0.193	0.348	0.0809298
PRDX6	6.85987e-06	1.31557	0.31	0.205	0.0813581
TAGLN2	6.98284e-06	-0.23388	0.983	0.996	0.0828165
PRPF6	7.01044e-06	-0.335223	0.22	0.394	0.0831438
ARHGDIB	7.12461e-06	0.389662	0.957	0.982	0.0844978
EML3	7.13276e-06	-1.5963	0.04	0.135	0.0845945
TAOK3	7.14418e-06	-0.346409	0.307	0.494	0.08473
TIMM10B	7.14755e-06	-0.273185	0.197	0.358	0.08477
TNFSF13B	7.16143e-06	-0.340357	0.283	0.474	0.0849345
ENSFCAG00000005648	7.20585e-06	-1.46505	0.037	0.131	0.0854613
PSMC2	7.26588e-06	-0.678162	0.113	0.244	0.0861733
ORTHO.344	7.37723e-06	-3.44081	0.003	0.071	0.087494
MRPL53	7.38787e-06	-1.09066	0.077	0.188	0.0876202
ARHGAP9	7.40024e-06	0.7086	0.64	0.653	0.0877669
CNIH1	7.40325e-06	-0.407338	0.297	0.482	0.0878025
TNFAIP2	7.43909e-06	-0.249253	0.203	0.373	0.0882276
ADAP2	7.46394e-06	-0.236234	0.277	0.49	0.0885223
PCBP1	7.54071e-06	-0.229301	0.543	0.805	0.0894328
ZNF444	7.58012e-06	-1.6625	0.02	0.103	0.0899002
PARP1	7.5844e-06	-1.26866	0.063	0.169	0.089951
TEK	7.64186e-06	-1.95809	0.023	0.108	0.0906325
NOC2L	7.68902e-06	-0.95048	0.093	0.213	0.0911918
FASN	7.71205e-06	-2.19375	0.02	0.102	0.0914649
MATR3	7.91501e-06	-0.340162	0.353	0.539	0.0938721
HSPA1B	7.93857e-06	-0.201673	0.767	0.931	0.0941514
GYPC	7.97465e-06	-2.51236	0.017	0.096	0.0945793
NASP	8.07955e-06	-0.728087	0.09	0.207	0.0958234
GOPC	8.12739e-06	-0.914856	0.123	0.247	0.0963908
ABCG1	8.16465e-06	-0.0857918	0.31	0.523	0.0968328
PARK7	8.20816e-06	-0.217261	0.343	0.552	0.0973487
PCNA	8.25752e-06	-1.55816	0.047	0.144	0.0979341
DLGAP4	8.40287e-06	-0.670055	0.15	0.293	0.0996581
WASHC3	8.49103e-06	-0.287515	0.227	0.406	0.100704
EHD4	8.53549e-06	-0.315592	0.26	0.44	0.101231
GET3	8.5395e-06	-0.365517	0.177	0.339	0.101278
SLC7A7	8.57457e-06	-0.242402	0.403	0.632	0.101694
HLA-DOA	8.57535e-06	-2.09732	0.023	0.107	0.101704
APH1A	8.62399e-06	-0.434072	0.2	0.364	0.102281
PARP15	8.63346e-06	-0.721909	0.13	0.264	0.102393
PNKD	8.83113e-06	-0.695666	0.14	0.272	0.104737
ADH5	8.83643e-06	-1.00396	0.07	0.18	0.1048
RASAL3	8.89697e-06	2.6462	0.08	0.023	0.105518
NT5DC2	8.95782e-06	-1.4889	0.047	0.144	0.10624
ADORA2A	8.97053e-06	1.63823	0.137	0.058	0.106391
VMA21	9.10544e-06	-0.514573	0.2	0.355	0.10799
MSR1	9.11497e-06	-0.659375	0.16	0.296	0.108104
CD1B	9.12263e-06	-1.08988	0.037	0.131	0.108194
DHRS9	9.16224e-06	4.1788	0.033	0.002	0.108664
C6orf163	9.20303e-06	-2.23999	0.013	0.09	0.109148
PNO1	9.23355e-06	-1.40827	0.06	0.162	0.10951
ENDOG	9.26497e-06	-0.98767	0.07	0.18	0.109883
CPSF4	9.30829e-06	-1.96026	0.013	0.09	0.110396
U2AF1	9.31289e-06	-0.264938	0.61	0.833	0.110451
GTF2F1	9.32363e-06	-0.395732	0.237	0.402	0.110578
TMEM123	9.35461e-06	-2.00295	0.027	0.112	0.110946
PSME1	9.38631e-06	-0.181115	0.893	0.973	0.111322
TRAF7	9.5024e-06	-0.265483	0.32	0.528	0.112698
YIPF3	9.53902e-06	-0.447278	0.207	0.378	0.113133
PRR3	9.5469e-06	-0.989502	0.087	0.202	0.113226
SHE	9.6845e-06	-0.697437	0.153	0.294	0.114858
UQCC2	9.87462e-06	-0.331887	0.18	0.34	0.117113
KAT2A	1.00111e-05	-1.64563	0.033	0.123	0.118732
VPS26A	1.01058e-05	-0.325568	0.27	0.465	0.119855
HMGN4	1.01349e-05	-1.53391	0.047	0.142	0.1202
HYI	1.0187e-05	-0.894097	0.107	0.229	0.120818
NAGPA	1.01887e-05	-2.27698	0.017	0.094	0.120837
DBN1	1.01974e-05	-2.9332	0.01	0.082	0.120941
TRAPPC2L	1.02224e-05	-0.213135	0.35	0.558	0.121237
AK2	1.02614e-05	-0.46624	0.17	0.32	0.1217
COQ9	1.03138e-05	-0.832785	0.07	0.179	0.122321
UNC45A	1.03265e-05	-0.856821	0.05	0.148	0.122473
EXOSC3	1.03392e-05	-0.9732	0.067	0.173	0.122623
COX4I1	1.03931e-05	-0.169359	0.99	0.998	0.123263
ENSFCAG00000034082	1.03983e-05	-0.755199	0.09	0.209	0.123323
ENSFCAG00000014633	1.04271e-05	-1.01759	0.087	0.2	0.123665
BMX	1.04656e-05	3.27834	0.047	0.007	0.124122
ADAMTS6	1.05302e-05	-0.0381554	0.257	0.44	0.124888
ENSFCAG00000026543	1.05735e-05	-0.372607	0.177	0.333	0.125401
SSBP1	1.06441e-05	-1.35402	0.047	0.144	0.126239
LYZ	1.07396e-05	-6.0339	0.003	0.069	0.127372
UBA2	1.07628e-05	-1.21451	0.067	0.172	0.127647
NSMCE1	1.08417e-05	-0.285688	0.287	0.466	0.128582
RBM7	1.08459e-05	1.06838	0.43	0.36	0.128632
FXN	1.08729e-05	-1.50925	0.043	0.137	0.128952
BECN1	1.09408e-05	-0.160048	0.203	0.373	0.129757
ARHGAP45	1.09626e-05	-0.187383	0.38	0.609	0.130016
SREK1IP1	1.12073e-05	-0.401859	0.1	0.222	0.132919
ANKRD10	1.12836e-05	-0.928531	0.113	0.236	0.133824
ENSFCAG00000050039	1.13744e-05	3.97789	0.04	0.005	0.134901
SMC3	1.16498e-05	-0.730713	0.153	0.288	0.138167
APH1B	1.1746e-05	1.99285	0.12	0.048	0.139307
FLNA	1.17488e-05	-0.261862	0.46	0.665	0.139341
DDX54	1.18166e-05	-1.16223	0.073	0.18	0.140145
KRT10	1.18182e-05	-0.471626	0.157	0.302	0.140164
ENSFCAG00000051294	1.18835e-05	-1.50158	0.023	0.107	0.140938
CD151	1.19114e-05	-0.906086	0.077	0.189	0.141269
IL10RB	1.19935e-05	-0.359162	0.257	0.436	0.142243
PEPD	1.2067e-05	-1.0339	0.09	0.204	0.143115
CLEC4M	1.21144e-05	-1.63616	0.03	0.117	0.143677
LIPN	1.23221e-05	5.68977	0.023	0	0.14614
NAGK	1.25035e-05	-0.514806	0.173	0.321	0.148292
LINGO3	1.25379e-05	1.62384	0.227	0.134	0.1487
TPRKB	1.28105e-05	-0.194655	0.19	0.364	0.151932
HSPA5	1.29405e-05	-0.37911	0.953	0.968	0.153475
TOLLIP	1.29601e-05	-0.522973	0.193	0.346	0.153707
POR	1.3013e-05	1.27695	0.367	0.277	0.154334
BRIX1	1.30757e-05	-1.07006	0.067	0.171	0.155078
ABCC5	1.31192e-05	-0.563968	0.133	0.27	0.155594
EIF2B4	1.33445e-05	-0.599639	0.133	0.267	0.158266
MID1IP1	1.33862e-05	-1.49307	0.047	0.141	0.15876
PTGDR2	1.34654e-05	-1.75694	0.03	0.115	0.1597
BAG3	1.35219e-05	-1.54609	0.04	0.131	0.160369
COMMD10	1.37504e-05	-0.909385	0.107	0.226	0.163079
CASP3	1.38766e-05	-1.71344	0.03	0.115	0.164577
CHD9	1.39216e-05	-0.400481	0.207	0.366	0.165111
STK17A	1.41839e-05	-0.183997	0.477	0.682	0.168222
TMEM219	1.41972e-05	-0.278605	0.473	0.723	0.168379
PSMD13	1.42438e-05	-0.23914	0.31	0.513	0.168931
CHST13	1.43372e-05	-0.75281	0.09	0.205	0.17004
SH3BP5	1.43645e-05	-0.273934	0.263	0.449	0.170363
MAPRE1	1.44419e-05	-0.136139	0.42	0.659	0.171281
MRPS30	1.45049e-05	-1.89603	0.027	0.109	0.172028
GNA15	1.45401e-05	-0.230089	0.613	0.847	0.172445
ITGAM	1.46178e-05	0.522008	0.727	0.752	0.173367
CLN6	1.48074e-05	-0.704013	0.11	0.233	0.175616
ENSFCAG00000044532	1.48837e-05	-0.865591	0.07	0.177	0.176521
TMX1	1.50129e-05	-0.898012	0.077	0.188	0.178053
TSEN15	1.50838e-05	-1.58791	0.03	0.115	0.178893
TMEM14A	1.51924e-05	-0.911799	0.057	0.156	0.180182
MAPRE2	1.52297e-05	-0.525741	0.22	0.375	0.180624
RP9.orth	1.52453e-05	-0.968446	0.093	0.207	0.180809
GLRX5	1.5452e-05	-0.320365	0.22	0.383	0.183261
C19orf53	1.54917e-05	-0.179229	0.3	0.504	0.183731
STRN4	1.55009e-05	-0.590105	0.157	0.297	0.18384
IMPACT	1.56314e-05	-1.62855	0.02	0.098	0.185389
CCL5	1.56384e-05	-0.99072	0.047	0.142	0.185471
TMC4	1.57723e-05	-0.992791	0.067	0.172	0.187059
OSGEP	1.57818e-05	-2.06596	0.023	0.103	0.187172
SLC25A33	1.58064e-05	-0.516583	0.077	0.188	0.187464
STX10	1.58426e-05	-1.33952	0.04	0.131	0.187893
TCEA1	1.58725e-05	-0.296096	0.31	0.488	0.188248
CALM2	1.59419e-05	-0.271835	0.863	0.931	0.189071
TSEN54	1.59712e-05	-2.62425	0.01	0.08	0.189419
TPT1	1.59763e-05	0.22073	1	1	0.189479
DPYD	1.59968e-05	0.980297	0.533	0.48	0.189722
SH3BGRL	1.60038e-05	-0.156468	0.447	0.688	0.189805
TAP2	1.60728e-05	-0.283748	0.263	0.45	0.190623
URM1	1.6489e-05	-0.732192	0.087	0.202	0.195559
RBM8A	1.65062e-05	-0.278326	0.4	0.62	0.195763
MAGOH	1.66766e-05	-0.363724	0.253	0.416	0.197784
LRRK2	1.66986e-05	0.645978	0.62	0.609	0.198046
ZNF410	1.68026e-05	-1.69864	0.03	0.114	0.199278
CD302	1.707e-05	-0.232392	0.383	0.62	0.20245
PIN4	1.70859e-05	-0.493067	0.147	0.285	0.202638
MFSD14B	1.72635e-05	0.858262	0.54	0.512	0.204745
CCDC47	1.73728e-05	-0.95048	0.097	0.211	0.206041
PTDSS2	1.75022e-05	-1.83118	0.023	0.103	0.207577
FLAI-K	1.75329e-05	0.174122	1	1	0.20794
SLC25A39	1.75848e-05	-0.728087	0.11	0.232	0.208556
ACO2	1.79819e-05	-0.39004	0.163	0.307	0.213265
GNB1	1.802e-05	0.434442	0.83	0.879	0.213717
SNRPD3	1.80863e-05	-0.295128	0.36	0.564	0.214503
TCF3	1.84011e-05	-1.61127	0.02	0.098	0.218237
MRPL17	1.85121e-05	-0.668216	0.087	0.201	0.219554
ELL	1.85924e-05	0.915769	0.473	0.394	0.220506
TP53I3	1.86678e-05	-0.747505	0.093	0.21	0.2214
RBKS	1.8724e-05	-0.271669	0.157	0.298	0.222066
SGPP1	1.87248e-05	-0.747987	0.067	0.172	0.222076
ELP5	1.88889e-05	-0.507179	0.163	0.306	0.224023
GOT1	1.91109e-05	-1.79917	0.033	0.118	0.226655
CDK2AP1	1.91901e-05	-1.74403	0.027	0.108	0.227595
CCL4	1.9193e-05	-1.74863	0.193	0.306	0.227629
OSBPL1A	1.91995e-05	-0.13149	0.29	0.47	0.227707
SH2D3C	1.9403e-05	1.02497	0.38	0.285	0.23012
CELSR1	1.95233e-05	-1.52164	0.017	0.092	0.231546
LRPPRC	1.96275e-05	-2.62425	0.01	0.079	0.232782
DCP1B	1.96443e-05	-2.38598	0.013	0.085	0.232981
ILKAP	1.97125e-05	-0.419779	0.183	0.333	0.23379
PSTPIP2	1.97617e-05	1.70288	0.23	0.139	0.234373
ADGRE1	2.03888e-05	1.29261	0.273	0.178	0.241811
GRIN2B	2.04655e-05	2.44184	0.073	0.021	0.242721
KLHDC3	2.05118e-05	-0.760979	0.15	0.277	0.243269
NNT	2.0609e-05	-1.68369	0.03	0.113	0.244423
CHTF8	2.07837e-05	-0.550931	0.11	0.233	0.246495
NUP37	2.09473e-05	-1.63789	0.03	0.113	0.248435
LY9	2.10432e-05	-0.320663	0.223	0.39	0.249573
CCDC61	2.10553e-05	-1.59058	0.027	0.108	0.249716
EMP1	2.11514e-05	-1.37759	0.04	0.129	0.250855
KIF2A	2.11595e-05	-0.847669	0.123	0.243	0.250952
TSPAN17	2.11849e-05	-1.27602	0.053	0.148	0.251253
TMEM101	2.12722e-05	-1.12004	0.05	0.145	0.252288
SRM	2.13538e-05	-1.53015	0.033	0.118	0.253256
LRRC41	2.14921e-05	-0.67364	0.097	0.212	0.254896
GPATCH4	2.15062e-05	-1.88009	0.027	0.107	0.255063
STAT5A	2.15121e-05	-0.95048	0.097	0.209	0.255133
DGKD	2.15188e-05	1.37575	0.247	0.15	0.255212
IMMT	2.1863e-05	-0.507536	0.123	0.247	0.259295
RAB4A	2.23991e-05	-0.796949	0.043	0.134	0.265653
NOTCH2	2.24301e-05	0.959099	0.48	0.413	0.266021
WDSUB1	2.25413e-05	-1.19447	0.06	0.158	0.26734
CLNS1A	2.2632e-05	-1.11888	0.083	0.19	0.268416
UBE4A	2.31116e-05	1.05578	0.353	0.258	0.274104
RUFY3	2.31196e-05	-1.06405	0.067	0.168	0.274199
LILRB4	2.31343e-05	2.0051	0.143	0.069	0.274373
ZNF460	2.32412e-05	-1.6625	0.023	0.102	0.27564
MED6	2.32906e-05	-1.62229	0.027	0.107	0.276227
EREG	2.33103e-05	2.59122	0.17	0.09	0.27646
SNAPC2	2.33356e-05	-1.27864	0.067	0.166	0.27676
TMED5	2.33372e-05	-0.523397	0.137	0.272	0.276779
BTBD9	2.33458e-05	1.33128	0.237	0.141	0.276882
FAM117A	2.35739e-05	-0.266559	0.307	0.481	0.279586
ASGR1	2.36611e-05	-3.12802	0.007	0.071	0.280621
SLX9	2.38537e-05	-1.75694	0.033	0.117	0.282905
PYURF	2.38833e-05	-1.17555	0.063	0.162	0.283256
SLC25A48	2.39103e-05	-1.78055	0.033	0.117	0.283576
MVD	2.40644e-05	-0.617056	0.147	0.276	0.285403
HAUS2	2.41568e-05	-0.934029	0.043	0.133	0.2865
NME3	2.43834e-05	-0.563787	0.14	0.272	0.289187
RPUSD4	2.46134e-05	-1.45298	0.043	0.133	0.291915
YIF1A	2.47191e-05	-0.56939	0.15	0.286	0.293168
CYB5R1	2.49131e-05	-1.9332	0.023	0.101	0.29547
RUFY1	2.49277e-05	-0.459515	0.2	0.344	0.295643
ECM1	2.49597e-05	0.551762	0.767	0.795	0.296022
DPH6	2.49728e-05	-1.15453	0.053	0.147	0.296177
BABAM1	2.50516e-05	-0.547515	0.173	0.313	0.297111
NUBP2	2.5085e-05	-0.33577	0.233	0.401	0.297508
RRAS	2.51854e-05	-0.67364	0.1	0.216	0.298699
MMS19	2.52231e-05	-1.1572	0.033	0.119	0.299146
PXDC1	2.52781e-05	-1.21024	0.047	0.139	0.299798
SEMA4A	2.54639e-05	-0.224425	0.26	0.428	0.302002
SRGAP2	2.55273e-05	-0.44931	0.187	0.333	0.302754
MRPS24	2.56469e-05	-1.84767	0.023	0.101	0.304172
TMEM128	2.59041e-05	-0.36093	0.197	0.352	0.307223
PDK3	2.60375e-05	1.82293	0.12	0.05	0.308805
XPO5	2.60947e-05	-1.99557	0.01	0.077	0.309483
ENSFCAG00000048662	2.62291e-05	-0.236917	0.663	0.87	0.311077
DCAF7	2.62614e-05	-0.888808	0.083	0.19	0.31146
LUC7L2	2.65795e-05	-0.192594	0.333	0.528	0.315233
SRP72	2.67016e-05	-0.563968	0.143	0.274	0.316681
TINF2	2.67098e-05	-1.57311	0.033	0.117	0.316778
GSAP	2.69031e-05	1.08769	0.41	0.329	0.31907
TNF	2.69152e-05	-1.63908	0.107	0.221	0.319215
LILRB3	2.69932e-05	-0.0840806	0.21	0.379	0.32014
RAB1A	2.71045e-05	-0.314396	0.253	0.422	0.321459
INIP	2.78713e-05	-1.45863	0.047	0.136	0.330554
MPV17L2	2.78926e-05	-1.35463	0.06	0.155	0.330806
STMP1	2.79663e-05	0.500785	0.747	0.762	0.33168
GIMAP4	2.80207e-05	-0.0642905	0.373	0.598	0.332325
CWC27	2.80658e-05	-1.77539	0.03	0.11	0.332861
ORTHO.426	2.82677e-05	-0.499864	0.19	0.329	0.335255
RPP21	2.8467e-05	-0.804323	0.113	0.231	0.337619
DAZAP1	2.8626e-05	-0.339817	0.187	0.334	0.339505
ARHGDIA	2.86496e-05	-0.182411	0.683	0.907	0.339784
CDPF1	2.88531e-05	-0.966247	0.067	0.167	0.342198
COMMD8	2.91023e-05	-0.748846	0.117	0.236	0.345153
PTPA	2.9293e-05	-1.46505	0.037	0.121	0.347415
SF3B6	2.93424e-05	-0.153161	0.36	0.573	0.348001
MRPS27	2.94392e-05	-1.95048	0.023	0.099	0.349148
MARCHF1	2.95088e-05	-0.126542	0.303	0.502	0.349975
DRAP1	2.96422e-05	-0.298823	0.243	0.416	0.351556
FDX1	2.97485e-05	-0.295128	0.19	0.34	0.352817
NUDT22	3.00016e-05	-0.212043	0.393	0.598	0.355819
ATRAID	3.02687e-05	-0.643738	0.097	0.215	0.358987
FKBP5	3.02712e-05	-1.6597	0.037	0.12	0.359016
RAC1	3.03351e-05	-0.202847	0.893	0.969	0.359774
GTF2H5	3.05759e-05	-0.840562	0.087	0.195	0.36263
ARL2	3.09506e-05	-0.269034	0.203	0.367	0.367074
GTF2E2	3.09846e-05	-1.06066	0.063	0.161	0.367477
NUP210	3.12689e-05	-0.664204	0.143	0.269	0.37085
MPHOSPH10	3.12866e-05	-1.29513	0.033	0.117	0.371059
CACNA1A	3.15211e-05	-1.55816	0.04	0.125	0.37384
MTHFD1	3.15211e-05	-1.55816	0.04	0.125	0.37384
DOP1B	3.17602e-05	-0.75254	0.13	0.252	0.376676
LACTB2	3.1878e-05	-0.603805	0.177	0.312	0.378074
ATP23	3.19964e-05	-3.31305	0.003	0.063	0.379478
TIMM22	3.20289e-05	-1.86397	0.027	0.104	0.379862
TRIM38	3.20657e-05	-0.51752	0.11	0.231	0.380299
CBFA2T3	3.21237e-05	-0.87044	0.053	0.15	0.380987
SLC25A22	3.22063e-05	-2.07274	0.02	0.093	0.381967
SERPINF1	3.22689e-05	-0.856821	0.047	0.136	0.382709
SRSF9	3.2293e-05	-0.183653	0.437	0.667	0.382995
YTHDF2	3.23703e-05	-0.492709	0.137	0.267	0.383912
SCAF11	3.23857e-05	0.817143	0.57	0.563	0.384095
DNAJA2	3.25291e-05	-0.283987	0.213	0.374	0.385795
ENSFCAG00000052339	3.25707e-05	-1.33952	0.04	0.126	0.386289
TSC22D3	3.27884e-05	-0.184578	0.913	0.963	0.388871
UBALD1	3.31337e-05	-0.929	0.073	0.175	0.392965
CLPP	3.31904e-05	-0.74196	0.117	0.234	0.393638
UQCR11	3.32214e-05	-0.176117	0.753	0.914	0.394006
ENSFCAG00000047177	3.3387e-05	2.44184	0.08	0.026	0.39597
UQCRC2	3.3666e-05	-0.731109	0.143	0.266	0.399279
COQ8A	3.38981e-05	-1.40365	0.047	0.135	0.402032
PDSS1	3.39658e-05	-1.48708	0.037	0.12	0.402834
TRIM28	3.39971e-05	-0.546847	0.147	0.28	0.403205
MRPL12	3.4052e-05	-1.28306	0.05	0.14	0.403857
TBP	3.416e-05	-1.46505	0.04	0.125	0.405138
EMG1	3.43207e-05	-2.23999	0.017	0.087	0.407043
IFI16	3.45583e-05	-0.210795	0.537	0.751	0.409861
SMARCA4	3.46275e-05	-0.41116	0.173	0.318	0.410682
LSM2	3.46739e-05	-0.400806	0.15	0.286	0.411233
DFFA	3.47879e-05	-0.639692	0.097	0.212	0.412584
PTGR1	3.49577e-05	-0.72005	0.173	0.299	0.414598
SEC11A	3.49798e-05	-0.223407	0.433	0.667	0.41486
VPS16	3.54408e-05	-0.461301	0.177	0.317	0.420328
PSMC6	3.56759e-05	-0.281155	0.163	0.303	0.423117
PTDSS1	3.59754e-05	-1.26443	0.053	0.145	0.426668
GPS1	3.60527e-05	-0.173449	0.367	0.605	0.427585
ZNF618	3.61421e-05	-1.66859	0.033	0.114	0.428646
MAP7D3	3.62875e-05	-0.375536	0.163	0.307	0.43037
NOP16	3.64154e-05	-1.45298	0.05	0.139	0.431887
KLF11	3.70761e-05	-0.418383	0.21	0.357	0.439722
ZUP1	3.70864e-05	-1.07601	0.057	0.151	0.439844
TBCA	3.70899e-05	-0.131251	0.423	0.643	0.439886
MRPL44	3.72426e-05	-0.759796	0.063	0.161	0.441697
RAB8A	3.73219e-05	-0.326837	0.233	0.394	0.442638
ABCB7	3.73819e-05	-1.60256	0.037	0.119	0.443349
[truncated: 9,861 more rows]

## Sheet: Cluster_2
	p_val	avg_log2FC	pct.1	pct.2	p_val_adj
CCL4	1.19098e-64	4.45421	0.803	0.207	1.4125e-60
CCL3	2.33517e-46	2.96901	0.913	0.453	2.76952e-42
TNFAIP3	1.02403e-37	1.31759	1	0.857	1.2145e-33
TNF	1.07831e-36	4.29704	0.567	0.142	1.27887e-32
NFKBIZ	2.90608e-35	1.38257	1	0.742	3.44661e-31
NFKBIA	4.88965e-35	1.08577	1	0.973	5.79913e-31
WEE1	2.81476e-31	3.13174	0.433	0.082	3.3383e-27
IL1B	5.94832e-28	0.984302	0.992	0.774	7.05471e-24
IER3	1.18743e-26	1.38293	0.921	0.492	1.4083e-22
EGR1	4.03862e-25	1.97016	0.795	0.434	4.78981e-21
TAGAP	1.75688e-24	1.30235	0.969	0.82	2.08366e-20
CD83	4.45278e-24	0.852211	1	0.923	5.281e-20
CXCL10	5.03789e-23	2.1238	0.598	0.218	5.97494e-19
IL1A	1.15402e-22	1.59958	0.756	0.356	1.36866e-18
OLR1	1.64668e-20	1.89409	0.52	0.175	1.95296e-16
CLIC4	2.48822e-20	1.75299	0.677	0.336	2.95102e-16
DUSP1	3.13465e-20	0.462387	1	0.998	3.7177e-16
MACC1	8.92933e-20	2.40329	0.244	0.037	1.05902e-15
PNRC1	2.63728e-19	0.749213	0.992	0.942	3.12781e-15
CUBN	1.77641e-17	1.24827	0.78	0.418	2.10682e-13
PHLDA1	4.93415e-17	0.619859	1	0.978	5.8519e-13
PLAU	3.04585e-16	1.262	0.843	0.6	3.61238e-12
MGLL	3.7587e-16	2.64321	0.268	0.059	4.45782e-12
JUN	1.02447e-15	0.819497	0.961	0.839	1.21502e-11
BTG2	1.33291e-15	0.737562	0.992	0.951	1.58083e-11
SAT1	1.38527e-15	0.566295	1	0.998	1.64293e-11
RASGEF1B	1.11372e-14	0.84767	0.913	0.717	1.32087e-10
DNAJB4	2.62906e-14	1.95968	0.268	0.064	3.11807e-10
PPP1R15A	2.89431e-14	1.19365	0.929	0.786	3.43265e-10
HILPDA.orth	4.13725e-14	1.25875	0.693	0.421	4.90677e-10
NRP2	9.68972e-14	0.93548	0.654	0.312	1.1492e-09
ZFP36	1.15967e-13	0.38397	1	1	1.37537e-09
DOT1L	1.22651e-13	1.29273	0.567	0.267	1.45464e-09
HECW2	1.83369e-13	3.04214	0.134	0.016	2.17476e-09
RGCC	2.99573e-13	0.719325	0.992	0.931	3.55293e-09
CLN5	3.04963e-13	1.05478	0.661	0.351	3.61686e-09
ID2	5.04593e-13	0.670533	0.992	0.993	5.98447e-09
CCL8	5.13236e-13	1.57823	0.598	0.313	6.08697e-09
ENSFCAG00000046105	8.99942e-13	3.04214	0.126	0.015	1.06733e-08
MS4A7	1.41471e-12	1.04195	0.78	0.487	1.67784e-08
IRAK2	1.6038e-12	0.904834	0.772	0.499	1.9021e-08
GADD45B	2.64275e-12	1.14173	0.913	0.783	3.1343e-08
ENSFCAG00000048155	7.58027e-12	5.76704	0.047	0	8.9902e-08
GAPDH	8.36709e-12	-0.703671	1	1	9.92337e-08
BCL2A1	8.88341e-12	0.42269	1	0.998	1.05357e-07
NR4A1	2.39986e-11	0.810023	0.898	0.746	2.84623e-07
DUSP2	3.30664e-11	1.397	0.528	0.254	3.92167e-07
SMPDL3A	3.34409e-11	1.04917	0.724	0.489	3.96609e-07
ELK3	1.04011e-10	1.11763	0.606	0.361	1.23357e-06
NLRP3	1.10564e-10	1.17076	0.638	0.384	1.31129e-06
ENSFCAG00000026006	1.3872e-10	0.70993	0.953	0.784	1.64522e-06
CEP85	1.66896e-10	-0.307253	1	1	1.97939e-06
PMAIP1	1.90881e-10	0.980173	0.732	0.469	2.26385e-06
ENSFCAG00000045997	2.25121e-10	1.20139	0.205	0.053	2.66993e-06
LSP1	2.98325e-10	-0.374068	1	0.999	3.53813e-06
MEFV	3.43095e-10	0.853143	0.63	0.359	4.06911e-06
ALDH1A2	5.0176e-10	1.28875	0.394	0.16	5.95087e-06
ITGAV	5.35155e-10	0.99432	0.606	0.335	6.34694e-06
CD14	8.61694e-10	0.932124	0.78	0.62	1.02197e-05
NFE2L2	1.56085e-09	0.423032	1	0.979	1.85117e-05
SOD2	1.60513e-09	0.592081	0.882	0.712	1.90368e-05
ZFAND5	1.91524e-09	0.441374	1	0.978	2.27147e-05
MAFB	3.38729e-09	0.674765	0.772	0.513	4.01732e-05
MPEG1	5.94311e-09	0.858882	0.677	0.41	7.04853e-05
DUSP6	6.63894e-09	1.06391	0.567	0.33	7.87379e-05
GEM	9.01342e-09	1.95968	0.236	0.078	0.000106899
RNF19B	1.04376e-08	1.03368	0.52	0.272	0.000123789
MAP3K8	1.31393e-08	1.18207	0.433	0.219	0.000155832
MTSS1	1.41316e-08	1.07158	0.409	0.188	0.000167601
ENSFCAG00000053593	1.71187e-08	0.870678	0.575	0.329	0.000203028
NFKBIE	1.95485e-08	0.751826	0.732	0.467	0.000231845
PRRG2	2.72366e-08	4.54465	0.039	0.001	0.000323026
GPR84	2.85083e-08	1.38521	0.244	0.084	0.000338109
CPOX	3.22635e-08	1.79462	0.205	0.064	0.000382645
NPC2	3.46523e-08	0.438932	0.992	0.979	0.000410976
FOS	3.49286e-08	0.405245	1	1	0.000414253
ENSFCAG00000038766	3.55614e-08	1.28412	0.268	0.097	0.000421758
ENSFCAG00000051779	4.05629e-08	4.22272	0.055	0.004	0.000481076
ENSFCAG00000053560	5.35231e-08	1.10342	0.354	0.156	0.000634783
TALDO1	5.47504e-08	-0.549796	0.992	0.994	0.000649339
ACOD1	5.80269e-08	3.08521	0.063	0.006	0.000688199
PLP2	6.30861e-08	-0.524808	0.961	0.991	0.000748202
ITPKB	6.70364e-08	0.931239	0.693	0.478	0.000795052
OAZ1	6.90704e-08	-0.324387	1	1	0.000819174
ABCC13	7.44079e-08	1.95968	0.142	0.034	0.000882478
CD163	7.84405e-08	0.786422	0.732	0.494	0.000930305
CLMP	8.87779e-08	1.38893	0.197	0.062	0.00105291
ITGAL	9.96495e-08	0.685875	0.78	0.536	0.00118184
PLEK	1.15956e-07	0.333322	0.953	0.88	0.00137523
FTH1	1.38775e-07	0.237945	1	1	0.00164587
CD1H11orf52	1.4962e-07	1.68666	0.173	0.051	0.00177449
CD52	1.60642e-07	-0.461155	1	0.997	0.00190522
EDN1	1.72871e-07	2.30761	0.047	0.003	0.00205025
BAZ1A	1.81292e-07	0.584584	0.85	0.725	0.00215012
PDC	1.90959e-07	1.95968	0.142	0.036	0.00226477
ENSFCAG00000051310	2.24909e-07	1.0711	0.268	0.103	0.00266742
ALDOA	2.26986e-07	-0.336907	1	0.999	0.00269205
FECA-DRB	2.3434e-07	0.155956	1	0.974	0.00277928
SLC38A2	3.41694e-07	0.698015	0.717	0.518	0.00405249
TEX14	3.47981e-07	0.331711	0.953	0.897	0.00412705
ENSFCAG00000040474	3.75167e-07	0.318677	1	0.993	0.00444948
CCL5	4.04601e-07	1.52672	0.252	0.099	0.00479857
TLR8	4.9107e-07	0.685828	0.764	0.602	0.00582409
LCN2	5.01729e-07	-1.15036	0.913	0.887	0.0059505
STK17A	5.259e-07	0.840039	0.772	0.608	0.00623717
SUSD6	5.87302e-07	0.574733	0.787	0.567	0.00696541
LYSMD2	6.07967e-07	1.60605	0.173	0.055	0.00721049
CLEC7A	6.49266e-07	0.842609	0.591	0.389	0.0077003
CPEB2	6.62407e-07	0.607166	0.866	0.742	0.00785614
ST3GAL6	7.10903e-07	2.33165	0.071	0.01	0.00843131
ENSFCAG00000051853	7.29357e-07	2.19415	0.118	0.028	0.00865017
PXDC1	7.52771e-07	1.46143	0.244	0.097	0.00892787
ITGB2	8.0058e-07	0.422711	0.961	0.877	0.00949488
RBP1	8.04259e-07	1.82218	0.134	0.035	0.00953852
ENSFCAG00000051065	1.07457e-06	1.19829	0.283	0.123	0.0127444
SARAF	1.10859e-06	-0.662404	0.835	0.888	0.0131479
CNN2	1.30214e-06	-1.89377	0.228	0.426	0.0154433
LRP1	1.30498e-06	0.755324	0.614	0.404	0.0154771
LAMC1	1.32137e-06	4.28161	0.031	0.001	0.0156715
PRR5L	1.36002e-06	1.29848	0.252	0.104	0.0161298
S100A8	1.3803e-06	-5.41222	0.094	0.283	0.0163704
GCNT2	1.42453e-06	0.554903	0.811	0.635	0.0168949
PTGR1	1.84285e-06	1.08801	0.425	0.245	0.0218561
MSR1	2.19962e-06	0.919716	0.425	0.238	0.0260875
ZFP36L1	2.35309e-06	0.584674	0.906	0.837	0.0279076
GABARAP	2.49372e-06	-0.348992	1	1	0.0295756
DSG2	2.56849e-06	2.08521	0.142	0.043	0.0304623
ENSFCAG00000052900	2.57102e-06	0.367513	1	0.976	0.0304923
CAMK2A	2.87715e-06	0.284319	1	1	0.0341231
ENSFCAG00000052419	3.0111e-06	2.05279	0.11	0.027	0.0357116
TMEM154	3.07649e-06	-1.03901	0.417	0.593	0.0364871
S100A12	3.36697e-06	-6.26552	0.008	0.162	0.0399323
SNX5	4.17425e-06	0.821566	0.551	0.359	0.0495066
FBXW11	4.404e-06	0.692202	0.559	0.362	0.0522315
CAMK2G	4.65795e-06	0.550065	0.732	0.507	0.0552432
PARP11	4.6733e-06	0.81638	0.465	0.272	0.0554253
ADGRG6	4.6803e-06	3.12961	0.055	0.007	0.0555083
SQLE	4.88549e-06	0.90165	0.394	0.214	0.0579419
COL4A2	4.97931e-06	1.42719	0.189	0.07	0.0590546
ACAD9	5.0173e-06	0.496964	0.756	0.578	0.0595052
CITED2	5.4347e-06	1.55776	0.559	0.402	0.0644555
TRAF1	5.51381e-06	0.664906	0.535	0.337	0.0653938
ENSFCAG00000015379	5.81531e-06	0.692082	0.504	0.301	0.0689695
ENSFCAG00000051498	6.05371e-06	-2.63651	0.055	0.225	0.071797
S100A9	8.19559e-06	-5.32269	0.008	0.152	0.0971998
SLC1A2	8.26744e-06	2.18207	0.094	0.022	0.0980518
SGK1	9.02836e-06	0.418963	0.85	0.699	0.107076
ENSFCAG00000046836	9.66988e-06	1.06061	0.26	0.115	0.114685
CYBB	1.00939e-05	0.628077	0.748	0.567	0.119714
PANK1	1.05061e-05	1.00972	0.252	0.113	0.124603
ENSFCAG00000050696	1.12263e-05	1.62265	0.134	0.041	0.133144
TMPRSS13	1.13748e-05	2.1017	0.102	0.026	0.134905
TM9SF4	1.29008e-05	0.57705	0.614	0.404	0.153003
CCR7	1.39446e-05	1.77682	0.173	0.067	0.165384
PIGH	1.45344e-05	1.74818	0.134	0.043	0.172378
ENSFCAG00000003348	1.45548e-05	-0.446689	1	1	0.17262
HTRA1	1.51164e-05	2.78976	0.055	0.008	0.17928
AP4E1	1.53912e-05	1.78976	0.118	0.034	0.182539
ENSFCAG00000051674	1.55649e-05	1.1915	0.22	0.093	0.1846
ENSFCAG00000041104	1.60791e-05	-1.35098	0.425	0.595	0.190699
COX6A1	1.67729e-05	-0.287228	0.992	0.999	0.198927
CAP1	1.76634e-05	-0.495151	0.858	0.891	0.209487
CXCL16	1.79204e-05	0.527867	0.677	0.487	0.212536
UXS1	1.87524e-05	0.771656	0.496	0.314	0.222403
RAB24	1.94821e-05	1.21718	0.181	0.069	0.231057
SUN2	1.97621e-05	-1.03294	0.323	0.495	0.234379
EZH2	1.98379e-05	0.932202	0.449	0.276	0.235277
PLK2	2.0623e-05	1.59593	0.228	0.103	0.244589
ICAM3	2.08534e-05	-3.59491	0.024	0.165	0.247321
RFK	2.14781e-05	0.664534	0.496	0.3	0.254731
SAMHD1	2.2441e-05	0.371448	0.937	0.749	0.26615
ATF3	2.32034e-05	0.54645	0.803	0.703	0.275192
MIP-2BETA.orth	2.42058e-05	0.0233468	0.992	0.934	0.287081
KCTD12	2.44887e-05	0.871198	0.433	0.259	0.290436
ARPC2	2.49168e-05	-0.242938	1	0.999	0.295513
RFLNB	2.52228e-05	-1.34318	0.402	0.551	0.299142
HIGD1A	2.65141e-05	0.712924	0.614	0.443	0.314457
CIITA	2.68552e-05	0.692202	0.488	0.302	0.318503
GNAI2	3.05936e-05	-0.238186	1	0.999	0.36284
CCDC90B	3.15802e-05	0.594686	0.551	0.357	0.374541
CFLAR	3.21212e-05	0.631111	0.622	0.461	0.380958
CYSTM1	3.28172e-05	-1.08296	0.496	0.618	0.389212
DLGAP2	3.48621e-05	1.95968	0.087	0.021	0.413465
TIFA	3.49062e-05	0.695857	0.449	0.264	0.413987
GSN	4.15654e-05	-1.3539	0.299	0.457	0.492966
ENSFCAG00000052023	4.19664e-05	2.50025	0.055	0.009	0.497721
GIMAP2	4.19664e-05	0.577765	0.583	0.396	0.497722
GIMAP6	4.33271e-05	0.635411	0.559	0.368	0.513859
ENSFCAG00000051711	4.62352e-05	1.88568	0.118	0.037	0.548349
MEF2C	4.6665e-05	0.392076	0.843	0.68	0.553447
DENND5A	4.67771e-05	0.301218	0.906	0.765	0.554776
HSD17B12	4.81649e-05	1.68141	0.543	0.39	0.571235
B4GALT6	4.96104e-05	1.07024	0.339	0.191	0.588379
SLC4A4	4.96286e-05	2.03368	0.071	0.015	0.588595
PTPRO	4.98276e-05	2.32225	0.063	0.012	0.590955
SUCO	4.98392e-05	0.434907	0.709	0.531	0.591093
ARHGDIB	5.14246e-05	-0.3524	0.953	0.978	0.609896
ACVR2A	5.17134e-05	1.24696	0.134	0.046	0.613321
SOAT1	5.25797e-05	0.262911	0.984	0.916	0.623595
MANBAL	5.4127e-05	1.03158	0.252	0.121	0.641946
NAAA	5.46278e-05	0.650354	0.583	0.401	0.647885
GRK6	5.61481e-05	-0.852816	0.362	0.539	0.665916
ZEB2	5.7434e-05	0.337693	0.961	0.855	0.681167
VIPR2	5.86316e-05	1.13116	0.197	0.084	0.695371
CORO1A	6.28355e-05	-0.229134	1	1	0.745229
TGIF1	6.41268e-05	0.581579	0.638	0.451	0.760543
RPS6KA2	7.09112e-05	-2.58169	0.047	0.185	0.841007
NCK2	7.39376e-05	1.18439	0.197	0.085	0.8769
PPM1L	7.45412e-05	2.59711	0.047	0.007	0.884059
UTP6	7.57698e-05	1.20069	0.189	0.08	0.89863
TCF7L2	7.70094e-05	0.503168	0.693	0.523	0.913332
IL23A	7.8914e-05	1.21822	0.079	0.019	0.93592
IDO1	8.48459e-05	-3.60296	0.008	0.126	1
CCPG1	9.06765e-05	-0.899607	0.457	0.585	1
MAPK13	9.1061e-05	-2.43145	0.15	0.296	1
LHFPL2	9.19055e-05	0.686664	0.488	0.321	1
PDE7B	9.62415e-05	1.78976	0.087	0.023	1
ENSFCAG00000053260	9.70467e-05	0.761743	0.457	0.295	1
TIPARP	9.72924e-05	0.481635	0.772	0.629	1
KRT23	9.74543e-05	0.484903	0.378	0.219	1
CKAP2L	9.90153e-05	2.50025	0.055	0.01	1
ENSFCAG00000041242	0.000102727	-0.829888	0.795	0.852	1
DCTD	0.000108308	0.491948	0.661	0.471	1
RFTN1	0.000108854	0.860147	0.283	0.149	1
HP	0.000117263	-7.54811	0	0.106	1
GALNT2	0.000124641	0.503415	0.669	0.5	1
TRIB1	0.000130695	0.493708	0.472	0.285	1
UBL5	0.000131579	-0.398475	0.992	0.995	1
EFNB1	0.000133712	3.28161	0.031	0.003	1
NFKBID	0.000134532	0.539644	0.638	0.48	1
EIF1	0.000134709	-0.499675	1	1	1
HBEGF	0.000135	1.48575	0.157	0.065	1
HAVCR1	0.000136001	0.61197	0.472	0.311	1
EMB	0.000141306	-0.386291	0.921	0.951	1
IL18	0.000144725	-1.80821	0.244	0.392	1
SELL	0.000152363	-0.540504	0.756	0.863	1
ENSFCAG00000048118	0.000153821	1.85277	0.087	0.024	1
ENSFCAG00000050660	0.000162615	0.288672	0.85	0.724	1
SLAMF7	0.000164557	0.594332	0.402	0.238	1
CARD19	0.00016601	-0.604553	0.606	0.716	1
CIB1	0.000167797	-0.657814	0.551	0.664	1
TMEM52B	0.000174356	1.352	0.142	0.055	1
ENSFCAG00000050974	0.000178714	0.481952	0.882	0.796	1
SLC40A1	0.000180279	-2.2819	0.071	0.207	1
ENSFCAG00000043249	0.000187657	0.950464	0.26	0.135	1
ENSFCAG00000048585	0.000194942	-3.66967	0.016	0.127	1
ENSFCAG00000050668	0.000195104	0.795707	0.189	0.083	1
MSRB1	0.000202385	-1.61264	0.307	0.435	1
CSF3R	0.000216891	-2.40754	0.197	0.332	1
AQP9	0.000219764	0.488007	0.378	0.218	1
ENSFCAG00000053587	0.000240272	1.70593	0.087	0.025	1
NUP58	0.000240587	1.78976	0.087	0.025	1
CLECL1	0.000245691	0.449733	0.661	0.457	1
ENSFCAG00000051027	0.000245866	1.87562	0.118	0.043	1
METTL23	0.000248659	1.12096	0.189	0.086	1
SRGAP2	0.000250915	0.650541	0.433	0.275	1
IFNLR1	0.000259504	0.952763	0.276	0.148	1
PFN1	0.000284612	-0.146475	1	1	1
LDLR	0.000286522	0.489179	0.535	0.372	1
SLC2A3	0.000290835	-1.40743	0.213	0.359	1
MYO1E	0.000292748	0.839943	0.299	0.164	1
FAM13B	0.000297128	-1.31511	0.094	0.235	1
ATP6V0B	0.000297252	-0.342352	0.921	0.95	1
ENSFCAG00000050131	0.000299013	1.75805	0.071	0.018	1
TREM2	0.000301406	0.477747	0.614	0.431	1
APMAP	0.000308394	-1.20774	0.189	0.344	1
NAXD	0.000308471	1.06244	0.252	0.133	1
FPR2	0.000311954	-5.28349	0	0.094	1
ENSFCAG00000047778	0.000312197	0.258639	0.969	0.908	1
ABCB1	0.000322304	-1.72682	0.087	0.218	1
GNA12	0.000324663	1.43244	0.126	0.048	1
GSTO1	0.000326197	0.609649	0.402	0.246	1
LAMA3	0.000341889	1.78976	0.079	0.022	1
SAMSN1	0.000344326	-2.19296	0.205	0.342	1
CD86	0.00035471	0.366321	0.898	0.756	1
ENSFCAG00000051646	0.000355075	2.73729	0.039	0.006	1
ZNF550	0.000355075	2.73729	0.039	0.006	1
TSPAN7	0.00036269	2.12961	0.063	0.015	1
MYL12A	0.000364399	-0.259995	1	0.999	1
MYC	0.000388156	0.919167	0.386	0.242	1
DNAJC25	0.000399312	-0.762783	0.339	0.504	1
HSPA5	0.000407585	0.67605	0.984	0.962	1
PGK1	0.000427814	-0.426376	0.827	0.88	1
ENSFCAG00000047977	0.000431099	-3.04032	0.008	0.105	1
ENSFCAG00000049388	0.000431738	2.25924	0.055	0.012	1
SLC39A8	0.000434768	2.04214	0.055	0.012	1
OTOA	0.000449592	2.44511	0.047	0.009	1
FCGR2B	0.000461656	-0.820668	0.394	0.543	1
ZKSCAN1	0.000466078	-1.13117	0.173	0.317	1
PGLYRP1	0.000467687	-7.21024	0	0.089	1
HRAS	0.000472701	-0.707554	0.433	0.569	1
FAU	0.000480596	-0.118705	1	1	1
CSMD2	0.000484967	1.82218	0.071	0.019	1
PTBP3	0.000499047	-0.553763	0.591	0.721	1
LAMTOR2	0.000515386	-0.331686	0.969	0.986	1
ENSFCAG00000044135	0.000524464	1.19415	0.15	0.064	1
PPDPF	0.000539027	-0.378669	1	0.994	1
ARPC5	0.000542314	-0.276366	0.921	0.957	1
MAFF	0.000542822	0.594578	0.449	0.297	1
ZNF385D	0.00055788	3.22272	0.031	0.004	1
ENSFCAG00000050050	0.000559642	1.32225	0.126	0.05	1
TBC1D22B	0.000566258	2.95968	0.031	0.004	1
PLIN2	0.000599372	-0.758848	0.945	0.937	1
NDEL1	0.00060155	-0.734579	0.213	0.376	1
DLAT	0.000601997	1.1903	0.165	0.075	1
WLS	0.000603159	-4.05527	0.016	0.112	1
DNAI3	0.000606213	3.69665	0.024	0.002	1
ENSFCAG00000044848	0.0006119	3.37472	0.024	0.002	1
PROKR1	0.0006119	3.37472	0.024	0.002	1
TMEM115	0.0006119	3.37472	0.024	0.002	1
KCNMB1	0.0006119	3.37472	0.024	0.002	1
IL10RA	0.000616143	0.431111	0.543	0.384	1
CCNG2	0.000616221	0.60846	0.252	0.132	1
CCT6A.orth	0.000620492	2.95968	0.024	0.002	1
ENSFCAG00000040578	0.000620492	2.95968	0.024	0.002	1
VSIG4	0.000624584	0.929935	0.173	0.079	1
RAC2	0.00062578	-0.404837	0.882	0.915	1
PYCARD	0.000627974	0.192951	0.992	0.992	1
NARS2	0.000629918	2.04214	0.063	0.016	1
DAZAP2	0.000631883	-0.430227	0.945	0.937	1
AHNAK	0.000648195	0.518366	0.622	0.469	1
JUNB	0.000669327	0.234916	1	0.997	1
TUBB4B	0.000713336	-0.64979	0.598	0.674	1
GIMAP5	0.000717967	0.314224	0.78	0.579	1
ENSFCAG00000050513	0.000758976	0.89097	0.26	0.143	1
RDH13	0.00077976	2.47426	0.055	0.013	1
FOSB	0.000797222	0.668577	0.535	0.395	1
ABITRAM	0.000800144	-1.40372	0.087	0.21	1
ITM2B	0.000804186	-0.270942	0.992	0.998	1
ZC3H12C	0.000805267	0.76874	0.323	0.197	1
P2RX4	0.000818966	0.572659	0.339	0.201	1
PID1	0.000833423	-1.20406	0.173	0.309	1
PON3	0.000833754	1.88168	0.055	0.013	1
LRRC25	0.000834629	0.398567	0.622	0.462	1
ID3	0.00084049	-1.72184	0.15	0.286	1
NAB1	0.00084851	1.15899	0.197	0.1	1
GBP1-like	0.0008797	0.485002	0.441	0.28	1
TMEM150B	0.000880357	1.13186	0.142	0.061	1
RPS3A	0.000894216	-0.119696	1	1	1
MRPS30	0.000898928	1.13371	0.165	0.077	1
ZNF324B	0.000910269	2.54465	0.039	0.007	1
H1-2	0.000918521	-1.00977	0.614	0.718	1
TJP2	0.000923538	2.37472	0.039	0.007	1
PLK3	0.000924883	0.382254	0.654	0.502	1
ENSFCAG00000050489	0.000926638	2.37472	0.047	0.01	1
GIT1	0.00093546	1.24348	0.102	0.037	1
TLR1	0.000950756	0.803888	0.339	0.214	1
ADAM8	0.000962881	-1.12424	0.323	0.441	1
CCNYL1	0.000964517	0.675229	0.252	0.139	1
IER5	0.000970984	0.479902	0.417	0.265	1
EIF2AK3	0.000985966	1.23979	0.126	0.052	1
CORO1B	0.0010132	0.247251	0.969	0.864	1
LITAF	0.00103113	-0.626702	0.748	0.803	1
NSL1	0.00104413	1.95968	0.063	0.017	1
ORTHO.126	0.00104413	1.95968	0.063	0.017	1
CAPN3	0.00104672	1.73729	0.102	0.038	1
SERGEF	0.00106636	1.70593	0.087	0.029	1
GIMAP4	0.0011034	0.350703	0.693	0.517	1
CACNA2D3	0.00110505	1.61573	0.087	0.029	1
DHRS3	0.00110978	0.874107	0.268	0.155	1
ENSFCAG00000027664	0.00111182	-0.620764	0.48	0.599	1
OSTF1	0.00113103	-0.405649	0.85	0.907	1
YPEL3	0.00116597	-0.558166	0.701	0.758	1
FRRS1	0.00117118	1.75805	0.071	0.021	1
B4GALT3	0.00117396	0.840741	0.236	0.129	1
ICAM2	0.00118063	0.443844	0.614	0.463	1
HLA-DRA	0.00120223	0.172731	1	0.997	1
PPP1R3B	0.0012227	-5.24489	0	0.077	1
ARV1	0.00122688	0.915288	0.181	0.089	1
TAF4B	0.00123097	1.32741	0.071	0.021	1
PSMB8	0.00123743	0.778617	0.268	0.155	1
GLIPR2	0.00124104	-0.45584	0.874	0.922	1
ABCA9	0.00126627	-0.933064	0.362	0.495	1
FBXO25	0.00127115	0.778617	0.268	0.152	1
MGAT2	0.00134444	0.959683	0.173	0.084	1
BNIP3L	0.0013594	-0.536885	0.685	0.757	1
MTUS2	0.00138171	1.32497	0.118	0.049	1
TXNIP	0.00138253	0.268003	0.921	0.817	1
MED12L	0.00140701	2.05279	0.055	0.014	1
NAT10	0.00140701	2.05279	0.055	0.014	1
MSN	0.00145869	0.294568	0.937	0.876	1
ENSFCAG00000028597	0.00148172	0.640404	0.488	0.369	1
TSR2	0.001487	-2.62528	0.008	0.089	1
ETNK1	0.00148777	0.350178	0.661	0.514	1
ITGB7	0.00150658	-0.675365	0.504	0.61	1
OGFRL1	0.00151001	0.356289	0.732	0.629	1
CLEC4E	0.00151835	0.321281	0.732	0.581	1
CTLA4	0.00152625	0.500251	0.496	0.357	1
PPP2R5E	0.00152844	0.896673	0.205	0.107	1
HGS	0.00153309	0.699447	0.283	0.167	1
YWHAH	0.00153431	-0.906566	0.165	0.298	1
PLD3	0.00153491	0.581816	0.472	0.333	1
CNKSR2	0.00153928	1.31583	0.055	0.014	1
LYRM1	0.00158781	0.471843	0.386	0.243	1
IL1R2	0.00158991	-2.6381	0.031	0.126	1
ENSFCAG00000000653	0.00159286	-0.309172	0.906	0.941	1
DDX3X	0.00164552	0.239138	0.921	0.816	1
AOAH	0.00164712	0.291602	0.764	0.604	1
NEDD4	0.00165384	1.34077	0.102	0.039	1
ENSFCAG00000049049	0.00166065	1.88168	0.063	0.018	1
ALKBH4	0.00170218	0.720217	0.268	0.156	1
ENSFCAG00000006984	0.0017109	1.54465	0.063	0.018	1
AIF1	0.00171163	0.307935	0.984	0.954	1
CDK8	0.00172753	1.75805	0.071	0.022	1
ENSFCAG00000044069	0.00173161	0.517977	0.417	0.281	1
YJU2B	0.00175271	1.69665	0.071	0.022	1
HINT1	0.00176751	-0.232208	1	0.985	1
ENSFCAG00000045828	0.00178268	0.088347	0.961	0.784	1
TBC1D8	0.00180074	0.432436	0.551	0.389	1
SMARCC2	0.00180543	0.747632	0.213	0.114	1
ARPC3	0.00181063	-0.249925	0.984	0.991	1
DNASE2	0.00182177	0.452892	0.48	0.335	1
MXD1	0.00183176	0.398968	0.535	0.372	1
PRTFDC1	0.00183556	0.973103	0.181	0.092	1
FLII	0.00184094	0.448392	0.472	0.324	1
RENBP	0.00184197	0.804404	0.268	0.159	1
ATP5MC3	0.00185087	0.298284	0.937	0.843	1
SELENOS	0.00189118	-0.569146	0.575	0.667	1
ANXA11	0.00195199	-0.678132	0.425	0.547	1
OPTN	0.00198786	0.39568	0.567	0.409	1
PIM3	0.00199193	0.59243	0.48	0.337	1
ZKSCAN8	0.00201359	2.37472	0.039	0.008	1
SELPLG	0.0020158	-0.502597	0.535	0.641	1
RGS2	0.00207329	0.364327	0.906	0.859	1
VPS72	0.00207754	-0.951573	0.157	0.283	1
VEZF1	0.00207864	-0.791383	0.181	0.311	1
RFX2	0.00208106	0.827527	0.362	0.242	1
PPP1R2	0.00209095	-1.01505	0.126	0.248	1
METTL2A	0.0021221	-3.28824	0	0.07	1
CD244	0.00212818	0.488611	0.559	0.424	1
ENSFCAG00000051376	0.00214663	-0.883855	0.283	0.41	1
COPS6	0.00216145	-0.549729	0.331	0.474	1
ZNF692	0.00216926	1.45718	0.087	0.031	1
MBNL1	0.00217256	0.270432	0.898	0.767	1
STEAP3	0.002197	1.24348	0.102	0.04	1
DHX58	0.00222764	0.500251	0.433	0.295	1
ABR	0.00224671	0.75915	0.323	0.207	1
MARK2	0.0022616	1.0268	0.165	0.082	1
FBXW8	0.00227521	1.00751	0.165	0.082	1
UBE2S	0.00227871	-0.319177	0.858	0.865	1
SOCS3	0.00229567	2.04214	0.055	0.015	1
CAMP	0.00230896	-5.24489	0	0.069	1
SYNGR1	0.00233565	-2.65503	0.031	0.119	1
DCUN1D3	0.00234434	0.449821	0.425	0.282	1
FOXN3	0.00247358	-0.974991	0.181	0.303	1
C5AR1	0.00254003	-1.22684	0.409	0.488	1
CPD	0.00254627	-1.03257	0.205	0.329	1
TXNRD1	0.00256499	0.506317	0.425	0.291	1
RNF41	0.00256852	0.931113	0.276	0.172	1
NAPB	0.00257194	3.54465	0.016	0.001	1
DMRTB1	0.00257194	3.54465	0.016	0.001	1
ENSFCAG00000051604	0.00257194	3.54465	0.016	0.001	1
ENSFCAG00000036604	0.00258678	-0.172718	1	1	1
ZNRF1	0.00259644	-1.13584	0.134	0.253	1
NKAPL	0.00259974	2.95968	0.016	0.001	1
PHOSPHO1	0.0026042	-1.34244	0.055	0.154	1
ENSFCAG00000022629	0.00265582	-1.48089	0.047	0.143	1
TMOD3	0.00270298	0.501955	0.457	0.318	1
MFNG	0.00270341	-0.512186	0.504	0.61	1
ADAMTS6	0.00278494	0.571157	0.504	0.377	1
MFHAS1	0.00279773	0.959683	0.165	0.083	1
KBTBD2	0.00281045	0.87222	0.142	0.066	1
SLC8A1	0.00281487	0.550292	0.465	0.332	1
NSUN5	0.00282079	1.28161	0.11	0.047	1
ENSFCAG00000049181	0.00282712	3.28161	0.024	0.003	1
ENSFCAG00000047279	0.00285939	2.95968	0.024	0.003	1
ENSFCAG00000049707	0.00285939	2.95968	0.024	0.003	1
RXRB	0.00285939	2.95968	0.024	0.003	1
ZSCAN22	0.00285939	2.95968	0.024	0.003	1
ICAM1	0.002883	0.867424	0.26	0.159	1
POLR1D	0.00289557	0.327912	0.803	0.705	1
KLF7	0.00291409	-1.72837	0.063	0.161	1
ENSFCAG00000043576	0.00292477	2.37472	0.024	0.003	1
CTSB	0.00293235	0.337086	0.906	0.808	1
CHD3	0.00293258	-1.27298	0.071	0.173	1
LMO2	0.00293816	-0.386092	0.732	0.776	1
PTTG1	0.00295944	0.900789	0.236	0.139	1
TBC1D9B	0.00298225	-0.257776	0.984	0.979	1
SSH1	0.00299627	0.717608	0.189	0.099	1
NDRG1	0.00299803	-1.13362	0.173	0.296	1
LIPA	0.00299919	0.358076	0.701	0.539	1
EIF3M	0.00300587	0.323566	0.787	0.604	1
PLAGL2	0.00301059	0.941761	0.134	0.062	1
TMEM35B	0.0031014	-0.430931	0.858	0.852	1
TXNDC12	0.00311462	-0.765903	0.244	0.366	1
CD180	0.00318069	0.909056	0.299	0.198	1
TFPI	0.00323698	1.86015	0.047	0.012	1
PTGER4	0.00333313	1.16827	0.094	0.037	1
SPOUT1	0.00339054	1.03769	0.142	0.068	1
ZNF697	0.00339117	0.46045	0.181	0.093	1
HERC1	0.00343047	-1.23507	0.118	0.227	1
ZNF195	0.00345681	-1.70707	0.031	0.116	1
IPCEF1	0.00350094	0.8988	0.197	0.107	1
PCMT1	0.00352333	0.48864	0.528	0.399	1
IRF1	0.00352733	0.325086	0.929	0.86	1
DDX21	0.00356641	0.481635	0.472	0.337	1
ENSFCAG00000048564	0.00358799	0.607301	0.409	0.281	1
SHE	0.00362067	-1.14313	0.157	0.269	1
DDX58	0.00362297	0.581171	0.409	0.29	1
IL27	0.00362404	1.05786	0.126	0.058	1
MBD2	0.00362474	-1.05448	0.126	0.238	1
LYST	0.00363021	-0.653063	0.457	0.564	1
TMEM140	0.00363935	-1.42114	0.087	0.187	1
FBXL5	0.00365509	-0.618273	0.449	0.575	1
SOD1	0.00366438	-0.61563	0.323	0.45	1
TCTN1	0.00367801	1.52672	0.071	0.024	1
RNF185	0.00368629	0.976171	0.165	0.085	1
ATP1A1	0.00370002	0.328271	0.709	0.597	1
CRNKL1	0.00372582	-1.0321	0.165	0.279	1
SERPINE1	0.00373557	1.89555	0.063	0.02	1
BRI3	0.00377153	-0.433971	0.929	0.92	1
IL1RAPL2	0.00377704	1.73729	0.063	0.02	1
NDUFAF7	0.00377704	1.73729	0.063	0.02	1
SLC22A23	0.00384481	1.63775	0.055	0.016	1
ACAP1	0.00385668	0.254023	0.74	0.635	1
FAM20A	0.00388115	0.145851	0.614	0.45	1
ENSFCAG00000045700	0.00391133	0.91132	0.165	0.085	1
VAPA	0.0041459	-0.549433	0.567	0.658	1
NR1H3	0.0041693	0.441479	0.598	0.475	1
ITPR1	0.00418544	0.730864	0.228	0.133	1
CYRIA	0.00419302	0.567365	0.299	0.187	1
DENND4B	0.00425412	0.86908	0.283	0.18	1
FN3K	0.00425723	2.47426	0.031	0.006	1
RHOJ	0.00425723	2.47426	0.031	0.006	1
TNFRSF1B	0.00431035	-0.40747	0.772	0.823	1
ENSFCAG00000047711	0.00441904	1.16613	0.102	0.044	1
FES	0.00449219	-0.573013	0.567	0.632	1
ENSFCAG00000041677	0.00449785	1.09461	0.102	0.044	1
TNFSF14	0.00451738	-1.8541	0.047	0.135	1
SON	0.00451852	-0.326176	0.89	0.901	1
OTUD1	0.00453478	1.19862	0.173	0.093	1
ANXA5	0.00454968	0.581171	0.354	0.237	1
GLE1	0.00455807	1.16613	0.11	0.049	1
EGR2	0.00460515	0.778353	0.157	0.081	1
SIAH2	0.0046073	0.665499	0.354	0.241	1
CLEC6A	0.00462387	0.514898	0.457	0.333	1
NCK1	0.00468138	-0.820705	0.173	0.288	1
CB2H6orf136	0.00480093	-1.53217	0.039	0.123	1
EFR3A	0.00483654	0.445109	0.567	0.441	1
RAMAC	0.00488198	0.778353	0.213	0.121	1
CARHSP1	0.00488225	-0.690571	0.323	0.427	1
ORTHO.426	0.00493324	0.402071	0.402	0.277	1
LTB4R	0.00494489	-0.949111	0.504	0.575	1
ERAL1	0.00497145	1.58117	0.071	0.025	1
ZRANB2	0.00500673	-0.632934	0.299	0.425	1
DLA-64.orth	0.00502699	0.17054	0.976	0.959	1
TP53	0.00503567	0.700948	0.291	0.187	1
STARD7	0.00503646	0.761743	0.236	0.142	1
SLC37A2	0.00505173	0.45254	0.449	0.321	1
PLEKHJ1	0.005074	-0.985176	0.102	0.206	1
CD300E	0.00508575	-4.29771	0	0.059	1
CLCN7	0.00513225	0.511701	0.307	0.193	1
GNE	0.00515893	-1.28063	0.063	0.156	1
ABCB7	0.00518027	1.02381	0.165	0.088	1
EREG	0.00523723	0.0665977	0.189	0.101	1
GBP1	0.00524314	0.301749	0.882	0.723	1
ENSFCAG00000048662	0.00524736	-0.300941	0.772	0.82	1
SMDT1	0.00526881	-0.461242	0.575	0.686	1
GPR108	0.00530187	0.289377	0.866	0.726	1
ZNF335	0.00532292	1.15233	0.118	0.055	1
IL17RD	0.00533041	3.95968	0.008	0	1
ORTHO.131	0.00533041	3.95968	0.008	0	1
CYP2R1	0.00533041	3.95968	0.008	0	1
DPYS	0.00533041	3.95968	0.008	0	1
FOXP3	0.00533041	3.95968	0.008	0	1
FZD3	0.00533041	3.95968	0.008	0	1
SPDYC	0.00533041	3.95968	0.008	0	1
XKR6	0.00533041	3.95968	0.008	0	1
ENSFCAG00000048408	0.00536696	1.76704	0.047	0.013	1
ENSFCAG00000050997	0.00536696	1.76704	0.047	0.013	1
CNDP2	0.00538943	0.340773	0.669	0.584	1
PRKCD	0.00545808	0.527509	0.386	0.267	1
MAPK3	0.00548461	-1.47772	0.063	0.153	1
PYROXD2	0.00550761	1.60605	0.063	0.021	1
CEP83	0.00559184	1.05279	0.118	0.055	1
PRPF4B	0.00561053	-0.599285	0.283	0.405	1
GDI1	0.0056272	-0.534101	0.543	0.614	1
RAB18	0.00563147	-0.504598	0.512	0.601	1
R3HDM4	0.00568828	-0.950766	0.181	0.294	1
ARHGAP22	0.00572388	0.451589	0.52	0.4	1
COMTD1	0.00575902	1.37472	0.079	0.03	1
CP	0.00582955	-2.55207	0.055	0.139	1
CCR5	0.00585289	0.513426	0.441	0.314	1
TBXAS1	0.00585517	0.29611	0.646	0.523	1
USP42	0.00587991	-1.96315	0.016	0.085	1
RTF2	0.00588366	-0.452052	0.685	0.74	1
PKN1	0.00589934	-0.490179	0.654	0.692	1
GPSM3	0.00590547	-0.549044	0.717	0.751	1
RBM6	0.00591502	-1.11357	0.087	0.183	1
ANKRD22	0.00592268	0.0950837	0.323	0.202	1
RAPGEF2	0.00594491	1.22272	0.118	0.056	1
CD99	0.00598634	0.207093	0.992	0.919	1
IL6R	0.00610706	-0.812907	0.15	0.263	1
RAB27A	0.00612742	-0.762783	0.205	0.32	1
FNBP1	0.00614558	0.340512	0.843	0.785	1
P3H4	0.00617646	0.959683	0.181	0.101	1
SPTLC2	0.00620734	-0.694442	0.37	0.468	1
ZNF250	0.00623843	0.87222	0.181	0.1	1
KLK3	0.00626438	0.798219	0.126	0.061	1
ADPRS	0.00629487	-1.45213	0.047	0.131	1
SPATA5L1	0.00637293	1.37472	0.087	0.035	1
PLA2G7	0.00644306	-4.15926	0	0.056	1
UBE2E2	0.00650832	0.801253	0.197	0.112	1
CERK	0.00657045	-1.33099	0.047	0.131	1
ENSFCAG00000024242	0.00657473	-2.34149	0.008	0.071	1
PDSS1	0.00658233	0.927261	0.165	0.089	1
ENSFCAG00000046216	0.00659807	-0.884014	0.181	0.291	1
LINGO3	0.00661281	-1.5057	0.079	0.169	1
ABCE1	0.00661971	0.894391	0.189	0.107	1
PLEKHO1	0.00663759	0.429463	0.52	0.393	1
RAB13	0.00671828	0.940824	0.142	0.072	1
KLHL22	0.0067214	1.2678	0.094	0.04	1
RAMP1	0.00673926	0.125285	0.63	0.464	1
RTCA	0.00676541	1.52672	0.071	0.026	1
SOCS7	0.00676541	1.52672	0.071	0.026	1
GTF3C3	0.00684662	-1.8605	0.024	0.095	1
TPST1	0.00689348	0.611759	0.299	0.195	1
MMP14	0.00689679	0.671702	0.268	0.169	1
TNFRSF10B	0.00697243	0.632216	0.323	0.216	1
STX17	0.00698261	-1.49975	0.024	0.096	1
RIC8B	0.00698572	0.959683	0.102	0.046	1
ANKRD13D	0.00709828	-1.43263	0.039	0.118	1
ITPRIPL1	0.00710604	1.00032	0.134	0.067	1
NAA80	0.00711838	2.08521	0.039	0.01	1
ORTHO.325	0.00711838	2.08521	0.039	0.01	1
DBN1	0.00718694	-1.84767	0.008	0.07	1
DNM1	0.0071956	1.84421	0.039	0.01	1
CDKN2D	0.00720491	-1.26812	0.11	0.205	1
SORL1	0.00720495	-0.898298	0.165	0.271	1
CYB5R4	0.00721678	-1.31142	0.094	0.187	1
SLC49A4	0.00726385	0.420163	0.331	0.214	1
LIMK2	0.00731311	-2.45213	0.047	0.126	1
CD55	0.00732182	-2.13202	0.071	0.155	1
UBE2G1	0.00734855	-0.777283	0.142	0.25	1
ENSFCAG00000049784	0.00735576	1.63775	0.039	0.01	1
CCT6A	0.00757221	0.295966	0.614	0.471	1
TSPAN2	0.00760342	-2.68417	0.016	0.081	1
BCL9L	0.0076425	1.41911	0.079	0.031	1
MAP3K3	0.00764372	0.87222	0.173	0.096	1
ENSFCAG00000051371	0.00766778	-0.342068	0.811	0.844	1
STK38L	0.00768459	0.161726	0.528	0.38	1
FAM114A1	0.00772056	0.900789	0.134	0.067	1
RPL21	0.00774937	0.240759	0.772	0.642	1
ENSFCAG00000041217	0.00785458	1.51911	0.087	0.036	1
SDF2	0.00788807	0.549399	0.276	0.175	1
LRPAP1	0.00794868	-0.509873	0.756	0.755	1
PRDM1	0.00796116	1.37472	0.102	0.047	1
HEBP1	0.00798408	0.327023	0.622	0.504	1
PCOLCE2	0.00803621	1.95968	0.047	0.014	1
DHCR24	0.0080548	-1.05763	0.339	0.449	1
IER2	0.00806284	0.256448	0.898	0.831	1
RPS27A	0.00809493	-0.143621	1	1	1
BPI	0.00817519	0.303241	0.614	0.473	1
CDV3	0.00822131	0.706702	0.228	0.139	1
UFL1	0.00822417	-1.40489	0.024	0.094	1
KDM8	0.00824237	1.71176	0.055	0.018	1
NR2C2	0.00824237	1.71176	0.055	0.018	1
HMOX1	0.00825218	0.224921	0.827	0.698	1
ENSFCAG00000047520	0.00825259	1.86015	0.047	0.014	1
BSG	0.00826963	0.197557	0.992	0.858	1
DTNB	0.00828164	0.475247	0.339	0.226	1
ORTHO.224	0.0083379	1.25924	0.087	0.036	1
TWSG1	0.0083431	1.51911	0.047	0.014	1
MYLIP	0.00849433	0.665769	0.299	0.205	1
PLCB3	0.00852524	0.694338	0.197	0.113	1
BBS7	0.00862455	2.63775	0.024	0.004	1
CCDC14	0.00862455	2.63775	0.024	0.004	1
SGSM2	0.00862455	2.63775	0.024	0.004	1
GALNT6	0.00869472	-1.46658	0.039	0.115	1
LAPTM5	0.0087622	-0.148424	1	1	1
BET1L	0.00878293	-0.787551	0.252	0.356	1
ENSFCAG00000050063	0.00879832	1.54465	0.031	0.007	1
SNX16	0.00881206	-2.84767	0	0.052	1
PLEKHF2	0.00882268	-1.54585	0.047	0.126	1
CROCC	0.00884314	2.28161	0.031	0.007	1
DEXI	0.00884314	2.28161	0.031	0.007	1
ZNF112	0.00884314	2.28161	0.031	0.007	1
CDH13	0.00888713	1.73729	0.031	0.007	1
CCDC15	0.00890421	0.763285	0.181	0.102	1
VPS39	0.00893067	0.98393	0.102	0.047	1
ENSFCAG00000050172	0.0089434	0.670176	0.134	0.067	1
REPS2	0.00897218	-3.11713	0.008	0.066	1
ORTHO.424	0.00899496	-1.08627	0.346	0.445	1
TIMM8A	0.00905125	1.11641	0.118	0.058	1
IFI16	0.00912323	0.279563	0.803	0.679	1
ABTB1	0.00917536	-1.82406	0.079	0.163	1
PPP1R9A	0.00917918	0.226966	0.102	0.047	1
MOGAT1	0.00924154	-2.3071	0.031	0.102	1
CRLF2	0.00924208	-0.894147	0.15	0.252	1
PCGF1	0.00924909	-2.21024	0.016	0.079	1
TRPV2	0.00925124	-0.688606	0.173	0.28	1
SEC61B	0.00930695	-0.315529	0.772	0.819	1
SEC61G	0.00935263	-0.259152	0.882	0.906	1
CANX	0.0093708	0.283008	0.78	0.743	1
RCAN1	0.00939354	1.64557	0.142	0.076	1
NDUFA8	0.0094011	0.189164	0.906	0.786	1
MATK	0.00940955	0.617763	0.283	0.184	1
RPL10	0.00946828	0.252122	0.795	0.658	1
RGS18	0.0094888	0.263292	0.89	0.779	1
CLASP2	0.00956436	0.506225	0.299	0.198	1
HPSE	0.00957143	-0.842981	0.118	0.216	1
ATG101	0.00957805	0.453792	0.354	0.244	1
GARIN1A	0.0096706	0.775258	0.165	0.091	1
CYP4F11	0.00973056	1.07216	0.071	0.027	1
TIMP1	0.00976295	0.158963	0.953	0.905	1
ADSS2	0.00995088	-0.586429	0.433	0.519	1
TBC1D9	0.00995747	0.538482	0.402	0.289	1
BCL2L13	0.0100104	-2.09921	0.016	0.078	1
CAPZA1	0.0100216	-0.318918	0.78	0.838	1
ACSF2	0.0100418	0.542843	0.339	0.235	1
SP110	0.0100596	0.473368	0.394	0.278	1
TMEM18	0.0100654	-1.20355	0.087	0.174	1
BCL2L14	0.0101099	0.645574	0.228	0.139	1
ATP2C1	0.0101413	0.65712	0.228	0.14	1
RTN3	0.0101482	-0.306688	0.677	0.756	1
TES	0.0101632	-1.75914	0.016	0.078	1
RPS19BP1	0.0101739	-0.533857	0.244	0.358	1
CB3H14orf93	0.0102118	1.07704	0.102	0.048	1
G0S2	0.0102559	-6.24611	0.008	0.064	1
CD93	0.0102609	0.391844	0.559	0.431	1
CTSS	0.0102977	0.168964	1	1	1
ENSFCAG00000048284	0.0103271	-3.19006	0	0.05	1
MAP4K4	0.0104213	0.60028	0.252	0.161	1
NCDN	0.0104543	1.54465	0.063	0.023	1
LARP1	0.0104872	0.809935	0.213	0.13	1
TRMT1	0.0105036	1.22272	0.087	0.037	1
SLCO4A1	0.0105693	1.48575	0.063	0.023	1
SUDS3	0.0105798	-0.788219	0.157	0.259	1
SLC25A25	0.0108055	0.785432	0.228	0.143	1
DMXL2	0.0108066	0.775258	0.142	0.075	1
MEA1	0.010809	-0.753036	0.197	0.299	1
ATP6V1G1	0.0109289	0.19556	0.961	0.914	1
SLC9A1	0.0110773	0.662002	0.26	0.168	1
SDF2L1	0.0110913	-0.492444	0.331	0.439	1
CD68	0.0111001	-1.63526	0.031	0.101	1
FAM89B	0.0111068	0.328147	0.669	0.553	1
SENP7	0.01113	0.97986	0.134	0.07	1
IL18RAP	0.0111821	-3.84767	0	0.049	1
RAB20	0.0112467	0.401993	0.441	0.328	1
NAP1L4	0.0112571	-0.592113	0.126	0.223	1
DENND3	0.0113852	-0.961563	0.142	0.237	1
WBP2	0.0113976	-0.666757	0.378	0.485	1
NSMCE2	0.0115432	0.548256	0.323	0.222	1
CFD	0.0116103	-0.138015	1	0.999	1
ZFP36L2	0.0116557	0.325477	0.717	0.609	1
RAB11FIP2	0.0117111	1.63775	0.055	0.019	1
BAX	0.0117118	-0.437296	0.606	0.659	1
ENSFCAG00000042596	0.011744	0.38437	0.567	0.432	1
ENSFCAG00000052864	0.0117548	0.333497	0.157	0.085	1
HMGXB4	0.0117699	-0.676942	0.071	0.157	1
ENSFCAG00000053827	0.0118449	1.95968	0.039	0.011	1
SHISA7	0.0118449	1.95968	0.039	0.011	1
OASL	0.0119051	0.544645	0.165	0.091	1
ENSFCAG00000050208	0.0119624	1.29672	0.039	0.011	1
ATP6AP2	0.01207	-0.358088	0.709	0.746	1
ADCY9	0.0120802	0.590449	0.181	0.103	1
LRRK2	0.0122129	-0.460257	0.543	0.62	1
ALDH9A1	0.0122786	0.308049	0.504	0.371	1
DENND1B	0.0124421	-1.28824	0.055	0.132	1
DCAF8	0.012477	0.60821	0.213	0.129	1
IFIH1	0.0124829	0.763285	0.165	0.093	1
SCAMP1	0.0124997	0.889293	0.15	0.082	1
ENSFCAG00000047742	0.0125421	1.51911	0.047	0.015	1
ENSFCAG00000003555	0.01257	0.254653	0.78	0.646	1
GPANK1	0.0126752	1.37472	0.047	0.015	1
IL1RN	0.0126945	0.376571	0.945	0.932	1
SRSF9	0.012718	-0.378924	0.528	0.615	1
RASSF5	0.0127514	-0.938438	0.157	0.252	1
CD3H18orf21	0.0127594	0.959683	0.134	0.071	1
ANKRD42	0.0128522	1.0666	0.094	0.044	1
AMD1	0.0129326	0.363493	0.417	0.302	1
ENSFCAG00000030203	0.0130089	0.466436	0.441	0.339	1
EPB41L2	0.0130876	1.18709	0.087	0.038	1
PADI4	0.013094	-4.3071	0	0.047	1
ZBTB1	0.0131244	-0.981155	0.102	0.19	1
KLHL12	0.013225	-0.719348	0.331	0.426	1
ATP6V1D	0.0132855	0.335192	0.598	0.466	1
SH2B3	0.0133756	0.314965	0.48	0.349	1
RNH1	0.0134016	-0.234696	0.929	0.911	1
ENSFCAG00000026225	0.0134091	0.397963	0.457	0.332	1
NPM1	0.0135395	0.196029	0.929	0.828	1
IDH2	0.0135627	0.207778	0.921	0.798	1
CB1H4orf3	0.0135633	-0.659227	0.189	0.29	1
ZFP90	0.0135997	0.663441	0.236	0.151	1
ENSFCAG00000007737	0.0136451	-0.254011	0.858	0.862	1
PTPN22	0.0136531	-1.99451	0.016	0.074	1
LRRC75B	0.0136538	-2.41536	0.024	0.085	1
ORMDL3	0.0137006	-2.04032	0.008	0.061	1
ALOX5AP	0.0137603	-0.931216	0.567	0.605	1
CDC27	0.0138556	-1.21824	0.071	0.15	1
ENSFCAG00000048848	0.0139441	-0.754563	0.094	0.183	1
VIRMA	0.0139514	-0.927843	0.102	0.19	1
ENSFCAG00000052339	0.0139738	0.87222	0.165	0.095	1
AIFM2	0.0140112	1.48575	0.063	0.024	1
MALSU1	0.0140229	-1.51605	0.024	0.086	1
PECAM1	0.0141069	0.228695	0.63	0.508	1
TAF10	0.0141167	-0.227596	0.961	0.941	1
RHBDD2	0.0141226	-1.18328	0.087	0.169	1
TBC1D22A	0.0141499	-0.939171	0.079	0.162	1
EIF3D	0.0141549	0.207263	0.921	0.826	1
ENSFCAG00000044476	0.0141678	-3.59491	0	0.046	1
INTS11	0.014211	-0.916834	0.118	0.207	1
RBM33	0.0142443	-0.77584	0.173	0.272	1
APLP2	0.0143053	0.570985	0.386	0.283	1
PPP1CA	0.0143509	-0.244676	0.811	0.873	1
LCP2	0.0143562	0.212449	0.874	0.77	1
LYPD3	0.0143674	-2.09343	0.031	0.096	1
ZFHX3	0.0144462	0.409034	0.441	0.332	1
PRDX6	0.0144889	-0.907315	0.15	0.244	1
HSPA1B	0.0145094	0.164855	0.937	0.881	1
SSR1	0.014545	0.254561	0.48	0.354	1
ENSFCAG00000051480	0.0145514	0.197052	0.591	0.426	1
ZNF567	0.0146178	-1.91479	0.016	0.073	1
POLE3	0.0146455	-1.39081	0.031	0.097	1
SEC31A	0.0146802	-0.802818	0.15	0.244	1
ENSFCAG00000049745	0.0146865	-1.23594	0.228	0.311	1
ENSFCAG00000049817	0.0146991	0.406231	0.362	0.253	1
MYL6	0.0147106	-0.151755	1	0.998	1
EIF4A1	0.0147305	0.156463	0.976	0.94	1
DNAJC3	0.0148096	-0.438982	0.591	0.667	1
METTL25	0.0148202	-2.0176	0.008	0.06	1
CCDC57	0.0149944	2.95968	0.016	0.002	1
ENSFCAG00000047708	0.0149944	2.95968	0.016	0.002	1
IFT43	0.0149944	2.95968	0.016	0.002	1
RFWD3	0.0149944	2.95968	0.016	0.002	1
ENSFCAG00000041826	0.0149944	2.95968	0.016	0.002	1
ENSFCAG00000052237	0.0149944	2.95968	0.016	0.002	1
ENSFCAG00000052243	0.0149944	2.95968	0.016	0.002	1
MTMR2	0.0149944	2.95968	0.016	0.002	1
MYO19	0.0149944	2.95968	0.016	0.002	1
NRIP3	0.0149944	2.95968	0.016	0.002	1
TMEM8B	0.0149944	2.95968	0.016	0.002	1
BCL7C	0.0150347	-0.725261	0.268	0.357	1
IFI6	0.0151537	0.822179	0.094	0.045	1
ZNF236	0.0151617	0.590449	0.22	0.138	1
UFM1	0.0151909	-0.930135	0.118	0.207	1
ADGRB1	0.0152201	1.88929	0.055	0.02	1
PIM1	0.0153081	1.12569	0.126	0.067	1
BLVRA	0.0153129	0.194599	0.969	0.881	1
ENSFCAG00000049470	0.0153471	0.290328	0.496	0.37	1
VIM	0.015395	0.120808	1	1	1
QTRT1	0.0154587	1.32741	0.071	0.029	1
FLNA	0.0154971	0.287077	0.693	0.599	1
METTL14	0.0155153	1.13656	0.094	0.045	1
PGGT1B	0.0155334	0.560276	0.22	0.137	1
SERPINB2	0.0155447	0.026896	0.378	0.273	1
RBKS	0.0158133	0.408273	0.346	0.249	1
DOK3	0.0159041	-0.696487	0.165	0.262	1
GEMIN4	0.0159798	1.20966	0.079	0.034	1
ZNF346	0.0160077	-1.49035	0.047	0.117	1
BTBD9	0.0161635	-1.13429	0.094	0.176	1
HOXB4	0.016176	1.56737	0.055	0.02	1
G6PD	0.016185	-0.801869	0.22	0.316	1
EIF1B	0.0162087	-0.291692	0.457	0.57	1
ARL10	0.0162293	2.11169	0.031	0.008	1
GALNT3	0.0162293	2.11169	0.031	0.008	1
HYDIN	0.0162293	2.11169	0.031	0.008	1
ENSFCAG00000047378	0.0162802	-1.51349	0.118	0.202	1
COG5	0.0163578	-1.24419	0.039	0.107	1
ENSFCAG00000035528	0.0163737	1.95968	0.031	0.008	1
RASSF8	0.0163737	1.95968	0.031	0.008	1
VRK1	0.0165043	-1.48657	0.031	0.095	1
RLF	0.0165134	-0.947208	0.079	0.16	1
HNRNPLL	0.0165825	-1.38609	0.039	0.106	1
MRPL3	0.0167031	0.305247	0.654	0.532	1
TSHZ2	0.0167964	1.00859	0.11	0.056	1
SGPL1	0.016912	0.245924	0.669	0.534	1
SPTY2D1	0.016932	-1.00671	0.134	0.221	1
SWAP70	0.0169903	0.426039	0.409	0.302	1
ENSFCAG00000026709	0.0170483	-0.571302	0.331	0.425	1
NELFA	0.0170637	0.528343	0.236	0.151	1
CAPG	0.0171052	-0.198134	0.992	0.967	1
DUSP5	0.0171135	0.301541	0.661	0.535	1
LEKR1	0.0171159	0.302929	0.339	0.23	1
PPM1M	0.0171324	0.321082	0.449	0.332	1
ERGIC1	0.0172198	0.35341	0.354	0.244	1
PRDM2	0.017242	-0.889696	0.205	0.297	1
CAPN8	0.017262	0.521761	0.433	0.331	1
ARL5A	0.0172662	0.234968	0.709	0.55	1
DGKD	0.0172847	-1.08179	0.102	0.185	1
WNT10B	0.017333	-0.937048	0.134	0.222	1
KEL	0.0173482	0.299758	0.543	0.412	1
KCTD20	0.0174368	-1.00715	0.079	0.158	1
ARL5B	0.0174616	0.317914	0.465	0.356	1
KIR3DL3	0.0174979	-2.12778	0.024	0.082	1
TMX1	0.0176335	-0.96315	0.087	0.167	1
TIMM21	0.0177096	1.0666	0.102	0.051	1
KRAS	0.017735	-0.591132	0.394	0.479	1
PET100	0.0177463	-0.4655	0.386	0.488	1
LONRF3	0.0177675	0.687878	0.228	0.147	1
RRAGB	0.0178644	1.21245	0.094	0.046	1
STOX2	0.017932	-2.53217	0	0.043	1
BCAT2	0.0179501	0.876267	0.15	0.085	1
PDP1	0.0179537	1.67957	0.047	0.016	1
ULBP1	0.0180839	1.61573	0.063	0.025	1
GSTP1	0.0181262	-0.212256	1	0.982	1
MOV10	0.018157	0.681698	0.142	0.078	1
HPS6	0.0181767	1.01215	0.102	0.051	1
WDFY4	0.0181775	-0.669134	0.173	0.27	1
DPH7	0.0181966	0.704869	0.165	0.096	1
OST4	0.0182459	-0.233307	0.929	0.905	1
ORMDL2	0.0182674	-0.733804	0.094	0.18	1
TGFBI	0.0182698	0.132092	1	0.979	1
PSMD12	0.0182702	-0.601711	0.244	0.345	1
ENSFCAG00000045453	0.0183046	0.445109	0.047	0.016	1
LPGAT1	0.0183125	0.400715	0.213	0.131	1
NDFIP2	0.0184075	-0.610543	0.299	0.395	1
CCDC61	0.0184502	0.850058	0.142	0.079	1
ENSFCAG00000052529	0.0185175	1.84421	0.039	0.012	1
RPAP1	0.0185175	1.84421	0.039	0.012	1
TMEM229B	0.0185175	1.84421	0.039	0.012	1
TKT	0.0185817	0.198282	0.906	0.918	1
ENSFCAG00000052316	0.0186861	1.73729	0.039	0.012	1
SLC26A6	0.0187567	-1.94721	0.008	0.057	1
NFKB1	0.018764	0.450271	0.339	0.24	1
S100A6	0.0187668	0.0941061	1	0.999	1
RAI1	0.0188095	0.515464	0.323	0.23	1
PUDP	0.0188411	0.748786	0.197	0.122	1
KYNU	0.0188607	1.63775	0.039	0.012	1
CEBPB	0.0189007	-0.298132	0.937	0.935	1
NR3C2	0.0189483	1.04541	0.094	0.046	1
ARHGAP1	0.0192558	-0.759136	0.173	0.264	1
ZNF22	0.0192878	1.18709	0.087	0.04	1
TIAM1	0.0193042	0.189534	0.598	0.463	1
ILK	0.0193053	-0.399468	0.52	0.602	1
RIPK3	0.0193219	-1.05229	0.11	0.191	1
PPP4R1	0.0193347	-0.922262	0.22	0.308	1
TBC1D20	0.0193355	-1.32572	0.039	0.104	1
MMP8	0.0194341	-4.11713	0	0.041	1
NABP1	0.0194591	0.544645	0.213	0.134	1
TEPSIN	0.0194608	1.32741	0.071	0.03	1
DYNC2H1	0.0196633	1.24919	0.079	0.035	1
HAUS6	0.0197357	0.717608	0.197	0.122	1
ACER3	0.0197391	0.30257	0.567	0.451	1
APOLD1	0.0197589	2.37472	0.024	0.005	1
FGF20	0.0197589	2.37472	0.024	0.005	1
PDZK1IP1	0.0197589	2.37472	0.024	0.005	1
PRKG1	0.0197589	2.37472	0.024	0.005	1
ENSFCAG00000049499	0.0197589	2.37472	0.024	0.005	1
NDRG2	0.0197589	2.37472	0.024	0.005	1
SERF2	0.0197803	-0.0896952	1	1	1
PAIP2	0.0198094	-0.505204	0.323	0.421	1
AIG1	0.0198295	0.254393	0.929	0.829	1
MORC4	0.0198573	1.20966	0.079	0.035	1
CASD1	0.0199283	-0.922961	0.008	0.057	1
LRRC8A	0.0199854	0.679575	0.197	0.122	1
EVI5	0.0200131	0.315163	0.504	0.381	1
DPF2	0.0200932	-0.56074	0.268	0.369	1
CD300LB	0.0204057	-1.08073	0.055	0.124	1
EDEM2	0.0204885	-0.876242	0.189	0.274	1
EAF1	0.020537	-1.32572	0.15	0.23	1
ARHGEF2	0.0206088	0.358987	0.441	0.327	1
VWA8	0.0207285	0.581171	0.205	0.129	1
PIK3AP1	0.0207305	0.159535	0.528	0.396	1
AP5Z1	0.0207423	-0.590515	0.236	0.333	1
CNOT2	0.0208142	-1.13718	0.063	0.135	1
HERPUD1	0.0208375	0.199757	0.976	0.947	1
TNS3	0.0208794	0.159101	0.732	0.605	1
PTCD2	0.0209985	1.03912	0.102	0.052	1
PKIB	0.0210336	-3.68417	0	0.04	1
ENSFCAG00000051652	0.0211313	1.67018	0.055	0.021	1
SPART	0.0212911	-1.25755	0.031	0.092	1
POGLUT3	0.0213777	0.60484	0.189	0.116	1
OPHN1	0.0213876	1.18207	0.094	0.047	1
ARHGEF11	0.0214621	-0.916511	0.134	0.219	1
PSTPIP1	0.0214795	0.140598	0.961	0.907	1
KLF10	0.0214944	-0.39007	0.559	0.658	1
PSAP	0.021539	0.129155	1	0.997	1
STARD10	0.0215537	-1.61017	0.024	0.08	1
GIT2	0.0217146	-0.549169	0.409	0.49	1
NKAP	0.0217359	-1.12778	0.071	0.144	1
H3-3B	0.0217659	-0.0965671	1	1	1
NFS1	0.0217681	0.87222	0.118	0.063	1
ENSFCAG00000048654	0.0217866	1.50025	0.055	0.021	1
ERF	0.0219252	-1.99451	0.008	0.055	1
VANGL1	0.0219919	1.43612	0.055	0.021	1
SNF8	0.0220213	-0.262224	0.827	0.87	1
ENSFCAG00000034803	0.0220919	0.240742	0.74	0.623	1
RAB14	0.022121	-0.473801	0.346	0.439	1
USE1	0.0221467	0.4769	0.283	0.192	1
LRMDA	0.0222144	0.176943	0.866	0.794	1
NSUN6	0.0223845	0.209661	0.244	0.155	1
PLXNC1	0.0224197	0.27451	0.724	0.626	1
AACS	0.0224214	0.942609	0.142	0.081	1
LILRA4	0.0224733	-1.21457	0.228	0.31	1
TUBA4A	0.0224741	-1.96632	0.031	0.09	1
ENSFCAG00000018696	0.0225842	0.87722	0.126	0.069	1
MYO1F	0.0226953	-0.353505	0.748	0.763	1
METTL7A	0.0227203	0.324094	0.472	0.373	1
ENSFCAG00000053116	0.0227462	-2.43263	0	0.039	1
ATXN1	0.0228475	-1.12778	0.079	0.152	1
ORTHO.77	0.0228941	0.857321	0.126	0.069	1
HPF1	0.0229219	-1.15579	0.039	0.102	1
IRF2BPL	0.0230995	1.30257	0.079	0.036	1
ATXN7	0.0231259	0.627107	0.197	0.123	1
XPO1	0.0231381	0.696648	0.189	0.117	1
SCYL3	0.0231569	0.647739	0.213	0.137	1
SRPRB	0.0231714	0.588845	0.213	0.137	1
SLC39A11	0.023205	-0.783282	0.134	0.218	1
RPL37.orth.1	0.0233048	-0.0545929	1	1	1
HADHB	0.0233583	0.708721	0.181	0.111	1
ENSFCAG00000046862	0.0233603	1.15233	0.087	0.041	1
DIAPH2	0.0234794	0.29398	0.717	0.635	1
ENSFCAG00000051073	0.0236248	1.07704	0.102	0.053	1
ARRB2	0.0236301	-0.404759	0.606	0.652	1
CDCA4	0.0236307	-1.56388	0.016	0.067	1
ARRB1	0.0236937	0.42625	0.276	0.186	1
PAN2	0.0237732	0.655902	0.11	0.058	1
TINF2	0.0238324	0.805877	0.15	0.087	1
FXYD6	0.0240253	0.363707	0.331	0.239	1
RC3H2	0.024425	-1.10641	0.047	0.112	1
TPP1	0.0245375	1.24919	0.071	0.031	1
SMAD5	0.0246556	-1.15579	0.063	0.132	1
GRK3	0.0247553	0.760374	0.283	0.206	1
ENSFCAG00000052321	0.024827	0.591951	0.205	0.131	1
MTNR1A	0.0249101	1.15233	0.071	0.031	1
DNAJC16	0.0249455	-1.62528	0.024	0.078	1
VAMP2	0.0249751	0.512224	0.252	0.168	1
UBR1	0.0250291	-1.35017	0.039	0.1	1
FLT3	0.0250354	-1.32572	0.047	0.111	1
TMEM220	0.0250847	1.59711	0.047	0.017	1
MARK4	0.0251538	0.693788	0.15	0.087	1
HSPA8	0.0252238	0.123009	1	0.994	1
ENSFCAG00000052410	0.0252737	0.73729	0.087	0.041	1
CASP4	0.025424	0.184725	0.961	0.89	1
CSF1R	0.0254243	0.167836	0.984	0.903	1
DMRTC2	0.0255113	0.159429	1	0.998	1
FIS1	0.0256721	-0.288245	0.913	0.917	1
ZBP1	0.0256988	-1.82168	0.008	0.053	1
ZNF362	0.0257394	0.88168	0.134	0.076	1
S100A11	0.0258197	-0.228383	0.992	0.993	1
COX4I1	0.0259074	-0.120584	1	0.995	1
DNAJB1	0.025921	-0.524228	0.441	0.548	1
HTATIP2	0.0260118	0.607697	0.142	0.081	1
TRAPPC5	0.0261436	-0.240033	0.85	0.866	1
REL	0.0261664	0.419247	0.693	0.584	1
PET117	0.0262071	-0.740757	0.134	0.218	1
SDC4	0.0262605	1.0666	0.047	0.017	1
SHMT1	0.0263641	1.07516	0.094	0.048	1
SPTA1	0.0265185	0.584173	0.236	0.159	1
NEURL1	0.0265817	2.22272	0.031	0.009	1
ENSFCAG00000041907	0.0266113	-0.0535501	1	1	1
CWC27	0.0266811	0.815293	0.142	0.082	1
S1PR1	0.0266856	-3.92296	0	0.037	1
UGDH	0.026916	1.01627	0.094	0.048	1
VAMP3	0.0269442	-0.804888	0.157	0.241	1
HES1	0.0270451	-0.38992	0.654	0.714	1
ENSFCAG00000050980	0.0270717	1.95968	0.031	0.009	1
MORC2	0.0270717	1.95968	0.031	0.009	1
PHF13	0.0270717	1.95968	0.031	0.009	1
RARB	0.0270717	1.95968	0.031	0.009	1
TMEM198B	0.0270717	1.95968	0.031	0.009	1
NHP2	0.0271608	0.379738	0.339	0.24	1
CALM1	0.0271871	-0.199468	0.976	0.97	1
TUT7	0.0272182	-0.602737	0.283	0.372	1
SNX3	0.0273019	-0.226873	0.961	0.961	1
TRIM34	0.0273728	0.581171	0.244	0.164	1
PKNOX1	0.027427	0.59336	0.197	0.127	1
SLC43A3	0.0274753	0.530371	0.276	0.194	1
ADH4	0.0274802	1.73729	0.039	0.013	1
JADE1	0.0274802	1.73729	0.039	0.013	1
NRIP1	0.0274802	1.73729	0.039	0.013	1
SHC2	0.0274802	1.73729	0.039	0.013	1
GINS1	0.0277107	1.15233	0.039	0.013	1
WASF3	0.0277107	1.63775	0.039	0.013	1
ANO10	0.0278131	-1.05154	0.055	0.12	1
AP2B1	0.0278895	-0.966317	0.11	0.186	1
CHN2	0.0278947	-1.04032	0.071	0.14	1
GLMN	0.0280997	0.782805	0.165	0.101	1
CLK4	0.0281402	-0.703282	0.126	0.209	1
TREM1	0.0281795	-0.763344	0.409	0.477	1
ERP29	0.0282582	0.182701	0.748	0.631	1
SCP2	0.0282597	-0.483261	0.346	0.432	1
SMAGP	0.0282695	0.470644	0.346	0.253	1
RNASEL	0.0282729	1.03368	0.102	0.054	1
C8orf82	0.0283036	1.08521	0.087	0.043	1
CHPT1	0.0283188	-0.277825	0.953	0.923	1
CD300C	0.0284941	0.304733	0.346	0.248	1
SPCS2	0.0287147	-0.442735	0.386	0.471	1
FARSA	0.0287445	0.839943	0.173	0.107	1
ITSN1	0.0287497	0.779773	0.197	0.128	1
CLINT1	0.0287589	-0.470305	0.37	0.471	1
DENND1C	0.0288576	-0.544661	0.291	0.382	1
ORAI2	0.0288723	-0.802818	0.205	0.286	1
PDK1	0.0288954	-2.24977	0	0.036	1
H2AC6	0.0288994	-1.99451	0.016	0.064	1
MDH1	0.0289059	0.261826	0.685	0.584	1
CMYA5	0.0289458	0.929935	0.087	0.043	1
TRIM14	0.0289513	0.430429	0.165	0.099	1
SERTAD1	0.0289742	-0.779857	0.189	0.272	1
PPM1F	0.0290046	-0.52364	0.354	0.434	1
SGMS1	0.0290051	0.187622	0.85	0.794	1
OSBPL1A	0.029015	0.201655	0.528	0.408	1
MAP2K3	0.0291555	0.351703	0.583	0.473	1
ENSFCAG00000009442	0.0291586	0.468696	0.252	0.169	1
QPCT	0.0291913	-0.982832	0.197	0.277	1
SLC4A1AP	0.0293616	0.583307	0.197	0.126	1
MED1	0.0293617	0.615728	0.197	0.126	1
COTL1	0.0294154	-0.0992613	1	1	1
LCP1	0.0295105	-0.319377	1	0.99	1
PTGDR	0.0296489	0.991391	0.142	0.084	1
ANXA2	0.0297333	0.140621	1	0.994	1
LRRC42	0.0297785	1.32741	0.063	0.027	1
STX18	0.0298619	0.694338	0.189	0.12	1
ENSFCAG00000048072	0.0299028	-1.45535	0.016	0.064	1
ARF6	0.0299281	0.175918	1	0.98	1
FAM193A	0.0299375	0.938621	0.11	0.06	1
MECR	0.0299825	0.818327	0.126	0.071	1
KDELR2	0.0299986	-0.291543	0.535	0.602	1
ANKRD44	0.0300503	-0.55621	0.276	0.366	1
MAP3K7CL	0.0300579	0.602131	0.055	0.022	1
B3GALT6	0.0300688	-1.76824	0.008	0.051	1
IQCG	0.0301665	1.32225	0.063	0.027	1
SFR1	0.0301665	1.32225	0.063	0.027	1
ST7L	0.0301665	1.32225	0.063	0.027	1
CEP43	0.0303302	-1.0176	0.047	0.109	1
H4C16	0.0303824	-0.587999	0.48	0.544	1
UBE2O	0.0305874	0.758049	0.15	0.089	1
TARS2	0.0306478	0.677647	0.157	0.095	1
DDB2	0.0307377	1.22272	0.063	0.027	1
SAFB2	0.0308705	-0.804888	0.157	0.238	1
SCAF11	0.0309094	-0.517671	0.512	0.572	1
PCGF5	0.0309464	-1.03026	0.063	0.129	1
RIPOR2	0.0310666	-0.598134	0.472	0.549	1
WDR75	0.0311079	1.04541	0.094	0.049	1
NUP153	0.0311162	0.450669	0.268	0.185	1
SFT2D1	0.031222	-0.22359	0.89	0.915	1
MCM3AP	0.0312673	0.626699	0.197	0.127	1
ENSFCAG00000052574	0.0312903	-2.21024	0	0.035	1
ORTHO.281	0.0312903	-2.21024	0	0.035	1
RSPRY1	0.0313545	-0.725884	0.11	0.187	1
LMTK2	0.031398	0.637754	0.197	0.128	1
CD24	0.0314676	-4.14884	0.008	0.05	1
SMG6	0.0315364	-0.505524	0.339	0.439	1
EXOSC6	0.031562	-1.00994	0.063	0.129	1
FAM53B	0.0315623	-0.111239	0.48	0.591	1
BCAS4	0.0315661	-1.70328	0.016	0.063	1
OCIAD2	0.0316724	-1.17235	0.11	0.182	1
PPTC7	0.0317608	0.915288	0.118	0.066	1
COX10	0.0317806	0.648895	0.189	0.12	1
MDFIC	0.0318187	0.591707	0.252	0.173	1
KDELR1	0.0318216	-0.367155	0.535	0.604	1
ENSFCAG00000043449	0.0318308	-0.761601	0.244	0.325	1
FOXJ3	0.0319159	-0.876819	0.102	0.176	1
ENSFCAG00000048393	0.0319418	-2.65503	0.008	0.05	1
TMBIM6	0.031972	-0.24663	0.953	0.96	1
TMEM165	0.0320258	-0.762783	0.094	0.168	1
DIS3	0.0320353	-1.34775	0.031	0.086	1
LRWD1	0.0321498	0.900789	0.157	0.096	1
TMEM86A	0.0321525	-0.515402	0.276	0.377	1
EIF4EBP1	0.0321748	-0.464076	0.709	0.735	1
RTL5	0.0323735	-0.043494	1	1	1
FBXO33	0.0323828	-0.947208	0.094	0.166	1
PSME2	0.0326349	0.261888	0.717	0.57	1
ZNF212	0.0326463	-1.68417	0.008	0.05	1
OSBPL2	0.0327948	-0.352595	0.551	0.611	1
CFDP1	0.0328442	0.624698	0.165	0.101	1
SYTL1	0.0328819	-2.27553	0.016	0.062	1
VMP1	0.0329705	0.231577	0.638	0.536	1
NCOR1	0.0329888	-0.386326	0.551	0.638	1
SLC44A2	0.0330105	-0.76021	0.126	0.203	1
TSNAX	0.0330647	-0.811147	0.15	0.228	1
SP3	0.0331239	-0.70658	0.173	0.254	1
MRPS33	0.0332092	0.614854	0.181	0.114	1
WASF2	0.0332538	0.270458	0.693	0.619	1
RFXAP	0.033267	1.02895	0.11	0.061	1
TMTC4	0.0334125	1.63775	0.047	0.018	1
F8A3	0.0334351	0.985678	0.102	0.055	1
SPRYD7	0.0336766	-1.51605	0.024	0.074	1
TMEM132A	0.0336927	0.938621	0.11	0.061	1
MYH9	0.0337354	-0.485102	0.543	0.61	1
PLD4	0.033765	-0.591218	0.165	0.249	1
POLR1F	0.0338484	0.371026	0.409	0.322	1
CMTR1	0.0338603	0.716826	0.11	0.06	1
PSMA4	0.033915	0.191391	0.677	0.568	1
CSTB	0.0339514	0.108134	1	0.998	1
TPP2	0.0339958	-1.41536	0.024	0.074	1
CNKSR3	0.0340082	1.51911	0.047	0.018	1
ENSFCAG00000043122	0.0340082	1.51911	0.047	0.018	1
ERG28	0.0340569	-0.870392	0.055	0.118	1
NFYB	0.0340618	-0.98785	0.039	0.097	1
HEXIM1	0.0341059	0.909056	0.102	0.055	1
CA1H5orf15	0.0341096	-0.552929	0.307	0.397	1
ALG1	0.0342914	1.44511	0.047	0.018	1
IQGAP2	0.0343732	-0.544938	0.26	0.348	1
UBE2L6	0.0344665	-0.470305	0.378	0.468	1
HM13	0.0345507	-0.548867	0.425	0.489	1
CCNQ	0.0346148	0.523043	0.22	0.146	1
FUBP3	0.0347099	-1.22618	0.031	0.085	1
RHNO1	0.0349047	0.812841	0.102	0.055	1
CB3H15orf48	0.034965	0.517845	0.118	0.066	1
ATE1	0.0350169	-0.718389	0.094	0.168	1
ENSFCAG00000045457	0.0350874	-1.84767	0.008	0.049	1
SLC31A2	0.0350938	0.938621	0.118	0.067	1
HACD2	0.0350952	0.677647	0.157	0.096	1
SLC7A7	0.035102	0.231166	0.669	0.558	1
ENSFCAG00000009202	0.0351054	0.094507	0.819	0.656	1
GTF3C5	0.0351273	0.935836	0.11	0.061	1
MYOM1	0.0351382	0.364524	0.283	0.198	1
ANKH	0.035185	-1.71274	0.008	0.049	1
SF3B6	0.0352732	-0.451251	0.457	0.523	1
ZNF385A	0.0353596	0.196156	0.717	0.611	1
UBTD1	0.0354238	0.65093	0.165	0.102	1
NDUFA2	0.035595	-0.281855	0.63	0.726	1
LDLRAD4	0.0356287	0.260437	0.559	0.434	1
THAP5	0.0357258	-0.901611	0.094	0.166	1
TRMT10C	0.0357627	1.09719	0.079	0.038	1
PFKP	0.0357839	0.471039	0.457	0.376	1
CPSF2	0.0359528	0.614854	0.189	0.121	1
MAK16	0.0359698	0.73729	0.15	0.091	1
SEC61A1	0.0359796	-0.62528	0.15	0.232	1
MRPL34	0.0360735	0.330866	0.37	0.27	1
CRAT	0.0362028	-1.02217	0.024	0.074	1
PNP	0.0362506	0.291155	0.583	0.481	1
CAMTA2	0.03631	0.711755	0.157	0.097	1
PROK2	0.0364072	-1.52413	0.094	0.161	1
TBCB	0.0364088	-0.585967	0.213	0.299	1
TLK1	0.0364462	0.611759	0.165	0.102	1
SIK3	0.0366211	0.206062	0.795	0.703	1
SELENOK	0.0366448	-0.430417	0.394	0.481	1
AK1	0.0366811	-2.1696	0	0.033	1
BASP1	0.036704	-3.48326	0	0.033	1
MVP	0.0368195	0.248893	0.843	0.723	1
SPPL2A	0.0368325	-0.768238	0.142	0.22	1
HNRNPH2	0.0368423	-0.752392	0.134	0.211	1
ENSFCAG00000041769	0.0368684	-1.57775	0.063	0.123	1
ENSFCAG00000041642	0.0369007	1.37472	0.055	0.023	1
CSDE1	0.0369228	-0.38127	0.669	0.685	1
MEGF9	0.0369269	-2.8085	0.008	0.048	1
RETREG3	0.0369295	-1.26914	0.024	0.073	1
RAB8B	0.0369618	-0.31076	0.811	0.814	1
ENSFCAG00000051626	0.036979	0.183421	0.378	0.273	1
CRLS1	0.0370105	1.37472	0.055	0.023	1
ENSFCAG00000046288	0.0370105	1.37472	0.055	0.023	1
PYCR2	0.0370514	-0.432635	0.181	0.267	1
PTPRC	0.0370853	0.134368	0.969	0.964	1
ENSFCAG00000053425	0.037104	0.479251	0.189	0.121	1
ENSFCAG00000051508	0.0371175	0.822179	0.11	0.061	1
SUCNR1	0.0371311	2.73729	0.024	0.006	1
ENSFCAG00000047661	0.0371311	2.47426	0.024	0.006	1
JADE2	0.0371752	0.932202	0.094	0.05	1
EHBP1L1	0.0372014	0.226421	0.622	0.51	1
ELMOD3	0.0372504	-1.52144	0.016	0.061	1
CDS1	0.0373219	1.31583	0.055	0.023	1
ENSFCAG00000029182	0.0373359	1.15233	0.071	0.033	1
MBP	0.0375129	-0.618585	0.252	0.337	1
ABT1	0.037532	-0.859077	0.063	0.127	1
MTRES1	0.0375566	0.77911	0.11	0.061	1
LDB2	0.03763	-1.13985	0.047	0.105	1
CATSPER2	0.0376507	2.15233	0.024	0.006	1
TMEM181	0.0376507	2.15233	0.024	0.006	1
VASH1	0.0376507	2.15233	0.024	0.006	1
DPP6	0.0376507	2.15233	0.024	0.006	1
LRRC18	0.0376507	2.15233	0.024	0.006	1
ENSFCAG00000049410	0.0377054	1.11169	0.071	0.033	1
GAPVD1	0.0377771	0.381606	0.252	0.172	1
ENSFCAG00000042667	0.0379106	1.95968	0.024	0.006	1
TNFSF13B	0.0380469	0.330777	0.512	0.411	1
RAB29	0.0381643	0.799218	0.126	0.073	1
NDE1	0.0381718	0.407887	0.394	0.311	1
DDX6	0.0383011	-0.839724	0.087	0.156	1
CD2	0.0383229	0.420749	0.386	0.298	1
NCBP2AS2	0.0383293	-0.978917	0.063	0.126	1
ALG12	0.0383869	0.535656	0.22	0.148	1
H1-3	0.0383973	0.620372	0.205	0.136	1
NDUFS1	0.0384342	-0.847672	0.047	0.106	1
RAB8A	0.0385124	-0.526405	0.276	0.36	1
GLUD1	0.0386285	-0.42473	0.37	0.454	1
MBTD1	0.0386411	0.959683	0.11	0.062	1
PABPC1	0.038646	0.12745	0.976	0.971	1
LBHD1	0.0386837	-0.732513	0.181	0.262	1
HEATR9	0.0386852	0.8304	0.055	0.023	1
TRAPPC10	0.0388211	-0.920736	0.079	0.145	1
NENF	0.0388411	0.16545	0.724	0.624	1
NFE2	0.0388649	-0.578442	0.354	0.428	1
STARD4	0.0390383	1.04541	0.087	0.045	1
UCK2	0.0390448	0.822179	0.102	0.056	1
SLC7A6OS	0.0390999	-1.15579	0.039	0.094	1
DOCK10	0.0392373	0.310848	0.48	0.38	1
SLC35B2	0.0393041	-1.03026	0.055	0.115	1
ENSFCAG00000049423	0.039332	1.45718	0.039	0.014	1
LRRC32	0.039332	1.54465	0.039	0.014	1
ADGRE5	0.039363	-0.416959	0.858	0.883	1
GGPS1	0.0394568	0.603539	0.189	0.122	1
RUFY2	0.0394606	-1.32572	0.024	0.072	1
CLEC2D	0.0394831	0.100257	1	0.998	1
PLIN3	0.0394891	0.613908	0.181	0.116	1
SLC8B1	0.0396433	-0.675033	0.126	0.202	1
CHAF1A	0.0397433	-2.24977	0	0.032	1
PDSS2	0.0397433	-2.21024	0	0.032	1
RBBP8	0.0397455	-2.24977	0	0.032	1
USP46	0.0397797	-1.64518	0.016	0.06	1
USF1	0.0398481	-0.292852	0.787	0.821	1
INTS9	0.0399154	-1.54282	0.016	0.06	1
NLRX1	0.0399169	0.917862	0.118	0.068	1
ENSFCAG00000050708	0.0400946	-0.294944	0.559	0.663	1
CXCR2	0.0401097	-2.59491	0.008	0.047	1
NFKB2	0.0401822	0.383333	0.331	0.246	1
CPSF1	0.0402448	-1.10333	0.047	0.104	1
DNAJA4	0.04028	1.29672	0.039	0.014	1
PGP	0.0403242	-0.553086	0.449	0.505	1
MMP9	0.040353	-2.59491	0.008	0.047	1
RIC8A	0.0403648	0.472417	0.213	0.141	1
FKBP4	0.0405243	-0.700568	0.094	0.165	1
WRNIP1	0.0405299	-0.724816	0.087	0.156	1
IRAK4	0.0406714	-0.788779	0.181	0.257	1
MALT1	0.0406723	-0.677747	0.118	0.193	1
FAM120B	0.0406734	-0.989334	0.063	0.124	1
AK2	0.0407184	0.37472	0.362	0.269	1
LRSAM1	0.0408149	0.700948	0.102	0.056	1
RNF181	0.0408234	-0.532171	0.339	0.422	1
ENSFCAG00000026591	0.0408312	-0.96459	0.079	0.144	1
C2CD2L	0.0409199	1.16613	0.094	0.051	1
XPO6	0.0410267	-0.960264	0.157	0.23	1
RWDD2B	0.041081	0.929935	0.087	0.045	1
LNX2	0.0412153	-1.62528	0.008	0.047	1
CYP4V2	0.0413523	0.743365	0.11	0.062	1
ST3GAL5	0.0416061	-0.719256	0.181	0.258	1
ENSFCAG00000013260	0.041617	-0.816421	0.063	0.126	1
XPA	0.0417411	-1.18328	0.039	0.093	1
ENSFCAG00000042804	0.041886	1.82218	0.031	0.01	1
ENSFCAG00000045908	0.041886	1.82218	0.031	0.01	1
SLF1	0.041886	1.82218	0.031	0.01	1
NTN1	0.041886	1.82218	0.031	0.01	1
VPS11	0.0419441	0.570116	0.181	0.116	1
CYSLTR2	0.042183	0.959683	0.126	0.075	1
CF1H1orf21	0.0421883	1.69665	0.031	0.01	1
VAT1	0.0423162	0.400715	0.213	0.141	1
ID1	0.042333	-2.00379	0.024	0.071	1
DUSP12	0.0423601	-1.23296	0.047	0.103	1
MECP2	0.0423861	0.413714	0.189	0.121	1
R3HDM1	0.0424617	-1.14186	0.039	0.093	1
ENSFCAG00000047047	0.0424977	1.28161	0.031	0.01	1
ENSFCAG00000052679	0.042568	0.711755	0.15	0.092	1
LYPLAL1	0.0426521	-1.26914	0.024	0.071	1
ENSFCAG00000000629	0.0427673	-0.223783	0.89	0.902	1
IPO9	0.042868	1.00859	0.102	0.057	1
CAGE1	0.0430767	-2.39787	0	0.031	1
CEP135	0.0431499	-0.455355	0.079	0.148	1
HIP1R	0.043193	-1.14465	0.031	0.082	1
TMEM134	0.0432273	-0.647648	0.236	0.314	1
CBX1	0.0432282	0.73729	0.134	0.08	1
SNN	0.0432466	0.439426	0.142	0.085	1
WIPF1	0.0432486	-0.620649	0.181	0.261	1
ENSFCAG00000045540	0.0433398	0.711755	0.134	0.08	1
ENSFCAG00000043335	0.0433985	2.95968	0.016	0.003	1
ENSFCAG00000049884	0.0433985	2.95968	0.016	0.003	1
CMTM8	0.0434129	-0.511109	0.449	0.515	1
FCHSD2	0.0434189	-0.666503	0.142	0.221	1
KDM5A	0.0434636	-0.931941	0.142	0.213	1
ADTRP	0.0436089	1.24919	0.071	0.034	1
THBD	0.0437268	1.28161	0.071	0.034	1
PPP2R2A	0.0437403	-0.684174	0.213	0.288	1
CDNF	0.0437941	2.54465	0.016	0.003	1
ENSFCAG00000051446	0.0437941	2.54465	0.016	0.003	1
HAPLN4	0.0437941	2.54465	0.016	0.003	1
HS3ST3B1	0.0437941	2.54465	0.016	0.003	1
TMEM231	0.0437941	2.54465	0.016	0.003	1
WHRN	0.0437941	2.54465	0.016	0.003	1
BDH2	0.0437941	2.54465	0.016	0.003	1
CFAP97D1	0.0437941	2.54465	0.016	0.003	1
FUT2	0.0437941	2.54465	0.016	0.003	1
HSPA12A	0.0437941	2.54465	0.016	0.003	1
LRRC37A2	0.0437941	2.54465	0.016	0.003	1
NSG2	0.0437941	2.54465	0.016	0.003	1
PATZ1	0.0437941	2.54465	0.016	0.003	1
PRKAA2	0.0437941	2.54465	0.016	0.003	1
SIGLEC15	0.0437941	2.54465	0.016	0.003	1
SLC16A2	0.0437941	2.54465	0.016	0.003	1
TMEM267	0.0437941	2.54465	0.016	0.003	1
ZDHHC23	0.0437941	2.54465	0.016	0.003	1
REPIN1	0.0438242	0.789758	0.126	0.074	1
TNFRSF1A	0.0438286	-0.530402	0.669	0.683	1
BNIP2	0.0438581	-0.28645	0.654	0.716	1
CCDC7.orth	0.0440589	1.54465	0.016	0.003	1
CHST7	0.0440589	2.22272	0.016	0.003	1
ENSFCAG00000041114	0.0440589	1.95968	0.016	0.003	1
ENSFCAG00000040281	0.0440589	2.22272	0.016	0.003	1
BNIP3	0.0440598	0.650354	0.173	0.111	1
RSBN1L	0.0442973	-0.629726	0.197	0.274	1
IPO5	0.0443066	-0.240616	0.244	0.343	1
TMEM222	0.0443517	-0.784479	0.063	0.124	1
ZMYM6	0.0443825	-1.7952	0.008	0.046	1
UIMC1	0.0444796	-0.756524	0.087	0.153	1
SRRD	0.0445075	-1.65503	0.008	0.046	1
ADPGK	0.0445314	0.350873	0.291	0.206	1
PLPP6	0.0447091	0.653021	0.142	0.086	1
CAMK1D	0.0448476	0.88168	0.126	0.075	1
TMEM260	0.0448956	0.477814	0.213	0.143	1
SORBS3	0.0448993	1.44511	0.047	0.019	1
ERN1	0.044901	0.590449	0.26	0.186	1
DMD	0.044931	0.203177	0.488	0.377	1
TENT5C	0.0449445	-1.22432	0.126	0.19	1
CST3	0.0450309	-0.243757	1	1	1
TAPBPL	0.045199	0.291304	0.551	0.473	1
CLSTN1	0.0452499	1.37472	0.047	0.019	1
DTHD1	0.0452499	1.37472	0.047	0.019	1
HIVEP2	0.0452499	1.37472	0.047	0.019	1
TRIB2	0.0452499	1.37472	0.047	0.019	1
TSNAXIP1	0.0452499	1.30761	0.047	0.019	1
STARD8	0.0452662	1.07516	0.087	0.046	1
ZNF444	0.0454211	0.844205	0.126	0.075	1
GNG2	0.045429	-0.217942	0.945	0.938	1
MRPS9	0.0454928	-0.664808	0.126	0.199	1
FMR1	0.0455619	-0.678391	0.134	0.209	1
PPP1R11.orth	0.045626	-0.457055	0.339	0.423	1
LAIR1	0.0457026	0.426503	0.283	0.203	1
ZNF7	0.0457303	1.04541	0.087	0.046	1
PGPEP1	0.0458266	0.718674	0.15	0.093	1
TSTD1	0.0458367	-0.497272	0.331	0.415	1
KIAA1143	0.0459067	-0.684174	0.134	0.207	1
DHX35	0.0459523	1.37472	0.055	0.024	1
ENSFCAG00000050365	0.0459722	-1.68417	0.016	0.058	1
HMGN1	0.0459939	-0.828813	0.157	0.23	1
ABHD2	0.0461743	-0.972631	0.102	0.169	1
ENAH	0.046178	-0.65807	0.189	0.267	1
NCF2	0.0462002	0.208869	0.78	0.65	1
DNAJC2	0.0462211	0.420163	0.299	0.219	1
ENSFCAG00000041947	0.0462479	-0.0871238	1	1	1
SOX10	0.0462549	-0.870392	0.055	0.113	1
CEP164	0.0462956	0.866573	0.11	0.063	1
ARRDC1	0.0463664	-0.511208	0.386	0.457	1
PGD	0.0464666	-0.242638	0.961	0.945	1
ZFP28	0.0465258	1.22272	0.063	0.029	1
PADI2	0.0465537	-0.548746	0.315	0.394	1
MARCHF5	0.0465876	-0.740757	0.165	0.239	1
TFCP2	0.0466966	-1.99451	0	0.03	1
ACSF3	0.0467496	-1.11071	0.031	0.081	1
SEC63	0.0468285	-0.605102	0.252	0.331	1
BCDIN3D	0.046879	1.31583	0.055	0.024	1
FER	0.046879	1.31583	0.055	0.024	1
TIGD7	0.046879	1.31583	0.055	0.024	1
DHX33	0.0469041	1.17541	0.063	0.029	1
FAM174C	0.0470292	-0.330833	0.37	0.452	1
YLPM1	0.0471651	0.760903	0.15	0.093	1
DOLK	0.0471662	0.959683	0.087	0.046	1
GIGYF1	0.0471662	0.959683	0.087	0.046	1
KIF20B	0.0471662	0.959683	0.087	0.046	1
CTTNBP2NL	0.0472523	1.1017	0.055	0.024	1
KIF5B	0.0472535	0.442407	0.276	0.197	1
ACAA1	0.0473231	-0.415357	0.449	0.506	1
TCFL5	0.0473477	0.822179	0.11	0.063	1
OSM	0.04746	-0.309082	0.764	0.796	1
WDR3	0.0476467	0.929935	0.087	0.046	1
SOCS6	0.047672	1.03368	0.055	0.024	1
TACC3	0.0477124	-0.5271	0.126	0.199	1
ENSFCAG00000047303	0.0477631	0.727022	0.063	0.029	1
ENSFCAG00000047177	0.0477903	-2.04032	0.008	0.045	1
USP4	0.0477953	-0.774143	0.173	0.245	1
OSCAR	0.0478746	0.138102	0.811	0.682	1
MRPL39	0.0479232	0.368721	0.291	0.21	1
SPG7	0.0479404	0.570116	0.189	0.124	1
TUBGCP5	0.0480807	-0.864746	0.126	0.195	1
CTSZ	0.0481093	0.155107	1	0.976	1
SBF1	0.0482177	0.460112	0.22	0.15	1
ENSFCAG00000039293	0.0482898	0.959683	0.11	0.064	1
LZIC	0.048303	-0.673643	0.15	0.223	1
NVL	0.0484812	0.761743	0.126	0.075	1
PLAC8A.orth	0.0485103	-1.54016	0.031	0.08	1
NAMPT	0.0486579	-0.442189	0.417	0.504	1
JDP2	0.0486884	0.321868	0.378	0.295	1
ENSFCAG00000047343	0.0487096	0.55369	0.071	0.034	1
RAD9A	0.0487224	-0.58051	0.213	0.289	1
PPP1CB	0.048808	-0.351419	0.591	0.641	1
LTO1	0.0488764	-0.38712	0.283	0.372	1
COA5	0.0490538	0.277859	0.26	0.179	1
DPP9	0.0490575	0.725217	0.126	0.075	1
FCGR1A	0.0490683	0.771021	0.181	0.121	1
NEPRO	0.0491541	0.959683	0.094	0.052	1
TMA7	0.0494296	-0.191032	0.961	0.941	1
ENSFCAG00000049867	0.0498556	-0.901222	0.213	0.279	1
MOB3A	0.050152	-0.463009	0.315	0.396	1
POLR2L	0.0501801	-0.25533	0.772	0.802	1
CREG1	0.0501888	-0.430671	0.417	0.502	1
TNRC18	0.0503775	0.367452	0.244	0.169	1
ARHGAP10	0.0504557	0.334241	0.268	0.189	1
TRMT112	0.0504596	-0.388718	0.346	0.438	1
MGMT	0.0505586	-0.838274	0.071	0.132	1
ENSFCAG00000041619	0.0505831	0.117261	0.992	0.962	1
CCDC179	0.0506154	-3.12778	0	0.029	1
SLCO3A1	0.0506388	0.394349	0.441	0.354	1
RPS6KB2	0.0507139	-0.523835	0.181	0.259	1
FYN	0.0507551	0.292258	0.433	0.336	1
AKAP7	0.0508282	-0.557262	0.236	0.32	1
ENSFCAG00000050593	0.0508475	-1.01505	0.087	0.149	1
ACKR3	0.050915	-1.40177	0.11	0.172	1
CITED4	0.0511673	-0.495886	0.173	0.255	1
CDKN1A	0.0511964	-0.0964791	0.858	0.773	1
UBALD2	0.0512747	-0.524133	0.22	0.302	1
DMAC2	0.0514457	0.884394	0.102	0.058	1
FDX2	0.0515143	0.718674	0.079	0.04	1
PGLS	0.051674	-0.29687	0.748	0.772	1
ZBTB21	0.0518425	0.65156	0.157	0.1	1
MRPS34	0.0518536	0.277621	0.512	0.41	1
HDAC1	0.0519069	-0.650112	0.173	0.247	1
H2AZ2	0.0519784	-0.293452	0.724	0.74	1
COX16	0.052025	-1.0061	0.055	0.11	1
GMNN	0.0520544	-1.76824	0.008	0.044	1
ENSFCAG00000029320	0.0520645	0.178323	0.764	0.701	1
AXL	0.0521032	-1.59491	0.008	0.044	1
ZDHHC12	0.0521632	-0.544449	0.173	0.249	1
ACTR3	0.0522768	-0.175633	0.937	0.919	1
AMMECR1	0.0523124	-1.49975	0.008	0.044	1
KIAA0513	0.052328	-0.426649	0.48	0.545	1
ARL15	0.0524268	-0.968425	0.063	0.12	1
DLGAP4	0.0524892	0.369613	0.331	0.245	1
ZNFX1	0.0527964	0.32807	0.433	0.34	1
RNF123	0.0528221	0.512224	0.244	0.173	1
BTBD19	0.0528266	0.494019	0.157	0.099	1
ENSFCAG00000005648	0.0528267	0.50651	0.157	0.099	1
POLR2G	0.0529092	0.391594	0.472	0.402	1
REST	0.0529698	-0.609683	0.22	0.296	1
CLEC5A	0.0531743	-1.71463	0.102	0.161	1
ENSFCAG00000049953	0.0534007	1.54465	0.039	0.015	1
ENSFCAG00000050618	0.0534007	1.54465	0.039	0.015	1
KLHL29	0.0534007	1.54465	0.039	0.015	1
KRT74	0.0534007	1.54465	0.039	0.015	1
MAST2	0.0534007	1.54465	0.039	0.015	1
OAZ3	0.0534007	1.54465	0.039	0.015	1
SOCS4	0.0534007	1.54465	0.039	0.015	1
DTWD2	0.0536971	1.11169	0.071	0.035	1
ALAS1	0.0536985	0.301471	0.331	0.244	1
TTF1	0.0537351	-0.947208	0.047	0.1	1
POP4	0.0537579	-0.571387	0.173	0.249	1
PRR32	0.0537839	1.29672	0.039	0.015	1
ZNF300	0.0537839	1.45718	0.039	0.015	1
XIAP	0.0540281	-1.47772	0.016	0.056	1
CCDC137	0.0540727	-0.888314	0.071	0.13	1
NIPSNAP3A	0.0541595	-0.482155	0.205	0.286	1
CTNNA2	0.0541823	1.22272	0.039	0.015	1
GRP	0.0542564	-0.464527	0.307	0.387	1
CMTM3	0.0543067	0.193876	0.732	0.654	1
ENSFCAG00000048859	0.0543818	0.929935	0.087	0.047	1
EIF2S3B	0.0544098	0.175959	0.85	0.789	1
TM4SF5	0.0545307	0.251662	0.417	0.33	1
PNRC2	0.0548568	-1.94721	0	0.028	1
PTH1R	0.0548568	-2.12778	0	0.028	1
DNAJB5	0.0548593	-1.99451	0	0.028	1
ENSFCAG00000053188	0.0548616	-2.04032	0	0.028	1
ORAI1	0.0548903	0.505965	0.165	0.106	1
SELENOF	0.0549391	-0.23113	0.78	0.789	1
RB1	0.0550034	-0.544661	0.15	0.225	1
PALM2AKAP2	0.0550275	0.491904	0.291	0.218	1
NDFIP1	0.0550814	-0.418829	0.386	0.468	1
NSMCE1	0.0551993	-0.486574	0.354	0.426	1
MYSM1	0.0552059	-1.05527	0.039	0.089	1
THOC6	0.0552961	0.782805	0.15	0.096	1
SUPT20H	0.0553672	-0.893769	0.079	0.139	1
GOT2	0.0554451	-0.777283	0.087	0.149	1
MGAT4A	0.055529	0.696648	0.11	0.064	1
GGA2	0.0555324	0.430063	0.22	0.152	1
GTF3C2	0.0555779	-1.04032	0.039	0.089	1
CBFA2T3	0.0555866	-0.714917	0.071	0.131	1
LPCAT3	0.0558361	0.510375	0.268	0.196	1
CPT1A	0.0558468	-0.499749	0.205	0.285	1
ACTN1	0.0558881	-1.22165	0.039	0.089	1
BLCAP	0.0559217	-0.612789	0.213	0.284	1
COX19	0.0561439	0.615728	0.189	0.128	1
OSBPL7	0.0563269	-1.59491	0.008	0.043	1
LSM10	0.0563585	0.500251	0.213	0.147	1
ENSFCAG00000050298	0.0564327	-1.56388	0.008	0.043	1
CSE1L	0.0566551	-0.657701	0.063	0.121	1
LHFPL3	0.0566792	0.255884	0.378	0.289	1
TSHZ1	0.0567111	0.893593	0.11	0.065	1
SLC38A6	0.0567309	-0.601973	0.189	0.263	1
ENSFCAG00000043754	0.0567626	0.586224	0.205	0.14	1
PRDX4	0.0567839	0.424551	0.339	0.258	1
SH2D3C	0.056799	-0.513489	0.236	0.32	1
POLR2J	0.0568276	-0.432635	0.283	0.365	1
CYCS	0.057014	0.196646	0.551	0.436	1
MT-ND1	0.057047	-0.469035	0.535	0.576	1
SLC25A51	0.0570996	0.681698	0.15	0.095	1
NCOA4	0.0571401	0.536471	0.228	0.16	1
ABCA1	0.0572257	0.298953	0.354	0.274	1
ENSFCAG00000044606	0.057233	-0.664808	0.126	0.194	1
ZNF274	0.0572352	-1.00115	0.039	0.089	1
DEAF1	0.0573136	0.920154	0.118	0.071	1
SNAP23	0.057386	-0.589947	0.236	0.309	1
NEK7	0.0574876	-0.752392	0.134	0.201	1
ENSFCAG00000049624	0.0575786	0.878763	0.094	0.053	1
SSC5D	0.0575844	1.08521	0.063	0.03	1
ERG	0.0576008	-1.54811	0.079	0.135	1
OSBPL9	0.0577027	-0.401065	0.409	0.492	1
SLC2A6	0.0577403	0.359953	0.441	0.348	1
LRIG1	0.0579033	1.37472	0.047	0.02	1
NUDCD1	0.0579033	1.37472	0.047	0.02	1
SCYL2	0.0580048	0.446613	0.181	0.119	1
ZFP1	0.0581043	1.27163	0.055	0.025	1
ROMO1	0.058141	0.24484	0.559	0.469	1
STK10	0.058157	0.217355	0.535	0.438	1
ND1	0.0582728	0.125055	0.882	0.787	1
CC1H2orf76	0.0582996	0.772056	0.126	0.077	1
ENSFCAG00000026551	0.0583279	1.30761	0.047	0.02	1
ENSFCAG00000052167	0.0583279	1.30761	0.047	0.02	1
NTNG1	0.0583969	1.25924	0.055	0.025	1
TRIT1	0.0583969	1.25924	0.055	0.025	1
HSD3B7	0.0584621	-1.36225	0.016	0.055	1
HNRNPR	0.0587231	-0.486896	0.291	0.363	1
ZMYM5	0.0587783	1.01215	0.047	0.02	1
CALHM2	0.0588373	1.15233	0.055	0.025	1
ENSFCAG00000050400	0.0588373	1.2048	0.055	0.025	1
HS2ST1	0.0588373	1.2048	0.055	0.025	1
KCNK6	0.0588373	1.2048	0.055	0.025	1
KIF9	0.0588373	1.15233	0.055	0.025	1
STOML1	0.0588373	1.15233	0.055	0.025	1
SLC25A20	0.058881	1.0268	0.079	0.041	1
FMNL2	0.0588946	0.51911	0.189	0.128	1
CLCN5	0.0589117	0.494019	0.157	0.1	1
PRKAR1A	0.0590139	-0.278045	0.693	0.715	1
TBCD	0.0590596	0.668451	0.142	0.089	1
ENSFCAG00000039491	0.0593164	1.15233	0.055	0.025	1
NLE1	0.0593372	0.992849	0.079	0.041	1
ENSFCAG00000042456	0.0594243	0.523043	0.197	0.135	1
ENSFCAG00000026441	0.0594939	-1.8983	0	0.027	1
SCCPDH	0.0594939	-1.8983	0	0.027	1
DNAAF10	0.0595166	-1.84767	0	0.027	1
RAB5A	0.059521	-0.457929	0.236	0.314	1
SLC11A2	0.0595451	0.557584	0.15	0.095	1
RAB37	0.0596829	-0.921329	0.102	0.165	1
APEX1	0.0598281	-0.908214	0.024	0.067	1
LAMP2	0.059914	-0.319486	0.622	0.669	1
TRAPPC6A	0.0599923	0.429168	0.205	0.139	1
PSMD13	0.0600144	0.221869	0.551	0.446	1
DNAJC1	0.0600429	-0.62528	0.157	0.231	1
TANC2	0.0603348	-1.10445	0.079	0.136	1
PIAS2	0.0603503	0.510375	0.197	0.134	1
SLX1A	0.0604019	-0.613207	0.205	0.278	1
FGFR1OP2	0.0604542	-0.700568	0.102	0.166	1
ENSFCAG00000050800	0.06048	-0.222178	0.843	0.869	1
CCT8	0.0605423	0.422655	0.339	0.261	1
SEC62	0.0605701	-0.411243	0.661	0.682	1
COMMD6	0.0606113	-0.537332	0.205	0.281	1
PLAA	0.0606305	-0.879037	0.087	0.147	1
ZNF461	0.0606656	-1.84767	0.008	0.041	1
ZBED4	0.0607077	1.73729	0.031	0.011	1
RHOQ	0.0607448	0.37472	0.378	0.296	1
ORTHO.181	0.0607651	-0.0310861	1	1	1
PHF14	0.0610073	0.895552	0.079	0.041	1
HARS2	0.0610147	1.69665	0.031	0.011	1
MYH3	0.0610147	1.69665	0.031	0.011	1
ZBTB38	0.0611267	-1.49975	0.008	0.041	1
CELSR1	0.0611525	-1.09343	0.031	0.077	1
BSCL2	0.0612209	-0.569097	0.157	0.23	1
TIFAB	0.0612971	-1.00115	0.039	0.088	1
ACVR1	0.0614142	1.58117	0.031	0.011	1
MED23	0.0614741	-1.1696	0.024	0.066	1
SBDS	0.0616551	0.449488	0.205	0.142	1
MAPRE1	0.0620267	0.122113	0.701	0.581	1
BZW2	0.062033	-0.826914	0.071	0.128	1
MTCH2	0.062433	0.421718	0.346	0.264	1
ATP11A	0.0624561	0.959683	0.087	0.048	1
DCBLD1	0.0625541	-0.96459	0.071	0.128	1
ENSFCAG00000041514	0.0625889	0.291827	0.409	0.32	1
H2BC18	0.062783	0.478556	0.15	0.095	1
STEEP1	0.0628127	0.604202	0.126	0.077	1
ANKRD16	0.0628315	-1.38609	0.016	0.054	1
AMPD2	0.0628315	-0.617243	0.094	0.157	1
GRHPR	0.0628931	-0.823219	0.126	0.19	1
DEF6	0.0629949	-0.641582	0.157	0.227	1
ENSFCAG00000050601	0.0630243	1.95968	0.024	0.007	1
FBXO45	0.0630243	1.95968	0.024	0.007	1
PIGA	0.0630243	1.95968	0.024	0.007	1
TSACC	0.0630243	1.95968	0.024	0.007	1
CFAP126	0.0630243	1.95968	0.024	0.007	1
ENSFCAG00000048276	0.0630243	1.95968	0.024	0.007	1
NCBP2L	0.0630243	1.95968	0.024	0.007	1
TMEM203	0.0630739	-0.722141	0.087	0.147	1
GMFG	0.0631502	-0.154483	1	0.994	1
ST3GAL4	0.0631575	-0.424981	0.425	0.481	1
HMG20B	0.0631645	-0.714917	0.094	0.156	1
NME1	0.0633379	-0.313336	0.11	0.176	1
BACE2	0.063367	0.446273	0.22	0.154	1
HAUS4	0.0633869	-1.05527	0.039	0.087	1
ENSFCAG00000046338	0.0634038	1.63775	0.024	0.007	1
ENSFCAG00000051408	0.0634038	1.78976	0.024	0.007	1
RNF213	0.06344	0.237217	0.528	0.421	1
HIF1A	0.0634819	0.361045	0.236	0.166	1
PTMS	0.0635582	-0.304843	0.701	0.703	1
ATP6	0.0636459	0.0354302	1	0.984	1
CRY1	0.0636828	-1.21024	0.016	0.054	1
ENSFCAG00000045102	0.0637022	0.617991	0.15	0.096	1
DBR1	0.0637301	1.07216	0.071	0.036	1
SLC35E1	0.0637702	-0.789256	0.055	0.108	1
RDH11	0.0638092	-0.978917	0.039	0.087	1
CALM3	0.0640309	-0.256137	0.874	0.879	1
SDF4	0.0641072	-0.313792	0.583	0.657	1
SLC24A3	0.0641662	0.183579	0.283	0.202	1
ENSFCAG00000053431	0.0641765	0.331999	0.394	0.305	1
ENSFCAG00000051535	0.0642143	1.03368	0.071	0.036	1
PCED1B	0.0642143	0.996208	0.071	0.036	1
SLC7A6	0.0645404	-1.84767	0	0.026	1
ARHGEF33	0.0645429	-1.8983	0	0.026	1
ZBTB10	0.0645608	0.339096	0.15	0.094	1
DGAT2	0.064561	-3.3071	0	0.026	1
PPCS	0.0646971	-0.812907	0.063	0.117	1
DDX24	0.0647391	-0.409551	0.268	0.347	1
MAT2A	0.0648026	-0.585596	0.307	0.373	1
RPL5	0.064887	-0.0425984	1	0.999	1
TOR1B	0.0648993	0.772056	0.126	0.078	1
ENSFCAG00000037658	0.0651185	0.282881	0.425	0.332	1
SPTBN1	0.0651454	-0.905388	0.047	0.097	1
CC1H1orf52	0.0654653	-0.812907	0.11	0.172	1
GPCPD1	0.0654751	-0.186207	0.835	0.879	1
ZNF598	0.0656777	0.587714	0.126	0.077	1
ATP10D	0.0657207	-0.780558	0.071	0.128	1
MED29	0.0657406	0.212969	0.417	0.32	1
RIN1	0.0659067	-1.68417	0.008	0.04	1
BAZ2B	0.0659251	-0.752392	0.142	0.206	1
EIF4H	0.0659304	-0.348533	0.457	0.532	1
TUT1	0.0665046	0.8363	0.102	0.06	1
ZFP69	0.0665046	0.8363	0.102	0.06	1
RBM38	0.0666876	-0.53955	0.071	0.129	1
CREB5	0.0668303	0.18124	0.236	0.164	1
TIMM22	0.0668906	0.707295	0.126	0.078	1
ZMYND11	0.0669598	0.446613	0.181	0.121	1
CB2H6orf89	0.0669786	-0.847672	0.118	0.18	1
CAMLG	0.0669878	-0.567794	0.22	0.29	1
CDADC1	0.0670673	-0.990929	0.087	0.145	1
PHF1	0.0671102	-1.09921	0.039	0.086	1
CPSF7	0.0671111	-0.819291	0.165	0.229	1
SSR2	0.0671448	-0.140266	0.992	0.997	1
FCGR3A	0.067159	0.193782	0.835	0.743	1
TTC31	0.0672709	0.323058	0.228	0.16	1
GRINA	0.0672762	-0.42171	0.882	0.847	1
MYO1G	0.0673371	0.199462	0.764	0.653	1
MEMO1	0.0673521	0.586224	0.165	0.109	1
TOE1	0.0674055	0.669005	0.181	0.123	1
SRPK2	0.0675969	-0.590515	0.15	0.218	1
ZNF414	0.0677122	-0.381752	0.803	0.801	1
ZNHIT3	0.0677811	-0.994514	0.039	0.086	1
FBXL8	0.0678198	0.729385	0.094	0.054	1
GCSH	0.0678223	-0.513935	0.291	0.368	1
SLC30A7	0.0678936	-0.76021	0.126	0.189	1
ENSFCAG00000047888	0.0680115	-0.710169	0.071	0.128	1
PPP2R2D	0.068041	0.46065	0.299	0.228	1
NAPA	0.0681321	-0.35589	0.575	0.604	1
RAB21	0.0681553	-0.634498	0.087	0.147	1
RESF1	0.0681746	-0.54947	0.417	0.483	1
ENSFCAG00000050055	0.0682364	0.727022	0.071	0.036	1
ARHGEF10L	0.0682425	0.178837	0.535	0.443	1
KPNA1	0.0683046	-0.600013	0.173	0.242	1
TARM1	0.0685783	-0.795205	0.189	0.252	1
NDUFS8	0.0685875	0.211965	0.677	0.582	1
ENSFCAG00000051809	0.0687291	0.730864	0.11	0.066	1
PPIA.orth	0.0687743	0.123249	1	1	1
GABARAPL2	0.0688517	-0.395798	0.472	0.517	1
ABHD5	0.0689712	0.403866	0.173	0.114	1
ZNF217	0.0689939	0.764667	0.134	0.085	1
RIPK1	0.0690947	-0.749269	0.094	0.154	1
FAM174A	0.0692291	-0.886772	0.094	0.153	1
SYNE4	0.0692691	-1.12778	0.031	0.075	1
HNRNPU	0.0693025	0.31161	0.772	0.746	1
PAGR1	0.0693915	-0.678578	0.236	0.298	1
CDC42	0.0694129	-0.126156	1	0.997	1
POLR2K	0.0694729	-0.664808	0.118	0.183	1
DYRK1B	0.0694792	0.478556	0.165	0.109	1
PMPCA	0.0697271	-0.834733	0.055	0.106	1
SNX30	0.0697698	0.927261	0.079	0.043	1
YY1	0.0698475	-0.315703	0.394	0.454	1
HSPBAP1	0.0698563	0.447233	0.228	0.162	1
CWC15	0.0699212	-0.41949	0.276	0.352	1
FMO4	0.0700356	-1.7952	0	0.025	1
CISH	0.0700568	-1.74076	0	0.025	1
TBC1D10A	0.0700957	0.445911	0.283	0.213	1
TAF1C	0.0701358	1.32225	0.055	0.026	1
ENSFCAG00000023086	0.0703734	-2.23014	0.008	0.039	1
ENSFCAG00000051359	0.070429	0.57064	0.157	0.103	1
RNASEH1	0.070429	0.544645	0.157	0.103	1
PRDX5	0.0705559	-0.348656	0.732	0.755	1
FMO5	0.070681	1.27163	0.055	0.026	1
ENSFCAG00000053359	0.0707592	1.45718	0.039	0.016	1
MYPOP	0.0707592	1.45718	0.039	0.016	1
SLC35F2	0.0707592	1.45718	0.039	0.016	1
ETV7	0.0707592	1.45718	0.039	0.016	1
SPSB3	0.0708045	0.493365	0.142	0.09	1
SIGLEC1	0.0708351	0.414404	0.268	0.2	1
UBN2	0.0708438	-0.985176	0.031	0.075	1
IL13RA1	0.0708483	-0.557717	0.591	0.603	1
ABHD18	0.0710886	-0.5234	0.142	0.21	1
RNF114	0.0711197	-0.308402	0.543	0.618	1
TLE2	0.0711994	-1.59491	0.008	0.039	1
ABHD17B	0.0712305	1.37472	0.039	0.016	1
DAAM1	0.0713214	0.602131	0.173	0.117	1
AP4M1	0.0713944	-0.784479	0.071	0.126	1
TMEM183A	0.0714029	-0.437534	0.181	0.254	1
GPATCH1	0.0714701	-1.49975	0.008	0.039	1
CALY	0.0715375	-1.43263	0.008	0.039	1
UCHL3	0.0715651	-0.710856	0.11	0.171	1
ENSFCAG00000048299	0.0716502	1.2048	0.055	0.026	1
ENSFCAG00000052279	0.0717212	1.22272	0.039	0.016	1
TXNDC5	0.0718092	0.912377	0.102	0.061	1
NDUFAF8	0.0718553	0.655902	0.205	0.147	1
TBC1D4	0.0718848	1.37472	0.047	0.021	1
SCAPER	0.0719637	-1.01432	0.047	0.095	1
TMEM170B	0.0720845	0.24227	0.189	0.127	1
ENSFCAG00000051589	0.0721311	0.485751	0.063	0.031	1
WDR91	0.0721655	-0.766142	0.087	0.145	1
NDUFC2	0.0722507	0.176621	0.772	0.679	1
MED13L	0.0722898	-0.531065	0.197	0.268	1
CDK13	0.0722947	-0.56115	0.15	0.217	1
VIPAS39	0.0723668	0.900789	0.087	0.049	1
SOS2	0.0724607	-1.02521	0.039	0.085	1
FOSL1	0.0724631	-0.835498	0.118	0.179	1
ATOX1	0.0724992	-0.38474	0.449	0.51	1
SKAP1	0.07256	-1.54282	0.016	0.052	1
RPL29	0.0725829	-0.0478721	1	1	1
IKBKE	0.0726345	0.407887	0.291	0.221	1
SLC44A1	0.0727046	0.583307	0.173	0.117	1
KIFAP3	0.0729383	-0.978917	0.039	0.085	1
LRRC57	0.0729947	-0.873207	0.079	0.135	1
TFR2	0.0730356	0.87222	0.087	0.049	1
ENSFCAG00000044488	0.0731316	1.30761	0.047	0.021	1
TRUB1	0.0731316	1.30761	0.047	0.021	1
ASB3	0.0731778	-0.931088	0.039	0.085	1
ZNF710	0.0732166	0.780359	0.118	0.073	1
RAP2B	0.0732545	0.575019	0.126	0.078	1
PAFAH1B1	0.0734886	0.524745	0.189	0.131	1
HNRNPL	0.073506	0.187517	0.74	0.704	1
ATP2A2	0.0736008	-0.919463	0.047	0.095	1
CTNS	0.0737823	-1.18328	0.016	0.052	1
FAS	0.0740723	0.73729	0.102	0.061	1
DKC1	0.0740734	-0.528604	0.047	0.097	1
RUBCN	0.0742497	0.852767	0.094	0.055	1
NDUFB10	0.0742664	0.210491	0.583	0.482	1
LAGE3	0.0743685	-0.730633	0.071	0.126	1
SCARB2	0.0743727	0.211662	0.283	0.206	1
S100A5	0.0745042	-0.0403175	0.063	0.031	1
PITPNM1	0.0745669	0.37472	0.22	0.155	1
MAP7D3	0.0747552	0.34271	0.339	0.259	1
UBE2B	0.0748608	-0.348345	0.472	0.527	1
ENSFCAG00000044573	0.0749409	0.537151	0.213	0.151	1
ABCG2	0.0749637	1.03368	0.071	0.037	1
GTPBP8	0.0749637	1.03368	0.071	0.037	1
INTS5	0.0749637	1.03368	0.071	0.037	1
SERINC3	0.0750099	-0.678191	0.205	0.271	1
DTD2	0.0750953	0.812841	0.102	0.061	1
PIGT	0.0751026	0.256603	0.504	0.422	1
TMEM106B	0.0751352	0.77911	0.11	0.067	1
UBAC1	0.0752553	0.229715	0.551	0.453	1
CENPH	0.0752886	0.226076	0.535	0.435	1
USF3	0.0755099	0.996208	0.071	0.037	1
PXN	0.0755822	-0.548112	0.441	0.503	1
PHRF1	0.0755892	-0.73334	0.11	0.17	1
ENSFCAG00000052203	0.07574	0.590449	0.039	0.016	1
ENSFCAG00000050543	0.0757965	0.481635	0.047	0.021	1
CPNE4	0.0760233	-1.74076	0	0.024	1
PRICKLE4	0.0760233	-1.7952	0	0.024	1
ZNF789	0.0760233	-1.74076	0	0.024	1
CEACAM19	0.0760258	-1.7952	0	0.024	1
CCNJL	0.076042	-3.06269	0	0.024	1
ATXN7L3	0.0760436	-1.68417	0	0.024	1
CDC7	0.0760436	-1.68417	0	0.024	1
CPSF4	0.0761137	-0.966317	0.031	0.074	1
DDIT3	0.0762177	-0.673447	0.181	0.247	1
MRPL38	0.0763472	-0.486574	0.134	0.201	1
HAT1	0.0763787	-0.847672	0.039	0.085	1
RCBTB2	0.0764041	0.417155	0.173	0.116	1
ENSFCAG00000048593	0.0764513	0.73729	0.087	0.049	1
HAGHL	0.0765462	0.564823	0.181	0.124	1
SAMD4B	0.0767644	-0.863852	0.126	0.187	1
ENSFCAG00000010324	0.0769283	-0.763933	0.134	0.195	1
GPX1	0.0769526	0.109322	1	0.975	1
BCAS2	0.0769849	0.489363	0.173	0.117	1
HERC4	0.0770623	-0.824589	0.063	0.114	1
CABCOCO1	0.0770718	-1.7952	0.008	0.038	1
INTS15	0.0770981	0.419114	0.252	0.184	1
ENSFCAG00000050078	0.0771164	-1.06192	0.165	0.225	1
AATK	0.0772922	-1.59491	0.008	0.038	1
TMEM65	0.0773282	0.637754	0.102	0.061	1
DNAAF2	0.0773653	-1.43263	0.008	0.038	1
EWSR1	0.077383	-0.316348	0.598	0.633	1
PARD6G	0.0774716	-1.83039	0.031	0.073	1
MTMR10	0.077511	-1.36225	0.008	0.038	1
RETREG2	0.0779166	-0.491263	0.213	0.283	1
LY96	0.078142	-0.430552	0.417	0.469	1
SCNM1	0.0781447	-0.590515	0.134	0.197	1
ETF1	0.0781888	-0.3447	0.559	0.602	1
MRC2	0.0782317	-1.66481	0.016	0.051	1
ATP2B4	0.0783324	0.13199	0.709	0.627	1
SRGAP1	0.0786258	-1.19412	0.031	0.073	1
MIER2	0.0786995	0.514898	0.134	0.085	1
USP48	0.078715	-0.568696	0.079	0.135	1
ST6GALNAC6	0.0788294	1.01627	0.087	0.05	1
ARL1	0.0788358	-0.566386	0.189	0.255	1
TAMALIN	0.0788895	-1.28824	0.016	0.051	1
TPST2	0.0789395	-0.481916	0.26	0.328	1
MRPL11	0.0790164	-0.482155	0.213	0.283	1
AP2A2	0.0790286	0.152328	0.803	0.7	1
SF3B3	0.0790664	-0.62528	0.094	0.153	1
CPSF6	0.0791435	-0.542818	0.102	0.163	1
LMBR1	0.0791523	-1.23671	0.016	0.051	1
GUCD1	0.0791787	-0.919463	0.039	0.084	1
SP140	0.079195	0.62408	0.157	0.105	1
PLBD1	0.0793462	-0.252118	0.984	0.986	1
GYG1	0.0793613	-1.34907	0.165	0.223	1
HPS1	0.0794102	-0.75773	0.087	0.143	1
FAAP20	0.0794149	-1.21024	0.016	0.051	1
RRS1	0.0795461	-1.15579	0.016	0.051	1
FAM117A	0.0796861	-0.371994	0.37	0.442	1
DYNLL1	0.0797497	0.148636	0.811	0.724	1
CSNK1G3	0.0797827	-0.594906	0.126	0.19	1
NUDT16	0.0797916	-1.12778	0.016	0.051	1
THOC7	0.0800126	-0.544549	0.339	0.4	1
SHTN1	0.0800533	0.267111	0.551	0.461	1
ARHGEF3	0.0803462	-0.847672	0.008	0.038	1
IL21R	0.0804214	0.600996	0.189	0.133	1
CREB3L4	0.0804761	1.11169	0.063	0.032	1
PRKCB	0.0806826	0.116568	0.811	0.74	1
MAP2K7	0.0807211	0.494019	0.157	0.104	1
WRN	0.080914	0.609185	0.142	0.092	1
RAPGEF1	0.0810819	-0.247642	0.591	0.646	1
GTF2H5	0.0810879	-0.507017	0.11	0.173	1
CSK	0.0811077	0.343307	0.323	0.254	1
CRTC3	0.0812294	-0.588754	0.205	0.272	1
CR1	0.0812296	-1.0337	0.205	0.265	1
SELENOW	0.0812773	-0.290774	0.819	0.823	1
EEPD1	0.0813302	0.117498	0.764	0.679	1
MUS81	0.081364	0.707295	0.126	0.08	1
OARD1	0.0813829	-0.910682	0.055	0.103	1
AGFG2	0.0814011	0.864525	0.079	0.044	1
RNASEH2B	0.0814621	0.271041	0.504	0.424	1
JAML	0.0814794	-1.03257	0.22	0.278	1
GMPPB	0.0814868	-0.673643	0.165	0.228	1
LGALS4	0.0817297	1.04214	0.063	0.032	1
AAAS	0.0817789	-1.08471	0.024	0.062	1
IDNK	0.0817789	-1.06269	0.024	0.062	1
RBM34	0.0818163	-0.529702	0.276	0.338	1
SETX	0.0820038	0.427187	0.213	0.151	1
ATP6V0A1	0.0820212	-0.685653	0.26	0.32	1
ZCCHC10	0.0820578	-0.857941	0.071	0.122	1
MRI1	0.0821816	0.532261	0.205	0.146	1
CDIP1	0.0822261	0.689593	0.126	0.08	1
DBNL	0.0823553	-0.428704	0.465	0.506	1
PDRG1	0.0824616	-0.888314	0.071	0.122	1
SF3B4	0.0824983	-0.649127	0.11	0.169	1
XRRA1	0.0825524	-1.68417	0	0.023	1
CLOCK	0.0825572	-1.7952	0	0.023	1
MLH3	0.0825572	-1.7952	0	0.023	1
MGC134105.orth	0.0825628	-2.76824	0	0.023	1
RSAD2	0.0825642	-2.32572	0	0.023	1
MICALL2	0.0825686	-2.46658	0	0.023	1
TCP11L1	0.0825718	-1.62528	0	0.023	1
THEM6	0.0825718	-1.62528	0	0.023	1
CCDC6	0.0827448	-0.978917	0.039	0.083	1
RAB3GAP1	0.0827858	-0.549331	0.181	0.248	1
CD4H9orf78	0.0828268	-0.437208	0.323	0.392	1
ATP5MK	0.083056	-0.379893	0.378	0.449	1
SP100	0.0831205	-0.372662	0.417	0.499	1
MAPK6	0.0833235	0.256163	0.409	0.329	1
SPAG9	0.0833777	0.249484	0.433	0.35	1
TOM1	0.0833894	-0.406125	0.425	0.484	1
CALR	0.0833976	0.121346	0.961	0.898	1
FOXP1	0.083406	-0.470952	0.15	0.217	1
STPG1	0.0834198	0.37472	0.071	0.037	1
ENSFCAG00000050268	0.0835486	-1.78178	0.024	0.061	1
ENSFCAG00000044337	0.0835588	0.0720762	1	1	1
PPM1H	0.083676	-0.777283	0.205	0.267	1
WAC	0.0836908	-0.52031	0.134	0.197	1
CCDC171	0.0837567	-1.39787	0.008	0.037	1
ENSFCAG00000050061	0.0837567	-1.39787	0.008	0.037	1
ACAT1	0.0837612	0.141827	0.772	0.678	1
WTAP	0.0838592	-0.559692	0.213	0.281	1
NRADD	0.0839147	-1.32572	0.008	0.037	1
ZNF446	0.0839147	-1.32572	0.008	0.037	1
SMAD2	0.0839452	-0.566604	0.157	0.223	1
CSF2RA	0.0839886	-0.229967	0.835	0.854	1
SFMBT2	0.0839984	-0.510637	0.157	0.225	1
MTLN	0.0840964	-0.88162	0.039	0.083	1
OGA	0.0841418	-0.630994	0.15	0.213	1
SERPINB8	0.0843121	0.123802	0.756	0.668	1
GIMAP1	0.0843776	0.334592	0.409	0.326	1
CCDC149	0.0846212	1.58117	0.031	0.012	1
CYP24A1	0.0846212	1.58117	0.031	0.012	1
SLC25A10	0.0846212	1.58117	0.031	0.012	1
WIZ	0.0846212	1.58117	0.031	0.012	1
ENSFCAG00000041824	0.0846212	1.58117	0.031	0.012	1
ENSFCAG00000052970	0.0846558	0.421718	0.197	0.138	1
FAM13A	0.0846967	-0.734904	0.134	0.193	1
IL11RA	0.0847265	0.77911	0.102	0.062	1
PRPF18	0.0847868	-0.596711	0.118	0.179	1
MRPL45	0.0848069	-0.657701	0.071	0.123	1
UBE4A	0.084859	-0.636868	0.228	0.29	1
DOHH	0.0849308	0.581171	0.15	0.099	1
ENSFCAG00000034055	0.0849561	-0.646975	0.079	0.133	1
STK25	0.0849953	-0.454066	0.244	0.314	1
C1QTNF6	0.0851262	1.37472	0.031	0.012	1
DCLRE1A	0.0851262	1.47426	0.031	0.012	1
HEXIM2	0.0851262	1.47426	0.031	0.012	1
UBE2M	0.0851444	-0.511109	0.157	0.224	1
ARL9	0.0851626	-1.12778	0.031	0.072	1
CLCN6	0.0851898	-1.31334	0.016	0.05	1
TUT4	0.0852357	-0.802818	0.047	0.093	1
SERPINF1	0.0853101	0.51746	0.157	0.106	1
MAN1A1	0.0854434	-0.693123	0.283	0.347	1
INTS8	0.0854722	-1.26271	0.016	0.05	1
SLC27A4	0.0854806	1.13656	0.079	0.045	1
GAPDHS	0.085523	3.54465	0.008	0.001	1
PIAS1	0.0855766	-0.467018	0.52	0.552	1
NLRP12	0.0855784	-1.53857	0.063	0.11	1
[truncated: 9,861 more rows]

## Sheet: Cluster_4
	p_val	avg_log2FC	pct.1	pct.2	p_val_adj
PKIB	5.38138e-111	7.62525	0.548	0.006	6.38232e-107
C19orf33	5.38225e-93	4.89527	0.952	0.088	6.38334e-89
FLT3	9.56059e-68	4.15648	0.742	0.066	1.13389e-63
SLC27A3	4.44842e-65	4.81046	0.484	0.02	5.27583e-61
PPP1R14A	2.07079e-55	3.7255	0.742	0.089	2.45596e-51
SERPINB9	3.19619e-54	4.10358	0.613	0.054	3.79069e-50
DBN1	1.23295e-52	4.2521	0.516	0.036	1.46228e-48
ASGR1	3.78705e-51	4.70758	0.468	0.029	4.49144e-47
PLAC8B	9.83299e-49	5.67106	0.258	0.004	1.16619e-44
BCAS4	2.89086e-43	3.90323	0.452	0.034	3.42856e-39
ENSFCAG00000042349	1.52694e-41	4.71412	0.258	0.007	1.81095e-37
ENSFCAG00000052091	4.07733e-39	7.54553	0.161	0	4.83572e-35
HLA-DRA	1.04916e-38	1.55468	1	0.997	1.2443e-34
FCRL4	3.28636e-38	3.51236	0.516	0.057	3.89763e-34
CAMK2A	5.29721e-38	1.02329	1	1	6.2825e-34
MIP-2BETA.orth	5.5418e-38	-6.64622	0.177	0.986	6.57257e-34
BHLHE40	9.04164e-37	2.66547	0.903	0.223	1.07234e-32
RAMP1	5.39502e-36	2.51987	0.984	0.453	6.3985e-32
ENSFCAG00000045828	1.76515e-35	2.00985	1	0.793	2.09347e-31
PLAC8A.orth	2.94002e-35	4.25422	0.468	0.051	3.48686e-31
ABI3	5.6207e-35	2.56598	0.806	0.176	6.66615e-31
GGH	7.82856e-35	-3.61743	0.323	0.976	9.28467e-31
ENSFCAG00000046253	1.02436e-34	2.49286	1	0.754	1.21489e-30
SUB1	1.51487e-33	2.50878	1	0.636	1.79663e-29
ILF2	2.11294e-33	2.44978	0.968	0.422	2.50594e-29
LCN2	2.47743e-33	-5.51552	0.113	0.935	2.93823e-29
CTSH	2.23851e-32	1.78188	1	0.888	2.65487e-28
BOC	3.31433e-32	5.96056	0.161	0.002	3.9308e-28
P2RY10	1.30154e-31	6.40802	0.145	0.001	1.54363e-27
SYNGR2	1.55523e-31	1.64157	1	0.91	1.84451e-27
DUSP1	3.53437e-31	-1.72516	0.968	1	4.19177e-27
FHL2	4.42031e-31	2.39868	0.806	0.204	5.24248e-27
PLIN2	5.94123e-31	-3.69044	0.484	0.965	7.0463e-27
CST3	6.22591e-31	1.54421	1	1	7.38393e-27
CHI3L1	1.36944e-30	-2.99573	0.516	0.972	1.62416e-26
CD59	1.70739e-30	4.08609	0.274	0.016	2.02496e-26
PSAP	2.63178e-30	-1.40114	0.952	1	3.1213e-26
STOM	3.74828e-30	2.54587	0.855	0.281	4.44546e-26
NFKBIA	5.70866e-30	-2.85385	0.677	0.993	6.77048e-26
FCER2	6.57051e-30	2.65155	0.71	0.16	7.79263e-26
CD1E	1.47136e-29	3.61076	0.371	0.037	1.74503e-25
TUBA1A	2.1492e-29	2.2779	0.984	0.538	2.54895e-25
UPP1	1.17589e-28	-2.79942	0.258	0.955	1.3946e-24
AGBL4	1.31395e-28	3.89345	0.29	0.021	1.55834e-24
CD300H	1.43188e-28	4.08609	0.274	0.018	1.69821e-24
FCRL5	4.49747e-28	4.1792	0.242	0.013	5.33399e-24
KIRREL1	6.88349e-28	6.25602	0.129	0.001	8.16382e-24
FCRL3	8.14824e-28	7.54553	0.113	0	9.66382e-24
IL1B	8.54929e-28	-6.67032	0.048	0.843	1.01395e-23
TALDO1	1.08572e-27	-1.68962	0.968	0.995	1.28767e-23
TCEA3	2.27593e-27	6.01209	0.161	0.004	2.69925e-23
TGFBI	3.48756e-27	-1.85824	0.71	0.997	4.13625e-23
TNFAIP3	5.79351e-27	-3.70954	0.355	0.904	6.8711e-23
FECA-DRB	8.20917e-27	2.02418	1	0.975	9.73608e-23
ENSFCAG00000045369	9.47872e-27	1.14174	1	0.923	1.12418e-22
PDE4B	3.4292e-26	-2.35613	0.468	0.972	4.06703e-22
NFKBIZ	3.51039e-26	-6.52548	0.065	0.813	4.16332e-22
NME1	3.51288e-26	2.36027	0.645	0.141	4.16627e-22
TYROBP	5.18382e-26	-1.11658	0.952	1	6.14802e-22
GSTP1	1.38701e-25	-1.57608	0.871	0.991	1.645e-21
AXL	1.39357e-25	3.67106	0.29	0.025	1.65277e-21
TMSB10	1.58895e-25	0.966849	1	1	1.88449e-21
GSN	1.68957e-25	2.12562	0.935	0.41	2.00383e-21
ENSFCAG00000026006	1.80272e-24	-3.81046	0.177	0.84	2.13802e-20
BCL2A1	2.20401e-24	-1.33116	0.968	1	2.61395e-20
PHLDA1	2.59542e-24	-1.9008	0.871	0.987	3.07816e-20
SLC30A4	2.80811e-24	3.58359	0.306	0.03	3.33042e-20
SLC25A4	3.08473e-24	2.58359	0.5	0.086	3.65849e-20
SLC38A5	9.18563e-24	3.50113	0.274	0.024	1.08942e-19
IFI30	1.17428e-23	1.58877	0.984	0.707	1.3927e-19
LRBA	1.17626e-23	3.21734	0.339	0.039	1.39504e-19
FCER1A	1.20684e-23	5.08609	0.161	0.006	1.43131e-19
VCAN	1.30841e-23	-7.85715	0	0.743	1.55178e-19
CEBPD	1.4747e-23	-1.83497	0.871	0.982	1.74899e-19
RGS2	1.72844e-23	-3.10626	0.306	0.897	2.04993e-19
TAMALIN	2.02321e-23	3.2976	0.306	0.031	2.39953e-19
GNG10	2.10062e-23	-1.21736	1	1	2.49134e-19
SKAP1	5.48244e-23	3.20639	0.306	0.032	6.50217e-19
CHPT1	1.16992e-22	-1.96018	0.548	0.949	1.38752e-18
RNASE6	1.35692e-22	-1.81907	0.726	0.99	1.60931e-18
ENSFCAG00000053793	1.75908e-22	1.40895	1	0.782	2.08627e-18
ENSFCAG00000003348	1.95936e-22	-1.19258	1	1	2.3238e-18
OSM	2.47683e-22	-3.41437	0.145	0.83	2.93752e-18
ACTG1	2.78123e-22	0.805003	1	1	3.29854e-18
PSTPIP1	4.02359e-22	-1.94409	0.5	0.937	4.77198e-18
CCL21	5.02951e-22	4.00036	0.339	0.045	5.965e-18
LAMP1	5.0965e-22	-1.77924	0.532	0.947	6.04445e-18
ENSFCAG00000038978	6.57232e-22	-2.3563	0.29	0.898	7.79477e-18
FUCA2	7.44337e-22	1.73835	0.935	0.446	8.82783e-18
CXCL8	1.41834e-21	-8.77887	0	0.706	1.68216e-17
DNAJB5	1.52916e-21	3.72352	0.21	0.014	1.81358e-17
TMEM35B	1.63064e-21	-2.3844	0.355	0.882	1.93394e-17
RPS27A	2.05418e-21	0.655235	1	1	2.43626e-17
SRGN	2.70987e-21	-1.62829	0.887	0.997	3.2139e-17
CKB	4.43675e-21	2.21285	0.742	0.255	5.26199e-17
TPST1	5.631e-21	1.96177	0.677	0.179	6.67837e-17
CRHBP	1.66477e-20	4.96056	0.129	0.004	1.97442e-16
FLAI-K	1.87217e-20	-0.869511	1	1	2.22039e-16
FCRLB	1.88266e-20	5.30849	0.097	0.001	2.23284e-16
EEPD1	1.88669e-20	-4.1877	0.081	0.725	2.23761e-16
ENSFCAG00000004182	2.70656e-20	7.78653	0.081	0	3.20998e-16
GDI2	2.91597e-20	1.52063	0.919	0.547	3.45834e-16
RPS26	3.40689e-20	0.653172	1	1	4.04057e-16
SOD2	3.4428e-20	-3.64474	0.113	0.767	4.08316e-16
RPS3A	3.93062e-20	0.502722	1	1	4.66171e-16
PRR7	4.07466e-20	2.72352	0.371	0.057	4.83255e-16
AUH	4.09381e-20	-2.81346	0.339	0.831	4.85526e-16
PIGS	4.25743e-20	1.44224	0.968	0.656	5.04931e-16
ENSFCAG00000047778	4.34515e-20	-1.65253	0.71	0.927	5.15334e-16
PGD	4.72758e-20	-1.58003	0.694	0.962	5.60692e-16
DEFB1	5.32651e-20	-3.02047	0.161	0.782	6.31724e-16
CD14	6.01135e-20	-5.70751	0.016	0.675	7.12946e-16
ECM1	6.77311e-20	-2.68094	0.21	0.821	8.03291e-16
SLC11A1	8.84665e-20	-4.99428	0.032	0.682	1.04921e-15
EBI3	9.39075e-20	1.61849	0.903	0.419	1.11374e-15
ATP6V0C	9.85919e-20	-1.16677	0.935	0.993	1.1693e-15
PNRC1	1.06847e-19	-1.52969	0.839	0.954	1.26721e-15
SYTL1	1.56344e-19	1.99094	0.323	0.041	1.85424e-15
ENSFCAG00000041619	2.06703e-19	-1.44012	0.855	0.972	2.4515e-15
ZNF414	2.41348e-19	-2.42926	0.29	0.831	2.86238e-15
NCF2	4.28216e-19	-3.89595	0.081	0.699	5.07864e-15
CTSD	4.95612e-19	-2.55396	0.29	0.797	5.87795e-15
MIF	6.72921e-19	1.27676	0.984	0.689	7.98084e-15
DENND5A	6.83429e-19	-2.71304	0.306	0.809	8.10546e-15
NCF4	8.91508e-19	-2.4657	0.194	0.812	1.05733e-14
SELL	1.21783e-18	-2.13031	0.387	0.878	1.44435e-14
KIF2A	1.87467e-18	2.11988	0.629	0.186	2.22336e-14
PFN1	2.00409e-18	0.488798	1	1	2.37686e-14
OGFRL1	2.63697e-18	-4.86344	0.065	0.674	3.12744e-14
CNN2	2.64362e-18	1.48916	0.855	0.377	3.13534e-14
NFE2L2	2.92654e-18	-1.27502	0.935	0.984	3.47088e-14
PTH1R	3.07507e-18	3.3271	0.194	0.015	3.64703e-14
GNG5B	3.22113e-18	0.771778	1	0.977	3.82026e-14
IRF1	3.56731e-18	-2.35908	0.452	0.893	4.23083e-14
CALML4	3.87238e-18	2.15743	0.597	0.167	4.59265e-14
JUN	4.86009e-18	-2.317	0.452	0.877	5.76407e-14
AK1	6.75868e-18	3.60067	0.21	0.019	8.0158e-14
ENSFCAG00000050389	6.97729e-18	2.00203	0.613	0.177	8.27507e-14
PLVAP	8.0332e-18	5.50113	0.097	0.002	9.52738e-14
LBH	8.4402e-18	4.3756	0.145	0.008	1.00101e-13
SOD1	8.49719e-18	1.45901	0.887	0.409	1.00777e-13
BTG1	9.31086e-18	-1.68602	0.935	0.994	1.10427e-13
RBM38	1.574e-17	2.24959	0.468	0.102	1.86677e-13
NME2	1.79615e-17	0.685732	1	0.99	2.13023e-13
RPL18	1.81204e-17	0.596916	1	0.999	2.14907e-13
HEXB	2.04816e-17	-1.6584	0.5	0.9	2.42912e-13
SLC38A1	2.44171e-17	4.44866	0.129	0.006	2.89587e-13
ENSFCAG00000053087	2.5027e-17	2.27874	0.516	0.132	2.9682e-13
ZNF366	3.11888e-17	4.76417	0.113	0.004	3.699e-13
ACAP1	6.71276e-17	-3.22376	0.097	0.679	7.96134e-13
CSF2RB	7.78911e-17	-2.2315	0.306	0.808	9.23788e-13
GJC2	7.84926e-17	6.40802	0.081	0.001	9.30922e-13
CDH1	8.06531e-17	5.67106	0.081	0.001	9.56546e-13
SMARCD3	8.06531e-17	5.67106	0.081	0.001	9.56546e-13
ENSFCAG00000040214	8.9039e-17	1.89576	0.565	0.149	1.056e-12
HSPA8	9.85131e-17	0.758555	1	0.994	1.16837e-12
VSIR	1.21236e-16	-1.24574	0.871	0.97	1.43786e-12
GCSAM	1.56491e-16	7.25602	0.065	0	1.85598e-12
CADM3	1.56493e-16	6.40802	0.065	0	1.85601e-12
IMMP1L	1.69069e-16	3.84509	0.161	0.011	2.00516e-12
PNPLA2	1.77356e-16	-2.60119	0.258	0.757	2.10345e-12
ENSFCAG00000052652	1.80683e-16	3.73817	0.161	0.011	2.1429e-12
HMGN1	1.89729e-16	2.24149	0.613	0.198	2.25019e-12
TAGAP	4.07442e-16	-2.29112	0.532	0.855	4.83227e-12
MCEMP1	4.97002e-16	-4.02661	0.032	0.614	5.89445e-12
SGK1	5.26059e-16	-3.15613	0.258	0.744	6.23907e-12
TLR4	5.64459e-16	-4.56735	0.032	0.599	6.69449e-12
ISOC2	6.49551e-16	1.35379	0.823	0.31	7.70368e-12
CD300LF	9.24177e-16	-1.46641	0.661	0.918	1.09607e-11
ENSFCAG00000052504	9.97783e-16	4.89345	0.097	0.003	1.18337e-11
INCA1	9.97783e-16	4.89345	0.097	0.003	1.18337e-11
RAB30	9.97783e-16	4.89345	0.097	0.003	1.18337e-11
ENSFCAG00000048073	1.2358e-15	-3.29665	0.129	0.661	1.46566e-11
ENSFCAG00000039909	1.29289e-15	3.2381	0.194	0.019	1.53336e-11
NAGA	1.33093e-15	1.50113	0.806	0.358	1.57848e-11
ZEB2	1.44218e-15	-1.76577	0.613	0.882	1.71042e-11
ENSFCAG00000052900	1.4524e-15	-1.18341	0.694	0.995	1.72255e-11
LIPA	1.62147e-15	-4.45048	0.032	0.589	1.92306e-11
LITAF	1.62249e-15	-2.04186	0.306	0.825	1.92427e-11
S100A11	1.74939e-15	-1.00376	0.935	0.996	2.07478e-11
PPA1	1.77322e-15	1.74463	0.613	0.189	2.10304e-11
ALOX5AP	2.06628e-15	-4.07522	0.081	0.632	2.45061e-11
GMFG	2.31354e-15	-0.856079	0.968	0.996	2.74385e-11
RGS10	3.03845e-15	1.28242	0.919	0.506	3.6036e-11
DSE	4.32753e-15	3.2381	0.21	0.024	5.13245e-11
SPINT2	5.18802e-15	1.43597	0.839	0.443	6.15299e-11
ST3GAL4	5.37761e-15	1.41771	0.855	0.452	6.37785e-11
ENSFCAG00000050974	5.46477e-15	-2.27871	0.435	0.827	6.48122e-11
BTG2	6.33373e-15	-1.55365	0.726	0.97	7.5118e-11
CFD	7.04779e-15	-0.766412	0.984	1	8.35868e-11
CYBB	9.12626e-15	-3.39195	0.081	0.617	1.08237e-10
KLF10	9.27986e-15	1.14468	1	0.626	1.10059e-10
PLXNC1	9.76442e-15	-2.78016	0.145	0.666	1.15806e-10
KLF6	1.26006e-14	-1.25861	0.823	0.95	1.49443e-10
IFRD1	1.55665e-14	-3.12417	0.161	0.669	1.84619e-10
GMPS	1.64223e-14	1.54813	0.661	0.232	1.94768e-10
RFLNB	2.56326e-14	-5.33035	0.032	0.563	3.04002e-10
MAFB	3.4611e-14	-4.303	0.048	0.572	4.10486e-10
IER3	3.94361e-14	-4.78119	0.048	0.57	4.67712e-10
TEX14	4.2849e-14	-2.0791	0.677	0.916	5.08189e-10
RPS5	5.244e-14	0.529586	1	1	6.21939e-10
SSR4	5.371e-14	0.741681	1	0.91	6.37001e-10
RPL5	6.20827e-14	0.514795	1	0.999	7.363e-10
ORTHO.323	6.38042e-14	0.438345	1	1	7.56718e-10
ENSFCAG00000030029	6.44936e-14	-4.06872	0.065	0.592	7.64894e-10
ENSFCAG00000033007	6.72956e-14	-1.57478	0.613	0.886	7.98126e-10
CSF1R	7.03246e-14	-1.26759	0.726	0.923	8.34049e-10
RPL12	7.61065e-14	0.576792	1	1	9.02623e-10
C3	7.66996e-14	-4.38829	0.032	0.549	9.09657e-10
SLC25A3	7.88386e-14	0.751597	0.984	0.904	9.35026e-10
FOLR2	8.06852e-14	-2.72218	0.177	0.66	9.56927e-10
PLAUR	8.66092e-14	-1.33744	0.742	0.979	1.02719e-09
CD81	8.86888e-14	0.618834	1	0.992	1.05185e-09
RPL22	1.1086e-13	0.60122	1	0.996	1.3148e-09
ENSFCAG00000046373	1.18413e-13	0.486153	1	1	1.40437e-09
CXCR3	1.1842e-13	2.71931	0.258	0.041	1.40447e-09
PHOSPHO1	1.1962e-13	1.76417	0.468	0.123	1.41869e-09
HNMT	1.27763e-13	-1.67835	0.452	0.829	1.51527e-09
TCF7L2	1.31084e-13	-3.77561	0.065	0.571	1.55465e-09
BPI	1.37713e-13	-6.49605	0	0.518	1.63328e-09
CTSS	1.38345e-13	-0.692946	1	1	1.64078e-09
SAT1	1.38557e-13	-1.3166	0.984	0.999	1.64328e-09
GALK1	1.62901e-13	1.71197	0.532	0.16	1.932e-09
LMF1	1.85325e-13	1.89208	0.468	0.127	2.19795e-09
AUTS2	1.9488e-13	2.32425	0.323	0.064	2.31127e-09
SEPTIN6	2.03339e-13	1.24347	0.903	0.568	2.4116e-09
FAM118B	2.17349e-13	1.89627	0.468	0.128	2.57776e-09
H4C16	2.91154e-13	1.397	0.887	0.516	3.45309e-09
CLEC4E	2.99284e-13	-3.02528	0.145	0.625	3.5495e-09
RPS6	3.39776e-13	0.5991	1	0.993	4.02975e-09
SH2D6	3.46631e-13	5.40802	0.065	0.001	4.11104e-09
IL1RL2	4.06745e-13	3.79659	0.129	0.009	4.824e-09
CLEC12A	4.25484e-13	-1.66693	0.452	0.835	5.04624e-09
RPL9	4.89055e-13	0.492641	1	1	5.80019e-09
FAM20A	5.48604e-13	-5.90684	0	0.497	6.50644e-09
LGALS9	6.69657e-13	-1.33825	0.597	0.915	7.94213e-09
RPS20	6.90068e-13	0.530659	1	1	8.18421e-09
FCGR3A	6.9393e-13	-1.70995	0.355	0.777	8.23001e-09
RPS29	8.88906e-13	0.49937	1	0.999	1.05424e-08
DPYD	8.94541e-13	-4.33877	0.032	0.521	1.06093e-08
CD7	9.18564e-13	6.40802	0.048	0	1.08942e-08
ENSFCAG00000049676	9.18577e-13	6.08609	0.048	0	1.08943e-08
ZBTB46	9.18577e-13	6.08609	0.048	0	1.08943e-08
LMO4	9.55712e-13	3.01898	0.242	0.039	1.13347e-08
DGKA	1.07642e-12	4.30849	0.097	0.005	1.27663e-08
RILPL2	1.15285e-12	-1.45749	0.5	0.828	1.36727e-08
SEMA4A	1.18418e-12	1.18487	0.806	0.358	1.40444e-08
TCP11L1	1.29722e-12	3.50113	0.145	0.013	1.5385e-08
SHISA9	1.38457e-12	-1.9583	0.306	0.725	1.6421e-08
ENSFCAG00000010150	1.39654e-12	0.702965	0.984	0.939	1.6563e-08
CD1A	1.50278e-12	2.07521	0.532	0.186	1.78229e-08
MAP4K1	1.56298e-12	1.22169	0.855	0.427	1.85369e-08
RETREG1	1.80729e-12	4.67106	0.081	0.003	2.14345e-08
NEB	1.8248e-12	3.2976	0.161	0.017	2.16421e-08
C5AR1	1.88245e-12	-5.17522	0.016	0.506	2.23258e-08
HEY2	2.02609e-12	2.56672	0.226	0.034	2.40294e-08
ADK	2.08005e-12	1.69817	0.581	0.215	2.46694e-08
PLEK	2.57924e-12	-1.48514	0.79	0.894	3.05898e-08
GNE	2.58085e-12	2.22696	0.435	0.128	3.06089e-08
DBNL	3.2476e-12	1.02653	0.887	0.479	3.85165e-08
ORTHO.330	3.45357e-12	0.692434	1	0.948	4.09593e-08
PRKCB	3.7806e-12	-1.80872	0.419	0.767	4.48379e-08
GPR108	3.9218e-12	-1.68825	0.371	0.764	4.65125e-08
SAMHD1	4.10595e-12	-1.79313	0.452	0.789	4.86966e-08
HNRNPA3	4.30872e-12	0.923982	0.935	0.695	5.11014e-08
AREG	4.58125e-12	-2.87969	0.339	0.719	5.43337e-08
GLUD1	5.02624e-12	1.21632	0.823	0.423	5.96112e-08
ABRACL	5.17783e-12	0.96683	0.968	0.695	6.14091e-08
NDUFA4	5.43393e-12	1.00955	0.935	0.575	6.44465e-08
HERPUD1	6.34166e-12	0.922744	1	0.948	7.52121e-08
FLYWCH2	6.50587e-12	3.08609	0.161	0.018	7.71597e-08
PHACTR1	6.56502e-12	-1.15449	0.855	0.958	7.78612e-08
IL2RG	6.82989e-12	1.70758	0.597	0.23	8.10025e-08
LPCAT4	7.58713e-12	2.74506	0.21	0.031	8.99833e-08
RPL23A	8.49178e-12	0.424093	1	1	1.00713e-07
ENSFCAG00000015350	8.69771e-12	1.38913	0.71	0.315	1.03155e-07
CELSR1	9.30169e-12	2.2255	0.29	0.059	1.10318e-07
CAT	9.73765e-12	-1.75463	0.419	0.745	1.15489e-07
SUSD6	1.05298e-11	-2.58524	0.177	0.616	1.24884e-07
PID1	1.28343e-11	1.15411	0.694	0.27	1.52214e-07
ARHGAP18	1.3161e-11	2.61897	0.242	0.043	1.56089e-07
ANXA6	1.36772e-11	0.788814	0.984	0.798	1.62211e-07
SLC6A13	1.47942e-11	4.08609	0.097	0.006	1.7546e-07
ENSFCAG00000002858	1.58156e-11	-3.49435	0.032	0.5	1.87572e-07
EIF5A	1.59655e-11	0.889696	0.968	0.745	1.89351e-07
ENSFCAG00000028061	1.6558e-11	0.372336	1	1	1.96378e-07
RPS21	1.91405e-11	0.610851	1	0.989	2.27006e-07
SLC9A9	2.08303e-11	2.27874	0.435	0.137	2.47047e-07
LMNA	2.19214e-11	1.80378	0.613	0.245	2.59988e-07
VAC14	2.24007e-11	1.87664	0.419	0.121	2.65672e-07
ETS2	2.43835e-11	-2.71997	0.129	0.573	2.89189e-07
VPS18	2.59675e-11	1.5392	0.435	0.123	3.07975e-07
RAP1A	2.73459e-11	1.00399	0.919	0.61	3.24323e-07
TSPO	2.80477e-11	-0.641002	0.984	0.995	3.32646e-07
ENSFCAG00000042979	3.18067e-11	0.506671	1	0.991	3.77228e-07
ITGB1	3.55792e-11	1.19464	0.871	0.563	4.2197e-07
B2M	3.56569e-11	-0.646154	1	1	4.22891e-07
RPL24	4.06173e-11	0.434763	1	1	4.81721e-07
ARRB2	4.72102e-11	-1.88272	0.242	0.67	5.59913e-07
CD5	4.94499e-11	4.57152	0.081	0.004	5.86476e-07
CYBRD1	5.12372e-11	4.34913	0.081	0.004	6.07673e-07
GPX4	5.34801e-11	0.931349	0.968	0.638	6.34274e-07
DERL3	5.47174e-11	3.34913	0.129	0.012	6.48949e-07
RPS10	5.55535e-11	0.365482	1	1	6.58865e-07
ENSFCAG00000022178	5.70151e-11	0.907919	0.952	0.858	6.76199e-07
GALNT2	5.80307e-11	-2.97595	0.113	0.543	6.88244e-07
DPP4	5.83202e-11	5.08609	0.065	0.002	6.91678e-07
GNG2	6.02855e-11	-0.99177	0.839	0.945	7.14986e-07
ENSFCAG00000002945	6.63644e-11	0.708118	1	0.858	7.87082e-07
ITGAM	7.30676e-11	-1.5829	0.435	0.764	8.66582e-07
TCIRG1	7.51748e-11	-1.27676	0.565	0.856	8.91573e-07
CASP4	7.63553e-11	-1.06292	0.758	0.906	9.05573e-07
BLVRA	7.66333e-11	-0.997323	0.774	0.897	9.08871e-07
RPL7A	8.12133e-11	0.456857	1	1	9.63189e-07
JPT1	8.18119e-11	1.10567	0.839	0.522	9.70289e-07
PAK1	9.20773e-11	1.6817	0.452	0.142	1.09204e-06
ARPC4	9.31817e-11	0.578299	1	0.947	1.10514e-06
ENSFCAG00000037046	9.55589e-11	0.966054	0.871	0.49	1.13333e-06
S100A4	9.78334e-11	-0.642733	0.968	1	1.1603e-06
MORF4L1	9.92602e-11	0.784104	0.935	0.767	1.17723e-06
CFL1	1.03181e-10	0.376842	1	1	1.22373e-06
LRPAP1	1.17152e-10	-1.54155	0.468	0.772	1.38943e-06
ENSFCAG00000023243	1.1881e-10	0.383232	1	1	1.40909e-06
SLC7A7	1.29803e-10	-2.22469	0.177	0.594	1.53946e-06
IFT74	1.30921e-10	2.44564	0.242	0.047	1.55272e-06
TMEM156	1.46196e-10	2.38565	0.242	0.047	1.73388e-06
EHD1	1.5248e-10	-2.27456	0.258	0.642	1.80841e-06
FXYD6	1.57785e-10	1.56598	0.581	0.23	1.87133e-06
ENHO	1.59139e-10	2.8637	0.177	0.026	1.88739e-06
RPL8	1.60592e-10	0.467653	1	1	1.90462e-06
SNX8	1.79711e-10	1.14667	0.758	0.393	2.13137e-06
IL1A	1.81437e-10	-6.57746	0	0.425	2.15184e-06
SERPINB8	1.98048e-10	-1.81018	0.355	0.697	2.34885e-06
RPL19	2.26009e-10	0.435525	1	1	2.68047e-06
TARM1	2.38663e-10	1.44224	0.581	0.225	2.83055e-06
ZSWIM6	2.56934e-10	-2.39369	0.177	0.579	3.04723e-06
CLEC2D	2.68377e-10	-0.584548	0.968	1	3.18295e-06
PRKCQ	2.81474e-10	3.08609	0.161	0.022	3.33828e-06
IMPDH2	3.18825e-10	1.35408	0.71	0.348	3.78127e-06
HOMER2	3.21832e-10	-3.00137	0.081	0.498	3.81692e-06
COTL1	3.88912e-10	0.388977	1	1	4.61249e-06
CFAP36	4.0725e-10	2.46942	0.226	0.043	4.82998e-06
TREM1	4.2824e-10	-3.43485	0.081	0.492	5.07892e-06
SGPL1	4.6548e-10	-2.3706	0.177	0.572	5.5206e-06
RTL5	4.69675e-10	0.325557	1	1	5.57034e-06
SNURF	4.79244e-10	1.79064	0.419	0.135	5.68383e-06
WARS1	4.82886e-10	-1.27926	0.694	0.892	5.72703e-06
AP1S3	5.07245e-10	3.50113	0.113	0.01	6.01593e-06
TUBB4A	5.27928e-10	3.38565	0.113	0.01	6.26123e-06
CANT1	5.31118e-10	-1.06167	0.726	0.894	6.29906e-06
ECHS1	5.57829e-10	0.864174	0.952	0.613	6.61585e-06
FGD4	5.67648e-10	-1.58805	0.5	0.745	6.73231e-06
IFNGR1	6.3946e-10	-1.51169	0.403	0.727	7.584e-06
ENSFCAG00000031119	7.03545e-10	2.40802	0.226	0.044	8.34405e-06
ENSFCAG00000009764	7.1077e-10	0.518533	1	0.992	8.42974e-06
CUBN	9.03634e-10	-3.45048	0.081	0.481	1.07171e-05
FEM1C	9.30292e-10	-2.42314	0.145	0.55	1.10333e-05
MCL1	9.64101e-10	-1.0577	0.661	0.864	1.14342e-05
DENND1B	9.90108e-10	1.7857	0.371	0.108	1.17427e-05
CKS2	1.05238e-09	1.07188	0.823	0.476	1.24812e-05
FCAR	1.05911e-09	-3.88928	0.032	0.433	1.2561e-05
HCK	1.08092e-09	-4.02765	0.032	0.433	1.28198e-05
RGS19	1.09418e-09	-0.616127	0.984	0.997	1.2977e-05
GYPC	1.10929e-09	1.91617	0.274	0.063	1.31562e-05
CRIP1	1.29674e-09	0.668251	1	1	1.53794e-05
SNX25	1.30644e-09	5.08609	0.048	0.001	1.54943e-05
LTA	1.30644e-09	5.08609	0.048	0.001	1.54943e-05
TSPAN33	1.30644e-09	5.08609	0.048	0.001	1.54943e-05
CCND1	1.30644e-09	5.08609	0.048	0.001	1.54943e-05
GPR33	1.30644e-09	5.08609	0.048	0.001	1.54943e-05
ZEB1	1.35505e-09	4.08609	0.048	0.001	1.60709e-05
CCNL1	1.37568e-09	-0.781714	0.952	0.991	1.63156e-05
ORTHO.250	1.44673e-09	0.663803	0.968	0.826	1.71582e-05
ID2	1.50716e-09	-0.937179	0.968	0.994	1.78749e-05
ZNF428	1.71608e-09	1.64029	0.419	0.137	2.03527e-05
ENSFCAG00000038889	1.92613e-09	0.416906	1	1	2.2844e-05
TMEM144	1.94446e-09	3.44866	0.113	0.011	2.30614e-05
H1-3	2.26911e-09	1.69378	0.403	0.128	2.69117e-05
RPS17	2.30444e-09	0.460247	1	0.998	2.73306e-05
PTPRS	2.37205e-09	4.40802	0.065	0.003	2.81326e-05
NPM1	2.43492e-09	0.700502	0.984	0.831	2.88782e-05
RUNX3	2.63135e-09	1.6767	0.419	0.142	3.12079e-05
ORTHO.2	2.81818e-09	0.417671	1	0.998	3.34236e-05
GSTA4	2.89901e-09	2.62666	0.177	0.029	3.43822e-05
SLC25A48	2.93738e-09	2.0272	0.306	0.082	3.48374e-05
RPS11	3.13972e-09	0.444708	1	0.998	3.72371e-05
ABCB1	3.16413e-09	1.61334	0.484	0.186	3.75265e-05
ARPC5	3.38347e-09	0.52308	1	0.951	4.0128e-05
ORTHO.334	3.89632e-09	0.362487	1	1	4.62103e-05
ZFP36L1	4.15703e-09	-1.38297	0.758	0.85	4.93024e-05
ZFAND5	4.31806e-09	-0.858531	1	0.979	5.12122e-05
SPOCK2	4.73249e-09	3.57152	0.097	0.009	5.61274e-05
LDLR	4.85508e-09	-3.91578	0.032	0.412	5.75813e-05
FBP1	4.90514e-09	3.19301	0.097	0.009	5.8175e-05
PPIB	5.1012e-09	0.463376	1	0.972	6.05002e-05
RAN	5.41045e-09	0.682446	0.952	0.776	6.41679e-05
CYSTM1	5.48233e-09	-2.00137	0.258	0.625	6.50205e-05
IDS	5.51953e-09	3.08609	0.129	0.016	6.54616e-05
PPIF	5.54302e-09	1.33258	0.516	0.198	6.57402e-05
PPP1R14D	5.60849e-09	5.67106	0.032	0	6.65167e-05
RASA4B	5.73984e-09	2.05215	0.274	0.068	6.80745e-05
UBE2F	5.90236e-09	1.22811	0.613	0.273	7.0002e-05
PRRX2	6.68286e-09	3.8637	0.081	0.006	7.92588e-05
ST6GAL1	6.77726e-09	-2.47908	0.194	0.552	8.03783e-05
PCBD1	6.8199e-09	-3.52493	0.048	0.425	8.0884e-05
DRAM1	6.94517e-09	-2.1824	0.145	0.527	8.23697e-05
ENSFCAG00000027054	7.13464e-09	-2.51679	0.145	0.516	8.46169e-05
AGAP1	7.51716e-09	-1.70832	0.387	0.684	8.91535e-05
CD46	7.5434e-09	-1.03416	0.806	0.91	8.94647e-05
PLOD1	7.84614e-09	-2.38603	0.129	0.504	9.30552e-05
SNRPG.orth.1	8.06069e-09	0.816227	0.903	0.519	9.55998e-05
IGSF6	8.52295e-09	-4.19003	0.016	0.385	0.000101082
CAP1	9.37531e-09	0.558923	0.984	0.881	0.000111191
YBX1	9.44446e-09	0.456381	1	0.987	0.000112011
ENSFCAG00000041947	1.03264e-08	0.336844	1	1	0.000122471
ADGRE5	1.04116e-08	-1.24183	0.726	0.889	0.000123482
ENSFCAG00000002344	1.04661e-08	0.941369	0.823	0.475	0.000124128
HSPD1	1.04677e-08	0.996061	0.774	0.414	0.000124146
RPL15	1.07304e-08	0.452628	1	0.997	0.000127262
TRMT112	1.07388e-08	0.958141	0.774	0.407	0.000127362
HMGB2	1.10599e-08	0.941704	0.855	0.53	0.000131171
ARPC1A	1.17251e-08	0.330235	1	1	0.00013906
ENSFCAG00000040474	1.17836e-08	1.08363	1	0.993	0.000139754
ARHGAP22	1.19248e-08	-3.05141	0.065	0.434	0.000141428
RPL3	1.20422e-08	0.472576	1	0.988	0.00014282
NLRP3	1.25257e-08	-3.23041	0.065	0.433	0.000148554
RPS12	1.29481e-08	0.486482	1	0.999	0.000153564
RPL32	1.34081e-08	0.31948	1	1	0.00015902
ARHGEF10L	1.38257e-08	-2.37698	0.097	0.475	0.000163973
TM9SF4	1.42418e-08	-2.87198	0.081	0.448	0.000168908
RPLP0	1.46175e-08	0.386544	1	1	0.000173364
TANK	1.47682e-08	-1.65244	0.323	0.652	0.000175151
MYC	1.56353e-08	1.22913	0.565	0.24	0.000185434
SSR2	1.6082e-08	-0.60256	1	0.996	0.000190733
RMDN3	1.62531e-08	2.82306	0.145	0.022	0.000192762
FBXL5	1.66858e-08	-2.01325	0.242	0.579	0.000197893
AURKB	1.67899e-08	2.76417	0.145	0.022	0.000199128
MAN2B1	1.68809e-08	-0.643707	0.968	0.996	0.000200207
GADD45A	1.75263e-08	-3.20623	0.097	0.462	0.000207861
CTLA4	1.78307e-08	-3.63728	0.032	0.393	0.000211472
CBFA2T3	1.86431e-08	1.59305	0.355	0.11	0.000221107
MEFV	1.90989e-08	-3.41176	0.048	0.41	0.000226513
PLBD1	2.0042e-08	-0.862055	0.984	0.986	0.000237699
CCPG1	2.07866e-08	-1.92513	0.242	0.59	0.000246529
HNRNPK	2.10968e-08	0.565072	1	0.849	0.000250208
ADAM17	2.27194e-08	-1.61336	0.371	0.671	0.000269452
RPS8	2.2737e-08	0.406115	1	0.999	0.000269661
PICALM	2.43708e-08	-1.36366	0.597	0.796	0.000289038
RPL13A	2.47331e-08	0.414858	1	1	0.000293335
DDIT4	2.49607e-08	0.94057	0.774	0.434	0.000296033
LSM6	2.52054e-08	1.13113	0.677	0.354	0.000298936
PAK1IP1	2.60632e-08	1.95485	0.29	0.081	0.000309109
GIMAP2	2.64302e-08	-3.44008	0.081	0.437	0.000313462
ATP8B2	2.77673e-08	2.39422	0.194	0.039	0.00032932
IDH2	3.03926e-08	0.676608	0.984	0.802	0.000360457
TMBIM6	3.15223e-08	-0.730523	0.935	0.96	0.000373855
IFNGR2	3.16832e-08	-1.23491	0.548	0.759	0.000375763
ELOA	3.2626e-08	0.350127	1	1	0.000386944
CARD10	3.33102e-08	2.88446	0.129	0.018	0.000395059
ORMDL2	3.38724e-08	1.34416	0.435	0.155	0.000401727
SNRPD1	3.38774e-08	0.864307	0.887	0.548	0.000401786
PPP1R15A	3.39317e-08	-1.4028	0.613	0.814	0.00040243
LCP1	3.43754e-08	0.524399	1	0.991	0.000407692
EGR1	3.57827e-08	-2.89119	0.145	0.495	0.000424383
B3GNT7	3.66062e-08	4.34913	0.065	0.004	0.00043415
IL17B	3.66062e-08	4.34913	0.065	0.004	0.00043415
TUFM	3.69885e-08	0.885331	0.806	0.462	0.000438684
MYL6	3.72937e-08	0.334172	1	0.998	0.000442304
DTX3	3.77847e-08	4.08609	0.065	0.004	0.000448126
ZNF608	3.77847e-08	4.08609	0.065	0.004	0.000448126
FTH1	3.83861e-08	-0.455342	1	1	0.000455259
ARL1	3.91679e-08	1.18702	0.548	0.23	0.000464531
CD79A	3.9747e-08	3.89345	0.081	0.007	0.000471399
PEAR1	3.9747e-08	3.89345	0.081	0.007	0.000471399
FCRLA	4.02344e-08	2.82306	0.065	0.004	0.00047718
CCL8	4.39653e-08	-5.31905	0.016	0.365	0.000521429
FBL	4.43064e-08	1.02548	0.742	0.405	0.000525474
ESYT1	4.81526e-08	1.50113	0.419	0.154	0.000571089
ENSFCAG00000038141	5.25678e-08	0.629563	1	0.804	0.000623454
NT5C	5.31174e-08	2.03547	0.274	0.076	0.000629972
PRR18	5.61364e-08	1.81307	0.274	0.074	0.000665777
TSPAN3	5.7579e-08	1.50113	0.435	0.166	0.000682887
IGSF3	5.81724e-08	2.16553	0.21	0.047	0.000689924
TLN1	5.91087e-08	-0.930715	0.774	0.887	0.000701029
ACAD9	6.06729e-08	-2.19931	0.339	0.613	0.000719581
ADAMTS6	6.15998e-08	-3.2122	0.065	0.41	0.000730574
RASSF4	6.20617e-08	0.906359	0.839	0.608	0.000736052
PLK3	6.29416e-08	-2.1103	0.194	0.538	0.000746487
NFIL3	6.47104e-08	-1.95444	0.226	0.56	0.000767465
CD163	6.56067e-08	-2.03354	0.21	0.539	0.000778096
WDR1	6.63731e-08	0.672058	0.968	0.75	0.000787185
ENSFCAG00000052102	6.73315e-08	3.50113	0.097	0.01	0.000798551
CEP85	7.31169e-08	0.35519	1	1	0.000867166
ATF3	7.4549e-08	-1.3109	0.484	0.728	0.000884151
ENSFCAG00000036661	7.5712e-08	1.18167	0.548	0.24	0.000897945
BCL3	7.69815e-08	-1.40479	0.419	0.703	0.000913001
THAP4	7.98428e-08	2.06723	0.258	0.069	0.000946936
SNX20	8.26551e-08	1.49225	0.387	0.136	0.000980289
DUSP6	8.30621e-08	-3.51196	0.032	0.376	0.000985116
NMNAT2	8.78406e-08	2.50113	0.129	0.019	0.00104179
LIMD2	9.3667e-08	0.652015	0.968	0.785	0.00111089
ITM2B	1.01126e-07	-0.5271	1	0.997	0.00119935
PIK3R5	1.02341e-07	-1.43342	0.387	0.681	0.00121376
HCST	1.03847e-07	4.50113	0.048	0.002	0.00123162
MCM5	1.03847e-07	4.50113	0.048	0.002	0.00123162
ENSFCAG00000047495	1.03847e-07	4.50113	0.048	0.002	0.00123162
IQCE	1.03847e-07	4.50113	0.048	0.002	0.00123162
NIPSNAP1	1.03847e-07	4.50113	0.048	0.002	0.00123162
ST6GALNAC3	1.03847e-07	4.50113	0.048	0.002	0.00123162
CDCA7	1.03847e-07	4.50113	0.048	0.002	0.00123162
TGFBR3	1.03847e-07	4.50113	0.048	0.002	0.00123162
OTUB1	1.05064e-07	0.975172	0.742	0.406	0.00124606
VRK1	1.06794e-07	1.85343	0.274	0.077	0.00126658
SH3BP2	1.06964e-07	-1.02243	0.597	0.82	0.0012686
MS4A7	1.07835e-07	-1.93627	0.194	0.539	0.00127892
ENSFCAG00000027664	1.10465e-07	0.809489	0.855	0.57	0.00131011
ARL6IP1	1.10586e-07	0.881403	0.839	0.518	0.00131155
KCNN4	1.16908e-07	1.49528	0.452	0.186	0.00138653
MGMT	1.19217e-07	1.67801	0.339	0.112	0.00141391
SYNE1	1.24444e-07	-2.65087	0.081	0.419	0.0014759
ENSFCAG00000042997	1.24618e-07	-1.27614	0.371	0.676	0.00147797
STK38L	1.28885e-07	-3.09216	0.081	0.415	0.00152857
RPL35	1.30722e-07	0.312391	1	1	0.00155037
FBXO6	1.30927e-07	0.937702	0.742	0.394	0.0015528
BCL11A	1.31125e-07	1.67581	0.29	0.085	0.00155514
EIF5B	1.345e-07	1.0251	0.661	0.329	0.00159517
EMP3	1.41538e-07	-0.883718	0.758	0.894	0.00167864
DOLPP1	1.4669e-07	2.99863	0.113	0.015	0.00173974
MICAL2	1.5318e-07	1.63863	0.306	0.094	0.00181672
ENSFCAG00000051376	1.6389e-07	-2.7489	0.081	0.414	0.00194373
PLD4	1.67711e-07	1.20474	0.516	0.223	0.00198905
SNAP23	1.6833e-07	0.980121	0.613	0.282	0.00199639
MAML2	1.70463e-07	-2.96484	0.065	0.396	0.00202169
STING1	1.74255e-07	-1.5608	0.226	0.574	0.00206667
KLF2	1.74689e-07	-0.720825	0.919	0.998	0.00207181
MPPE1	1.75274e-07	2.20157	0.194	0.043	0.00207875
SELENOF	1.76606e-07	0.554289	0.952	0.779	0.00209454
LRMDA	1.81996e-07	-1.17238	0.597	0.814	0.00215848
KIAA0513	1.82085e-07	-1.84464	0.242	0.555	0.00215953
ENSFCAG00000042596	1.98102e-07	0.878936	0.742	0.43	0.00234949
BTLA	2.01285e-07	3.34913	0.081	0.008	0.00238724
TOMM6	2.01667e-07	0.740496	0.903	0.721	0.00239177
RER1	2.10396e-07	0.960086	0.726	0.41	0.00249529
CHMP4B	2.12499e-07	-1.0801	0.565	0.768	0.00252024
RTRAF	2.14543e-07	0.552023	1	0.904	0.00254448
FNIP2	2.18547e-07	1.65211	0.468	0.203	0.00259197
H2BC18	2.24032e-07	1.93285	0.29	0.09	0.00265702
SERPINB10	2.26146e-07	-1.63224	0.532	0.759	0.00268209
SLC7A2	2.33424e-07	0.518862	0.984	0.938	0.00276841
BPNT1	2.33973e-07	2.60067	0.145	0.026	0.00277492
RPL27A.orth.1	2.45834e-07	0.438051	1	0.995	0.0029156
NFE2	2.58473e-07	-2.46273	0.113	0.438	0.00306549
PRDX1	2.6239e-07	0.628713	0.984	0.796	0.00311194
YPEL3	2.69672e-07	-1.15106	0.5	0.766	0.00319831
ENSFCAG00000046013	2.79134e-07	1.35429	0.371	0.131	0.00331053
AP1S2	2.81616e-07	-2.37334	0.113	0.439	0.00333996
SRI	2.93528e-07	0.816352	0.823	0.503	0.00348124
CITED2	2.9563e-07	-3.2811	0.113	0.438	0.00350618
IAH1	3.09396e-07	1.51384	0.29	0.087	0.00366944
CSF3R	3.19494e-07	-4.58515	0.016	0.334	0.0037892
CALM1	3.22291e-07	0.46277	0.984	0.97	0.00382237
TNFRSF1A	3.41227e-07	-1.44032	0.435	0.696	0.00404695
HNRNPA2B1	3.45024e-07	0.455616	0.984	0.934	0.00409198
PLD3	3.57989e-07	-2.96103	0.048	0.367	0.00424575
GIMAP4	3.62376e-07	-1.74828	0.258	0.554	0.00429778
TNS3	3.73204e-07	-1.4868	0.323	0.637	0.0044262
PHLDA2	3.80297e-07	-0.817623	0.855	0.978	0.00451033
RBPMS	4.01699e-07	2.54553	0.145	0.027	0.00476415
UQCR10	4.09264e-07	0.708312	0.968	0.749	0.00485387
HOPX	4.19299e-07	-1.72126	0.339	0.614	0.00497289
NPC1	4.56182e-07	-1.44655	0.355	0.653	0.00541031
CLEC7A	4.73318e-07	-2.43354	0.113	0.429	0.00561356
LRRFIP1	4.78781e-07	0.717371	0.968	0.809	0.00567834
ESYT2	4.96042e-07	0.844881	0.742	0.432	0.00588305
CEBPA	5.02337e-07	1.82736	0.21	0.051	0.00595772
SERPINB2	5.02774e-07	-6.45791	0	0.302	0.0059629
LRP1	5.03765e-07	-2.3233	0.129	0.445	0.00597465
ACTR3	5.17773e-07	0.474304	0.984	0.917	0.00614079
ENSFCAG00000042461	5.2098e-07	-5.61954	0	0.301	0.00617882
ENSFCAG00000047013	5.39793e-07	-2.92513	0.081	0.395	0.00640195
RPL6	5.50945e-07	0.310015	1	1	0.0065342
CYB5A	5.59304e-07	1.22696	0.548	0.264	0.00663335
ARHGAP26	5.88134e-07	-3.17757	0.032	0.339	0.00697527
L2HGDH	6.18651e-07	2.67106	0.129	0.022	0.0073372
RPS16	6.22852e-07	0.415073	1	0.991	0.00738702
DIXDC1	6.43465e-07	2.89345	0.097	0.012	0.00763149
PAOX	6.45894e-07	1.63358	0.29	0.091	0.00766031
GRK2	6.4792e-07	-1.89742	0.113	0.444	0.00768433
MAN1A1	6.52026e-07	-3.15946	0.048	0.357	0.00773302
MITF	6.63422e-07	-1.79511	0.226	0.529	0.00786819
MYDGF	7.04326e-07	0.946163	0.694	0.381	0.00835331
METTL15	7.16945e-07	2.50113	0.145	0.028	0.00850297
IRF7	7.18489e-07	-1.48174	0.323	0.625	0.00852128
PTMA	7.31944e-07	0.295937	1	1	0.00868085
MAPK13	7.35364e-07	-6.19584	0	0.295	0.00872141
AFG1L	7.37363e-07	3.34913	0.081	0.009	0.00874513
TBC1D24	7.37363e-07	3.34913	0.081	0.009	0.00874513
ENSFCAG00000052308	7.50002e-07	1.93925	0.21	0.053	0.00889502
AVEN	7.63338e-07	1.58784	0.306	0.101	0.00905319
FUT8	7.64202e-07	1.1752	0.548	0.274	0.00906344
RAB1B	7.73418e-07	0.777544	0.774	0.459	0.00917274
NCF1	7.73662e-07	-1.34257	0.371	0.65	0.00917564
ZNF502	7.80991e-07	2.32056	0.145	0.028	0.00926255
ETNK1	8.16093e-07	-1.71671	0.258	0.547	0.00967886
ELANE	8.79079e-07	0.959336	0.742	0.444	0.0104259
APLP2	8.94073e-07	-3.79655	0.016	0.311	0.0106037
CPD	9.36135e-07	-3.53107	0.032	0.331	0.0111026
TGFBR1	9.58433e-07	1.92855	0.194	0.047	0.011367
SERBP1	9.94022e-07	0.513054	0.984	0.835	0.0117891
ASAH1	1.01255e-06	-0.837632	0.726	0.843	0.0120088
PSMA2	1.07412e-06	0.822213	0.79	0.488	0.0127391
SELPLG	1.1002e-06	0.723523	0.871	0.614	0.0130484
NINJ1	1.11785e-06	-1.60507	0.339	0.605	0.0132577
BCL6B	1.11794e-06	0.471985	1	0.877	0.0132587
DMD	1.12388e-06	-2.48376	0.097	0.406	0.0133292
MXD1	1.13599e-06	-2.32753	0.097	0.408	0.0134728
SLC25A30	1.14161e-06	2.61216	0.129	0.023	0.0135395
HILPDA.orth	1.20636e-06	-2.10828	0.161	0.469	0.0143074
MCTP2	1.21566e-06	-1.81477	0.323	0.592	0.0144177
LCP2	1.2282e-06	-1.04319	0.613	0.792	0.0145664
LANCL1	1.23053e-06	2.40802	0.145	0.028	0.014594
PSMA7	1.23354e-06	0.628945	0.919	0.728	0.0146298
F13A1	1.30465e-06	-1.47499	0.371	0.63	0.0154731
RPS18	1.30701e-06	0.441458	1	0.995	0.0155012
IL1RN	1.32095e-06	-0.88955	0.806	0.941	0.0156665
DHCR24	1.32668e-06	-2.65634	0.145	0.454	0.0157344
TREM2	1.35339e-06	-1.6621	0.145	0.47	0.0160512
ADA	1.35528e-06	1.91617	0.226	0.063	0.0160736
HNRNPD	1.385e-06	0.66969	0.952	0.647	0.0164261
ALDH2	1.40736e-06	1.51162	0.323	0.113	0.0166912
YEATS4	1.417e-06	1.73694	0.29	0.097	0.0168056
SRSF2	1.43638e-06	0.759283	0.758	0.418	0.0170355
PTGR1	1.46546e-06	-4.6854	0	0.281	0.0173803
SOAT1	1.48671e-06	-0.82467	0.839	0.929	0.0176323
LAPTM5	1.50868e-06	-0.355342	1	1	0.017893
EEF1A1.orth	1.51141e-06	0.315733	1	0.999	0.0179254
RNF125	1.52873e-06	1.37402	0.452	0.206	0.0181307
NDUFB4	1.55807e-06	0.672535	0.823	0.463	0.0184787
THOC1	1.56653e-06	1.71686	0.274	0.087	0.018579
TRIB1	1.56657e-06	-3.34853	0.032	0.323	0.0185795
DAD1	1.57011e-06	0.705036	0.887	0.644	0.0186215
ENSFCAG00000000653	1.57607e-06	-0.660421	0.903	0.939	0.0186922
TIMD4	1.59348e-06	2.24959	0.097	0.013	0.0188987
RPL10A	1.61329e-06	0.55676	0.968	0.91	0.0191336
AVPI1	1.61936e-06	2.62666	0.113	0.018	0.0192056
MALT1	1.63937e-06	1.52189	0.403	0.172	0.019443
STX8	1.66012e-06	0.938711	0.613	0.308	0.019689
RPL10	1.71158e-06	0.665329	0.887	0.661	0.0202993
EIF1	1.72031e-06	-0.654083	1	1	0.0204028
TRAF1	1.76849e-06	-2.76149	0.081	0.376	0.0209743
GIMAP5	1.77561e-06	-1.20641	0.323	0.618	0.0210587
RPL36AL	1.79575e-06	0.342231	1	0.993	0.0212976
TPD52	1.82535e-06	2.05635	0.177	0.042	0.0216487
CENPJ	1.83771e-06	3.60067	0.065	0.006	0.0217952
HSH2D	1.83771e-06	3.60067	0.065	0.006	0.0217952
TDRKH	1.83771e-06	3.60067	0.065	0.006	0.0217952
TK1	1.83771e-06	3.60067	0.065	0.006	0.0217952
MB21D2	1.83771e-06	3.60067	0.065	0.006	0.0217952
TSPAN4	1.83771e-06	3.60067	0.065	0.006	0.0217952
SLC43A2	1.84577e-06	-2.54617	0.065	0.36	0.0218908
ABCA1	1.85141e-06	-3.8681	0.016	0.299	0.0219577
ROMO1	1.8536e-06	0.806965	0.758	0.462	0.0219837
ENSFCAG00000049115	1.88317e-06	3.40802	0.065	0.006	0.0223344
AURKAIP1	1.93181e-06	0.949828	0.629	0.337	0.0229113
PPP3CC	1.9432e-06	4.08609	0.048	0.003	0.0230463
SLC49A3	1.95196e-06	-2.03492	0.145	0.443	0.0231503
FKBP7	1.96005e-06	2.40802	0.145	0.029	0.0232462
SUCO	1.97269e-06	-1.45588	0.274	0.568	0.0233961
CNPY2	1.99759e-06	1.2248	0.435	0.185	0.0236914
MYO1F	2.01496e-06	-0.987763	0.565	0.773	0.0238975
ANKRD16	2.05754e-06	1.97062	0.177	0.042	0.0244024
YWHAQ	2.06548e-06	0.550236	0.952	0.74	0.0244966
GLTP	2.14225e-06	1.64131	0.274	0.088	0.0254071
GTF2IRD2B	2.15275e-06	-4.7594	0	0.274	0.0255316
CCDC88A	2.18533e-06	0.737463	0.839	0.508	0.025918
PTPN7	2.20364e-06	1.59255	0.274	0.088	0.0261352
RPN1	2.20964e-06	0.847307	0.774	0.502	0.0262064
SSR3	2.2177e-06	0.769948	0.823	0.503	0.0263019
EHBP1L1	2.24084e-06	-1.60452	0.258	0.538	0.0265763
TMEM199	2.24671e-06	2.19857	0.145	0.029	0.026646
SLC9A7	2.25001e-06	1.65313	0.323	0.12	0.0266851
CLSPN	2.32993e-06	3.21162	0.081	0.009	0.0276329
KLHDC1	2.32993e-06	3.21162	0.081	0.009	0.0276329
SSX2IP	2.32993e-06	3.21162	0.081	0.009	0.0276329
FGFR3	2.32993e-06	3.21162	0.081	0.009	0.0276329
DNMT1	2.38714e-06	1.01953	0.581	0.303	0.0283115
LYZ	2.5657e-06	2.01969	0.177	0.044	0.0304292
HDAC4	2.58494e-06	-3.29473	0.032	0.314	0.0306574
GRAP2	2.60277e-06	2.15321	0.161	0.036	0.0308688
IL16	2.63894e-06	-0.947737	0.677	0.8	0.0312979
NPDC1	2.67515e-06	2.0417	0.21	0.058	0.0317273
ENSFCAG00000051371	2.6952e-06	0.562818	0.984	0.832	0.0319651
EEF1G	2.73801e-06	0.4302	0.968	0.952	0.0324727
ADAM8	2.76345e-06	0.652036	0.742	0.409	0.0327745
ZNF362	2.77954e-06	1.80069	0.242	0.073	0.0329654
CALCOCO2	2.97313e-06	-3.67878	0.016	0.291	0.0352613
ITPKB	2.99934e-06	-1.88609	0.242	0.518	0.0355722
GINM1	3.056e-06	0.74394	0.839	0.544	0.0362441
CLRN3	3.1442e-06	2.56253	0.113	0.019	0.0372902
ENSFCAG00000040400	3.15973e-06	0.973031	0.597	0.312	0.0374743
NRP2	3.1661e-06	-2.71265	0.081	0.367	0.0375499
HIGD2A	3.17036e-06	0.752863	0.806	0.554	0.0376005
CCL4	3.18571e-06	-6.68814	0.016	0.291	0.0377825
ENSFCAG00000041278	3.18625e-06	2.65313	0.129	0.025	0.0377889
HMOX1	3.27283e-06	-1.06254	0.452	0.728	0.0388158
PPP1CB	3.28199e-06	0.714602	0.855	0.622	0.0389245
TBC1D9B	3.36847e-06	-0.563843	0.968	0.98	0.0399501
RAP1B	3.38547e-06	0.498835	0.984	0.839	0.0401517
EMD	3.40203e-06	0.739643	0.806	0.497	0.0403481
F5	3.45938e-06	-1.96376	0.177	0.462	0.0410283
CIITA	3.60245e-06	0.946542	0.597	0.307	0.042725
GSAP	3.70959e-06	-2.45565	0.081	0.367	0.0439958
MGRN1	3.7209e-06	1.15765	0.452	0.197	0.0441299
UNG	3.82846e-06	4.67106	0.032	0.001	0.0454056
DLL3	3.82846e-06	4.67106	0.032	0.001	0.0454056
LTB4R	3.83491e-06	-1.96738	0.339	0.58	0.045482
CMTM3	4.04386e-06	0.696371	0.871	0.651	0.0479602
PSMD5	4.14866e-06	1.56253	0.242	0.074	0.0492031
SAMSN1	4.15411e-06	-3.90826	0.065	0.342	0.0492678
CCT6A	4.18756e-06	0.870156	0.758	0.471	0.0496645
XRCC4	4.18826e-06	-3.5237	0.032	0.306	0.0496728
SLC15A3	4.31911e-06	-2.60879	0.048	0.332	0.0512247
NR1H3	4.5428e-06	-1.64862	0.226	0.504	0.0538776
NMT1	4.65112e-06	0.86253	0.629	0.33	0.0551623
ENSFCAG00000028753	4.71503e-06	1.3952	0.419	0.191	0.0559202
WDR91	4.94011e-06	1.1968	0.339	0.126	0.0585897
GPD2	5.063e-06	-3.55053	0.016	0.281	0.0600472
TLR8	5.08018e-06	-0.989653	0.371	0.635	0.0602509
FAM162A	5.0841e-06	0.990169	0.532	0.265	0.0602975
NFKBID	5.12484e-06	-1.72555	0.242	0.513	0.0607806
PLEKHF1	5.34307e-06	2.1792	0.145	0.031	0.0633688
MYCBP2	5.52796e-06	1.01745	0.613	0.366	0.0655617
CRYL1	5.59129e-06	0.910922	0.677	0.406	0.0663126
TMEM147	5.65082e-06	0.609983	0.855	0.61	0.0670188
SNX4	5.69613e-06	1.437	0.323	0.121	0.0675561
RPS9	5.8549e-06	0.243259	1	1	0.0694391
RACK1	5.91449e-06	0.375876	1	0.996	0.0701458
ENSFCAG00000044472	5.99099e-06	-1.66657	0.161	0.452	0.0710531
TPPP3	6.08484e-06	3.08609	0.081	0.01	0.0721662
RPL13	6.14015e-06	0.383351	1	0.999	0.0728222
PDE8A	6.28975e-06	-2.07266	0.113	0.398	0.0745964
ARMC10	6.32734e-06	1.58359	0.29	0.104	0.0750423
NCOA7	6.54757e-06	0.918935	0.645	0.383	0.0776542
MRPS10	6.57159e-06	2.03547	0.194	0.053	0.0779391
SWAP70	6.71584e-06	0.912357	0.581	0.298	0.0796499
ARHGEF1	6.80742e-06	-0.935265	0.484	0.728	0.080736
ACAT2	6.84885e-06	1.36824	0.29	0.102	0.0812274
CYBA	7.01773e-06	-0.31721	1	0.999	0.0832303
MCTP1	7.04284e-06	-2.20393	0.113	0.39	0.083528
ANGEL1	7.27741e-06	2.80599	0.097	0.015	0.0863101
CCDC125	7.27741e-06	2.80599	0.097	0.015	0.0863101
PFAS	7.27741e-06	2.80599	0.097	0.015	0.0863101
TMEM9	7.27741e-06	2.80599	0.097	0.015	0.0863101
ENSFCAG00000053593	7.35394e-06	-2.2639	0.097	0.372	0.0872177
NDUFS2	7.35756e-06	0.681176	0.855	0.537	0.0872606
SNRPE.orth.1	7.37443e-06	0.619326	0.903	0.679	0.0874607
CEP78	7.56827e-06	3.40802	0.065	0.007	0.0897597
CST7	7.73611e-06	3.2381	0.065	0.007	0.0917503
ENSFCAG00000048445	7.73611e-06	3.2381	0.065	0.007	0.0917503
CD300C	7.754e-06	-3.60739	0.016	0.274	0.0919624
SPAG1	8.13148e-06	2.05367	0.161	0.039	0.0964394
ETFBKMT	8.17239e-06	2.12262	0.145	0.032	0.0969245
LHFPL3	8.52056e-06	-2.85642	0.048	0.314	0.101054
SLC16A3	8.71115e-06	-1.36551	0.29	0.553	0.103314
COX5A	8.75012e-06	0.485656	1	0.849	0.103776
VCP	8.92505e-06	0.745153	0.839	0.609	0.105851
PPP4R1	9.04773e-06	-3.0093	0.048	0.312	0.107306
METTL9	9.05067e-06	-1.73899	0.177	0.457	0.107341
RASSF5	9.37074e-06	1.1319	0.484	0.227	0.111137
NAMPT	9.41018e-06	-1.76013	0.258	0.508	0.111605
RESF1	9.41684e-06	-1.74173	0.226	0.49	0.111684
STK17A	9.43962e-06	-1.35478	0.435	0.638	0.111954
NUCKS1	9.54478e-06	0.764165	0.726	0.455	0.113201
SERF2	9.57395e-06	0.285104	1	1	0.113547
ENSFCAG00000049066	9.87509e-06	1.51455	0.242	0.078	0.117119
NHP2	9.96475e-06	1.07638	0.484	0.237	0.118182
TUBGCP5	1.06442e-05	1.12143	0.403	0.175	0.12624
DTWD2	1.10695e-05	2.2381	0.145	0.033	0.131285
ENSFCAG00000049470	1.12077e-05	-1.9776	0.129	0.4	0.132924
KHDRBS1	1.14951e-05	0.775136	0.726	0.456	0.136331
IQGAP1	1.19294e-05	-0.776917	0.806	0.857	0.141482
ZNF296	1.23257e-05	1.33607	0.306	0.116	0.146183
ENSFCAG00000049867	1.24344e-05	-3.36512	0.032	0.286	0.147472
SART1	1.30882e-05	0.608264	0.855	0.618	0.155226
ELL	1.30955e-05	-1.8208	0.161	0.43	0.155313
SYK	1.31796e-05	-2.30336	0.081	0.346	0.15631
SCP2	1.33496e-05	0.769725	0.694	0.406	0.158326
DIAPH1	1.33962e-05	-1.59947	0.226	0.484	0.158879
ORTHO.273	1.34779e-05	0.298861	1	0.999	0.159848
IL10	1.43198e-05	-4.17365	0.016	0.262	0.169833
CBX3	1.43431e-05	0.774266	0.629	0.337	0.170109
TBXAS1	1.48086e-05	-1.26022	0.274	0.553	0.17563
ENSFCAG00000052852	1.50438e-05	2.57152	0.097	0.016	0.17842
DDX39B	1.50715e-05	0.744108	0.694	0.393	0.178748
CD28	1.52965e-05	-2.34296	0.081	0.343	0.181417
TMED2	1.54783e-05	0.658555	0.823	0.542	0.183573
PXN	1.55236e-05	-1.59793	0.258	0.51	0.18411
ENSFCAG00000051320	1.58308e-05	2.8637	0.081	0.011	0.187753
FAM216A	1.58722e-05	3.76417	0.048	0.004	0.188244
GPIHBP1	1.58722e-05	3.76417	0.048	0.004	0.188244
H1-5	1.58722e-05	3.76417	0.048	0.004	0.188244
MRPL13	1.58726e-05	1.00637	0.484	0.235	0.188249
VCPKMT	1.61765e-05	2.04657	0.129	0.028	0.191853
ETHE1	1.65265e-05	-1.22497	0.258	0.539	0.196005
SEC61B	1.65294e-05	0.621598	0.952	0.805	0.196039
GIMAP6	1.66137e-05	-1.50686	0.129	0.406	0.197039
TRAPPC3	1.67906e-05	0.792734	0.661	0.391	0.199136
ENSFCAG00000050362	1.68964e-05	2.58359	0.081	0.011	0.200391
ARL5A	1.72002e-05	-1.19218	0.339	0.581	0.203994
TXNIP	1.72517e-05	-1.05661	0.726	0.835	0.204605
ENSFCAG00000009202	1.74431e-05	1.38453	0.677	0.674	0.206876
ENSFCAG00000029320	1.78956e-05	0.508665	0.952	0.694	0.212242
S100A8	1.79444e-05	-8.93384	0.032	0.275	0.21282
IP6K2	1.80287e-05	1.27052	0.355	0.147	0.21382
LEPROTL1	1.81774e-05	0.71063	0.79	0.543	0.215584
DDOST	1.83091e-05	0.528929	0.935	0.759	0.217146
HNRNPDL	1.83309e-05	0.54582	0.952	0.802	0.217405
RPL23	1.84596e-05	0.237512	1	1	0.218931
HIPK1	1.85501e-05	-2.16725	0.097	0.358	0.220004
ENSFCAG00000051626	1.87533e-05	-2.94181	0.048	0.299	0.222414
SLC25A5	1.89201e-05	0.529484	0.952	0.825	0.224392
LRRFIP2	1.91237e-05	0.844842	0.661	0.387	0.226808
ENSG00000277196	1.91799e-05	1.20568	0.323	0.127	0.227473
BCL7C	2.07111e-05	0.982402	0.581	0.333	0.245633
ROGDI	2.09109e-05	-1.78539	0.161	0.423	0.248004
COPB1	2.14001e-05	0.916168	0.5	0.243	0.253805
MSN	2.16938e-05	-0.661883	0.806	0.887	0.257288
ENSFCAG00000050061	2.17035e-05	2.36363	0.129	0.028	0.257404
SLC25A22	2.2125e-05	1.82306	0.21	0.066	0.262402
LHFPL2	2.22753e-05	-2.12336	0.097	0.354	0.264185
P2RX4	2.22937e-05	-4.2493	0	0.23	0.264404
GAB2	2.24639e-05	-1.46039	0.29	0.529	0.266422
RPS3	2.26579e-05	0.250675	1	1	0.268722
STX6	2.26626e-05	2.30182	0.129	0.028	0.268778
RUNX2	2.3156e-05	1.8558	0.177	0.049	0.274631
DECR1	2.31583e-05	1.76417	0.194	0.057	0.274658
LY75	2.34044e-05	2.16009	0.129	0.028	0.277576
PCBP1	2.34578e-05	0.510654	0.903	0.725	0.27821
BRD7	2.3601e-05	-1.32419	0.258	0.52	0.279908
SRSF7	2.38998e-05	0.823059	0.661	0.405	0.283452
MAP2K3	2.39612e-05	-1.4558	0.242	0.5	0.28418
TMEM154	2.42539e-05	-1.37586	0.339	0.587	0.287652
ANKRD22	2.46001e-05	-4.8681	0	0.229	0.291758
ENSFCAG00000049580	2.465e-05	3.2381	0.065	0.008	0.292349
TRABD2A	2.465e-05	3.2381	0.065	0.008	0.292349
UBE2Z	2.49199e-05	0.851628	0.613	0.339	0.29555
H2AJ	2.51249e-05	-1.58633	0.306	0.531	0.297981
MAPK6	2.51658e-05	-2.16725	0.097	0.352	0.298466
ASAP2	2.51933e-05	2.83817	0.097	0.017	0.298792
DDIT3	2.52189e-05	0.994171	0.468	0.226	0.299096
CAPNS1	2.53317e-05	0.471571	0.935	0.835	0.300434
GFM1	2.54178e-05	2.14749	0.161	0.043	0.301455
ATP6	2.56525e-05	-0.558793	1	0.985	0.304238
SRSF5	2.56874e-05	-0.940407	0.677	0.807	0.304652
CISD1	2.62567e-05	1.27874	0.355	0.152	0.311404
ZNF287	2.74457e-05	2.57152	0.097	0.017	0.325506
OLR1	2.75562e-05	-5.28895	0	0.227	0.326816
RGS1	2.81658e-05	0.613064	0.726	0.441	0.334046
ENSFCAG00000030203	2.82526e-05	-2.14753	0.113	0.365	0.335076
AQP9	2.90131e-05	-3.61781	0.016	0.249	0.344096
CPEB4	2.90571e-05	-3.58633	0.016	0.249	0.344617
DIPK1A	3.00949e-05	1.8897	0.177	0.05	0.356926
COPS6	3.04195e-05	0.78754	0.694	0.443	0.360775
ID1	3.10586e-05	1.34913	0.194	0.058	0.368355
ANO6	3.1398e-05	-1.41641	0.194	0.457	0.372381
ERGIC1	3.14045e-05	-2.951	0.032	0.27	0.372457
UCP2	3.20703e-05	0.48997	0.952	0.878	0.380354
STXBP5	3.26094e-05	-2.41375	0.032	0.275	0.386747
OTUD7A	3.3029e-05	2.98656	0.081	0.012	0.391724
PDLIM7	3.30498e-05	1.04029	0.435	0.21	0.391971
MIURF	3.32534e-05	2.12262	0.145	0.036	0.394386
ENSFCAG00000048662	3.37805e-05	0.46179	0.984	0.804	0.400636
CD8B	3.38468e-05	2.80599	0.081	0.012	0.401423
LCLAT1	3.40408e-05	2.25602	0.129	0.029	0.403723
MRPL55	3.40752e-05	0.774036	0.613	0.343	0.404131
ADAT2	3.41382e-05	2.8637	0.081	0.012	0.404879
JADE1	3.41382e-05	2.8637	0.081	0.012	0.404879
ORTHO.235	3.41382e-05	2.8637	0.081	0.012	0.404879
SEMA4B	3.41382e-05	2.8637	0.081	0.012	0.404879
ENSFCAG00000007602	3.42118e-05	0.708573	0.71	0.428	0.405753
ACAT1	3.44809e-05	-0.946805	0.548	0.697	0.408944
HIC1	3.52902e-05	1.25663	0.387	0.18	0.418541
STRIP2	3.553e-05	2.58359	0.081	0.012	0.421385
RARS1	3.58872e-05	1.35674	0.29	0.112	0.425622
QKI	3.62799e-05	-1.09083	0.435	0.668	0.430279
RBMX	3.68009e-05	0.607296	0.823	0.544	0.436458
SFMBT2	3.69034e-05	0.970616	0.435	0.204	0.437674
UBR4	3.75653e-05	-1.72897	0.145	0.399	0.445524
HSD3B7	3.7767e-05	1.99863	0.161	0.044	0.447917
CALCB	3.83444e-05	5.08609	0.016	0	0.454765
CD4	3.83444e-05	5.08609	0.016	0	0.454765
DKK3	3.83444e-05	5.08609	0.016	0	0.454765
ENSFCAG00000051780	3.83444e-05	5.08609	0.016	0	0.454765
IGHM	3.83444e-05	5.08609	0.016	0	0.454765
NKAIN1	3.83444e-05	5.08609	0.016	0	0.454765
PATJ	3.83444e-05	5.08609	0.016	0	0.454765
PMF1	3.83444e-05	5.08609	0.016	0	0.454765
PTPRCAP	3.83444e-05	6.40802	0.016	0	0.454765
TNFRSF4	3.83444e-05	5.08609	0.016	0	0.454765
TRBC2	3.83444e-05	6.08609	0.016	0	0.454765
KIF15	3.83444e-05	5.08609	0.016	0	0.454765
TRPC1	3.83444e-05	5.08609	0.016	0	0.454765
MSR1	3.86811e-05	-2.40576	0.032	0.273	0.458758
MSRB1	3.91816e-05	-2.25376	0.194	0.434	0.464694
GNAS	3.93965e-05	0.414592	0.984	0.965	0.467243
PRPS1	4.01597e-05	1.2976	0.323	0.133	0.476294
MPEG1	4.02391e-05	-1.36237	0.194	0.455	0.477236
SRM	4.0997e-05	1.65611	0.242	0.086	0.486224
CCDC90B	4.11634e-05	-1.81839	0.145	0.393	0.488198
ATP1A1	4.13852e-05	-1.11706	0.403	0.622	0.490829
MT-ND4	4.20683e-05	-0.754767	0.806	0.829	0.498931
HLA-DOA	4.2422e-05	1.56672	0.226	0.076	0.503125
DOK3	4.27603e-05	-2.89119	0.032	0.264	0.507137
GUK1	4.30058e-05	0.471074	0.968	0.869	0.510049
LY96	4.32254e-05	-1.44918	0.226	0.477	0.512653
FGD2	4.33721e-05	0.669528	0.71	0.433	0.514393
CORO1C	4.34448e-05	-1.43562	0.21	0.471	0.515255
H1-0	4.3943e-05	1.0196	0.419	0.206	0.521164
VDAC2	4.41779e-05	0.465321	0.984	0.792	0.52395
MRPS14	4.44092e-05	1.40597	0.306	0.125	0.526694
AIFM2	4.44119e-05	2.38565	0.113	0.024	0.526725
SPAG16	4.44119e-05	2.38565	0.113	0.024	0.526725
MPC1	4.48128e-05	1.04345	0.387	0.172	0.531479
RALA	4.48175e-05	1.18195	0.435	0.224	0.531535
SAMD9L	4.59693e-05	-1.39992	0.306	0.53	0.545196
MUS81	4.65352e-05	1.61794	0.226	0.077	0.551908
ATIC	4.69757e-05	0.679034	0.677	0.384	0.557132
PIK3AP1	4.78265e-05	-1.72341	0.177	0.425	0.567222
GPR183	4.8696e-05	1.10881	0.419	0.201	0.577534
IRF4	4.97083e-05	2.43402	0.097	0.018	0.58954
TRPV2	4.98868e-05	0.996339	0.484	0.255	0.591658
PSMA1	5.04252e-05	0.767174	0.645	0.377	0.598042
SNX3	5.04421e-05	0.434846	0.984	0.959	0.598243
LSM14B	5.0914e-05	1.83817	0.177	0.052	0.60384
STAT5A	5.11103e-05	1.14991	0.371	0.167	0.606168
NUTF2	5.14183e-05	0.793312	0.645	0.377	0.609821
ERCC8	5.14877e-05	1.96056	0.161	0.045	0.610644
DDRGK1	5.19626e-05	0.787126	0.532	0.278	0.616277
SERPINB1	5.21181e-05	-0.981129	0.839	0.911	0.61812
PTGS2	5.3825e-05	-6.88975	0	0.214	0.638364
ITGAL	5.42686e-05	-1.23048	0.339	0.577	0.643626
ENSFCAG00000046125	5.44225e-05	2.04657	0.129	0.03	0.645451
FGGY	5.47207e-05	-0.755662	0.694	0.834	0.648987
ADAM15	5.5029e-05	0.666769	0.71	0.431	0.652643
TUBB	5.51263e-05	0.617228	0.919	0.63	0.653798
ASCC1	5.69478e-05	1.57364	0.242	0.087	0.675401
ITGAV	5.93361e-05	-1.82298	0.129	0.38	0.703726
C11orf24	5.97139e-05	0.764165	0.597	0.327	0.708207
ENSFCAG00000050800	5.9717e-05	0.375535	0.984	0.859	0.708243
NOXA1	6.06833e-05	1.2521	0.339	0.147	0.719704
TAF10	6.18508e-05	0.415318	1	0.94	0.73355
DENND5B	6.18636e-05	1.57152	0.21	0.069	0.733702
ENSFCAG00000043288	6.22406e-05	3.38565	0.065	0.009	0.738173
ATP1B3	6.23987e-05	-0.997224	0.597	0.7	0.740049
LILRA4	6.32641e-05	-2.77809	0.081	0.313	0.750312
ENSFCAG00000045457	6.3363e-05	1.99094	0.145	0.038	0.751486
CXCL10	6.36609e-05	-3.92513	0.048	0.274	0.755018
MX1	6.40131e-05	-1.18604	0.339	0.596	0.759196
ZNF385A	6.51213e-05	0.524021	0.871	0.609	0.772338
ENSFCAG00000050708	6.54795e-05	0.549838	0.855	0.639	0.776586
RAB33B	6.59843e-05	1.4616	0.177	0.052	0.782574
HES1	6.66988e-05	-1.13386	0.581	0.714	0.791048
GADD45GIP1	6.67864e-05	1.2091	0.371	0.172	0.792087
ARHGAP23	6.70082e-05	3.08609	0.065	0.009	0.794717
MPO	6.70082e-05	3.08609	0.065	0.009	0.794717
DAB2IP	6.70082e-05	3.08609	0.065	0.009	0.794717
ENSFCAG00000048466	6.82309e-05	2.94859	0.065	0.009	0.809218
ARMCX3	6.89544e-05	2.33121	0.113	0.025	0.817799
PCNX4	6.91713e-05	2.76417	0.081	0.013	0.820372
RAB40B	6.91713e-05	2.76417	0.081	0.013	0.820372
PFKFB3	6.99136e-05	-1.66149	0.161	0.404	0.829176
KCTD18	7.02104e-05	2.27874	0.113	0.025	0.832696
NAPSA	7.03504e-05	-1.40603	0.823	0.833	0.834356
RRP9	7.22516e-05	2.16856	0.129	0.031	0.856904
PGAP2	7.2284e-05	1.84509	0.161	0.046	0.857288
TKT	7.25318e-05	-0.806558	0.855	0.92	0.860227
RNF19B	7.31423e-05	-2.35685	0.081	0.313	0.867468
LY6E	7.36041e-05	4.08609	0.048	0.005	0.872944
RBP2	7.48345e-05	-4.22679	0	0.206	0.887538
FKBP3	7.50389e-05	1.18885	0.306	0.125	0.889961
ARL3	7.50799e-05	2.04657	0.129	0.031	0.890448
ALDH3A2	7.66801e-05	2.04657	0.129	0.031	0.909426
ABHD10	7.71092e-05	3.50113	0.048	0.005	0.914515
NXNL1	7.71092e-05	3.50113	0.048	0.005	0.914515
ELP6	7.71092e-05	3.50113	0.048	0.005	0.914515
RPL34	7.7217e-05	0.228975	1	1	0.915794
CCL3	7.7967e-05	-2.08857	0.29	0.519	0.924689
TM7SF2	7.84555e-05	3.27874	0.048	0.005	0.930482
ENSG00000285133	7.91693e-05	0.853433	0.339	0.143	0.938948
CMTM6	7.98819e-05	-0.863753	0.758	0.857	0.9474
ENSFCAG00000003555	8.03788e-05	-0.97358	0.484	0.671	0.953293
CA2H19orf38	8.09209e-05	-3.22225	0.016	0.229	0.959722
IZUMO4	8.28088e-05	0.888688	0.565	0.318	0.982112
PIGK	8.50055e-05	1.94314	0.161	0.047	1
RBKS	8.54337e-05	-2.53596	0.048	0.273	1
ANTXR2	8.56492e-05	-1.31265	0.403	0.604	1
TMEM14A	8.56795e-05	1.38565	0.29	0.12	1
RPS23	8.60107e-05	0.287928	1	0.998	1
GCA	8.61168e-05	1.3108	0.194	0.061	1
RANBP1	8.63722e-05	0.847127	0.5	0.265	1
DTNB	8.6374e-05	-2.73834	0.032	0.251	1
FGL2	8.7519e-05	-0.552129	0.935	0.967	1
ARHGAP5	8.91933e-05	1.10487	0.387	0.185	1
INSIG1	8.93094e-05	1.16182	0.323	0.138	1
EDC3	9.04319e-05	1.8731	0.161	0.047	1
OSTC	9.14058e-05	0.734281	0.581	0.329	1
EMILIN2	9.23472e-05	-1.07345	0.419	0.613	1
ENSFCAG00000042431	9.31852e-05	1.25943	0.435	0.238	1
SLC37A2	9.32776e-05	-1.8208	0.113	0.349	1
TBCA	9.34052e-05	0.570596	0.839	0.569	1
UXS1	9.8704e-05	-1.8238	0.113	0.348	1
RAB20	9.91153e-05	-1.82799	0.113	0.354	1
BIN2	0.00010017	-0.756141	0.613	0.764	1
ARPC3	0.000100263	0.252608	1	0.99	1
ZFP82	0.000102391	2.12674	0.129	0.032	1
APEX1	0.000103015	1.76417	0.177	0.055	1
AQP3	0.000103701	4.08609	0.032	0.002	1
GRAMD2B	0.000103701	4.08609	0.032	0.002	1
CDAN1	0.000103701	4.08609	0.032	0.002	1
ENSFCAG00000028159	0.000103701	4.08609	0.032	0.002	1
ENSFCAG00000042515	0.000103701	4.08609	0.032	0.002	1
KCTD21	0.000103701	4.08609	0.032	0.002	1
KLF12	0.000103701	4.08609	0.032	0.002	1
CHTF18	0.000103701	4.08609	0.032	0.002	1
NLN	0.000103701	4.08609	0.032	0.002	1
IER5	0.000103839	-2.02591	0.065	0.295	1
ENSFCAG00000049573	0.000103908	0.397672	0.952	0.72	1
CCDC86	0.000104418	0.75669	0.726	0.47	1
CDC42	0.000105271	0.251369	1	0.997	1
ENSFCAG00000049154	0.000105384	3.67106	0.032	0.002	1
BASP1	0.00010578	1.12262	0.113	0.025	1
SLBP	0.000106581	1.28773	0.306	0.131	1
PLEKHO1	0.000106751	0.59424	0.677	0.391	1
TMOD3	0.000107039	-1.85642	0.113	0.347	1
SMIM3	0.000107194	-4.02765	0	0.198	1
KCTD17	0.000108758	-1.53058	0.226	0.45	1
AFMID	0.000112826	1.67106	0.177	0.055	1
MT-CO1	0.000114607	-0.38121	1	1	1
RIN3	0.000114642	0.516561	0.839	0.601	1
XPNPEP1	0.000116124	1.33402	0.274	0.11	1
PTMS	0.000119064	0.540376	0.855	0.694	1
RBM47	0.000119082	-1.6892	0.177	0.411	1
SLC32A1	0.00012181	2.90552	0.097	0.02	1
TRIM36	0.000122349	1.41707	0.29	0.122	1
CCR5	0.000124261	-1.90259	0.113	0.341	1
DNASE1L3	0.000126018	3.1319	0.097	0.02	1
PGAP3	0.000126456	1.55771	0.194	0.064	1
FUT7	0.000126458	0.829364	0.532	0.294	1
TMBIM1	0.000128264	-1.56735	0.177	0.407	1
RBX1	0.0001284	0.559012	0.839	0.613	1
KIF1B	0.000128948	-1.9489	0.081	0.311	1
PRMT1	0.000129305	1.40998	0.306	0.132	1
APMAP	0.000129555	-2.14032	0.113	0.339	1
DIAPH2	0.000130124	-1.06522	0.484	0.653	1
ENSFCAG00000041946	0.000130565	2.67106	0.081	0.014	1
NEK3	0.000130565	2.67106	0.081	0.014	1
SAAL1	0.000130565	2.67106	0.081	0.014	1
TCEAL8	0.000132235	1.57152	0.21	0.073	1
CENPW	0.000132501	2.43402	0.097	0.02	1
ALG14	0.000132828	2.58359	0.081	0.014	1
SLCO4C1	0.000132877	2.57152	0.081	0.014	1
DKC1	0.000132918	1.6344	0.226	0.084	1
GLIPR2	0.000134633	-0.672474	0.823	0.922	1
TCP1	0.000135295	0.811832	0.548	0.311	1
SARAF	0.000135343	0.34138	0.935	0.878	1
LAMP2	0.000136705	-0.900441	0.516	0.672	1
RGS18	0.000136957	-0.738335	0.694	0.798	1
CLN5	0.00013766	-1.50316	0.161	0.4	1
MRPS34	0.000138925	0.66386	0.661	0.407	1
UTRN	0.000139225	-2.06365	0.065	0.285	1
PCMT1	0.000140221	-1.38339	0.194	0.426	1
IFIT5	0.000141859	-2.38964	0.032	0.246	1
RAB8B	0.000142016	-0.69567	0.677	0.821	1
ENSFCAG00000053263	0.000142696	2.08609	0.129	0.033	1
PIK3CD	0.000143984	-1.38268	0.177	0.42	1
NAA16	0.000144992	2.04657	0.129	0.033	1
OSGEP	0.000145913	1.60067	0.21	0.074	1
ARAP1	0.000146572	-1.65087	0.129	0.359	1
ATP6V1G1	0.000147702	0.39651	0.968	0.916	1
SIRT1	0.000148168	1.25721	0.274	0.111	1
ZNHIT3	0.00014846	1.48406	0.21	0.073	1
H2AC17	0.000148695	2.04657	0.113	0.027	1
SDHC	0.00014963	0.492142	0.871	0.595	1
ME3	0.000149742	-2.51877	0.032	0.24	1
ENSFCAG00000021943	0.000152039	1.34913	0.242	0.092	1
ZNF354C	0.000153902	2.22811	0.113	0.027	1
MYO10	0.000154004	3.08609	0.065	0.009	1
LAP3	0.000155802	0.525148	0.903	0.695	1
PC	0.000156469	2.08609	0.113	0.027	1
MSI2	0.00015773	1.91617	0.145	0.041	1
RRS1	0.00015773	1.91617	0.145	0.041	1
NYAP2	0.000158	2.94859	0.065	0.009	1
ZC3H7A	0.000159096	0.90729	0.484	0.26	1
TDRP	0.000160639	2.82306	0.065	0.009	1
UFC1	0.000161039	0.628435	0.806	0.533	1
BZW1	0.000162856	0.399329	0.952	0.737	1
ENSFCAG00000052591	0.000163383	2.70758	0.065	0.009	1
MYO1G	0.000163492	0.473264	0.903	0.651	1
ANP32B	0.000164771	0.387698	0.968	0.847	1
CARM1	0.000165534	1.59671	0.194	0.066	1
RPS15A	0.000169301	0.251474	1	1	1
PSMB4	0.000169976	0.497599	0.903	0.695	1
DENND3	0.000170135	-2.65087	0.032	0.237	1
ACTN4	0.000170436	-0.944052	0.516	0.657	1
PARVG	0.000171512	0.63842	0.694	0.425	1
PRPF40A	0.000171884	0.576765	0.758	0.497	1
PLA2G4A	0.000172596	-2.4868	0.065	0.278	1
CAPN2	0.000177935	1.10337	0.452	0.25	1
BCAP31	0.000177937	0.455499	0.952	0.834	1
CEBPG	0.000178334	0.683334	0.71	0.453	1
CD9	0.000178715	-1.32921	0.468	0.646	1
HSD17B11	0.000182497	-1.35796	0.226	0.45	1
RSPRY1	0.000183136	1.14749	0.355	0.168	1
WDFY4	0.000185168	1.12172	0.452	0.248	1
PTPN1	0.000185825	-1.28595	0.419	0.592	1
PTGDR2	0.000189576	1.50113	0.226	0.085	1
CYTIP	0.000192705	0.70332	0.677	0.444	1
ADD3	0.000197947	-1.19578	0.306	0.519	1
MATR3	0.000198986	0.60928	0.726	0.475	1
IFI27L2	0.000199544	-2.03136	0.097	0.314	1
RPN2	0.000199995	0.618385	0.79	0.592	1
SPN	0.000204316	0.593558	0.661	0.384	1
MAGIX	0.000206949	1.88446	0.145	0.042	1
EEF1D	0.000209775	0.385191	1	0.891	1
FAM53B	0.000211483	-1.16672	0.387	0.59	1
PARM1	0.000213529	1.56253	0.161	0.049	1
RPL7.orth	0.000217814	0.291744	1	0.978	1
ARHGAP10	0.000217844	-3.10373	0.016	0.209	1
RHEB	0.000218229	0.521309	0.742	0.469	1
CDKN1A	0.000219188	-1.01652	0.613	0.793	1
MINAR1	0.000219901	1.93925	0.097	0.021	1
ARL5B	0.000220593	-1.65905	0.161	0.381	1
HPRT1	0.000222865	0.717872	0.597	0.35	1
CAPG	0.000224448	0.288701	1	0.968	1
LRCH4	0.000227343	-1.29112	0.242	0.461	1
RUNX1	0.000227389	-0.558716	0.839	0.91	1
MYH10	0.000227628	0.25758	1	0.998	1
SCRN2	0.000229105	1.25721	0.29	0.125	1
CYFIP2	0.000229571	1.2381	0.29	0.125	1
EPSTI1	0.000230319	-0.708568	0.694	0.842	1
PSMD4	0.000230868	0.506606	0.823	0.551	1
PSMA6	0.000235164	0.530675	0.806	0.568	1
TCN2	0.000236626	-2.58633	0.032	0.231	1
TNFSF10	0.000236878	-1.68717	0.177	0.397	1
PPT1	0.000242956	0.722795	0.629	0.399	1
VPS28	0.000243257	0.525378	0.806	0.541	1
ACTB	0.000243635	0.231943	1	1	1
DYNLRB1	0.000247263	0.523003	0.806	0.572	1
GDPD1	0.000247981	1.91617	0.081	0.015	1
ARL8A	0.000248477	0.560688	0.758	0.519	1
AIFM1	0.00025078	1.24282	0.258	0.104	1
USP20	0.000252581	1.71264	0.161	0.05	1
DCUN1D3	0.000253008	-1.93627	0.097	0.311	1
ENSFCAG00000034803	0.000253264	0.502513	0.871	0.623	1
PDLIM1	0.000256673	3.60067	0.048	0.006	1
SPNS2	0.000259092	0.735596	0.516	0.291	1
GLIPR1	0.000260291	0.531874	0.823	0.571	1
LTC4S	0.000260641	3.40802	0.048	0.006	1
LYRM1	0.000261021	-2.29934	0.065	0.271	1
CD52	0.000261164	0.596122	0.968	0.999	1
ENPP4	0.000264676	3.27874	0.048	0.006	1
PPAT	0.000264676	3.27874	0.048	0.006	1
SH2D2A	0.000264676	3.27874	0.048	0.006	1
FUCA1	0.000266833	0.733027	0.613	0.393	1
OSBPL1A	0.000268319	-1.34017	0.21	0.434	1
PECAM1	0.000268624	-1.28314	0.355	0.532	1
SGMS1	0.000268685	-0.738574	0.742	0.803	1
MSLN	0.000268721	3.08609	0.048	0.006	1
TRIM2	0.000268721	3.08609	0.048	0.006	1
MTSS2	0.000268721	2.76417	0.048	0.006	1
RPS6KA2	0.000269021	-4.28895	0	0.179	1
DEK	0.000269932	0.415809	0.952	0.746	1
CC2H21orf91	0.000270147	-1.65267	0.145	0.363	1
ILKAP	0.000272884	0.829754	0.5	0.28	1
SLC27A4	0.000279297	1.79331	0.145	0.043	1
SRPK2	0.000279805	0.873644	0.403	0.198	1
EIF3M	0.000279811	0.462061	0.855	0.612	1
CSF1	0.000280774	-3.08717	0.032	0.226	1
AIF1	0.000280785	-0.425076	0.952	0.958	1
CBFB	0.000280924	0.859585	0.387	0.186	1
ENSFCAG00000002165	0.000282509	0.20684	1	0.998	1
ENSFCAG00000047378	0.000283227	-3.69198	0.016	0.203	1
ENSFCAG00000049267	0.000292067	-2.23222	0.065	0.269	1
FABP5	0.000294202	-1.8681	0.194	0.398	1
GSTO1	0.000294705	-1.84464	0.065	0.275	1
ALDOA	0.000300949	-0.340778	1	0.999	1
SNRPD2	0.000301041	0.558356	0.839	0.651	1
MIER1	0.000301992	-1.17801	0.258	0.493	1
ENSA	0.000308337	0.55945	0.742	0.492	1
NDUFAF3	0.000308703	0.612922	0.661	0.44	1
CNPY3	0.000313808	0.454656	0.855	0.625	1
DEF8	0.000314291	2.1319	0.113	0.028	1
IFNAR2	0.000324231	-2.07176	0.065	0.268	1
BIN1	0.00032485	0.998631	0.387	0.197	1
SQOR	0.000325105	-1.12173	0.323	0.538	1
RAB5A	0.000326327	0.712987	0.532	0.292	1
CYTH1	0.000330889	-0.875488	0.581	0.693	1
SAMD4A	0.000331064	-3.90826	0	0.175	1
ATF7IP2	0.000332417	2.82306	0.065	0.01	1
PLPPR3	0.000337525	2.70758	0.065	0.01	1
ENSFCAG00000047146	0.000337525	2.70758	0.065	0.01	1
GIMAP8	0.000338426	-1.74257	0.065	0.274	1
RIOK3	0.000339285	-1.23734	0.339	0.534	1
SLC20A1	0.000342334	1.54177	0.177	0.06	1
F12	0.000342847	2.50113	0.065	0.01	1
MRPL52	0.000345016	0.447233	0.887	0.629	1
SHTN1	0.000345022	0.637278	0.694	0.458	1
BBC3	0.000350072	0.826821	0.484	0.273	1
INTS14	0.000353166	1.97062	0.129	0.036	1
POLRMT	0.000353166	1.97062	0.129	0.036	1
TMEM39B	0.000356941	1.67801	0.177	0.061	1
COMMD3	0.000358182	0.518979	0.758	0.484	1
SLC24A3	0.000359	-2.60971	0.032	0.222	1
H2AZ2	0.000359179	0.423504	0.919	0.727	1
NPL	0.000362218	-2.20853	0.048	0.245	1
PSTPIP2	0.000362317	-3.96376	0	0.173	1
TMEM164	0.00037132	-3.58633	0	0.172	1
SRRD	0.000371505	1.8637	0.129	0.036	1
EIF4H	0.000372934	0.524215	0.758	0.51	1
IDI1	0.00037696	0.66795	0.645	0.408	1
SMARCA4	0.000378791	0.785539	0.484	0.267	1
DAZAP1	0.000380112	0.723523	0.5	0.282	1
UBE2G1	0.000383984	0.800691	0.435	0.226	1
LMO2	0.000384365	-0.722978	0.694	0.776	1
RGS3	0.000387421	1.12916	0.258	0.106	1
ALDH1A2	0.000390026	-3.21769	0.016	0.197	1
NUDT15	0.000390283	0.82926	0.468	0.26	1
HEXA	0.000390292	-1.24582	0.274	0.473	1
MBD4	0.000392541	1.47604	0.242	0.101	1
EIF4EBP1	0.000394807	-0.841803	0.581	0.741	1
PDCD1	0.000395299	1.53355	0.21	0.08	1
SAE1	0.000399822	1.56253	0.177	0.061	1
YAE1	0.000403227	2.34913	0.081	0.016	1
PSIP1	0.000404711	0.808559	0.468	0.256	1
ALDH16A1	0.000404737	1.36824	0.258	0.11	1
POMP	0.000409194	0.481963	0.839	0.607	1
ATAD3A	0.000415957	1.55771	0.194	0.07	1
ATP6AP1	0.000429771	-0.695266	0.758	0.816	1
NUDT2	0.000430984	1.15844	0.323	0.154	1
CKS1B	0.000436312	2.08609	0.113	0.029	1
RPS2	0.000437904	0.405479	0.968	0.839	1
PGM3	0.000450394	1.99863	0.113	0.029	1
GLRX3	0.000450456	0.560025	0.677	0.415	1
HLA-DMB	0.000450709	0.925916	0.435	0.239	1
TCF3	0.000453921	1.46461	0.194	0.07	1
ORTHO.30	0.000460614	0.254792	1	0.999	1
PDE4D	0.000464871	-2.15231	0.065	0.263	1
NUP107	0.000465017	1.58359	0.177	0.062	1
RPL38	0.000465837	0.174728	1	1	1
INSIG2	0.000465855	-1.55776	0.145	0.353	1
NADK	0.000469366	-1.69235	0.129	0.335	1
TNFAIP2	0.000469755	-1.67944	0.129	0.339	1
ORTHO.414	0.000471545	1.89847	0.129	0.037	1
CMPK1	0.000472732	0.655459	0.597	0.368	1
PDE4DIP	0.000473432	1.6801	0.145	0.045	1
ALYREF	0.000475797	0.590928	0.71	0.466	1
CPNE1	0.000475942	0.604509	0.629	0.386	1
MIS12	0.000481045	1.1442	0.29	0.13	1
WDR18	0.000483561	1.52131	0.177	0.062	1
ENSFCAG00000002245	0.000487576	0.527619	0.935	0.775	1
PPP1R7	0.000487622	0.711054	0.484	0.264	1
ENSFCAG00000050213	0.00049768	1.46461	0.177	0.062	1
HNRNPC	0.000512218	0.399282	0.935	0.67	1
LONRF3	0.000513449	-3.80872	0	0.165	1
PANK2	0.00051979	-2.19931	0.048	0.237	1
CARHSP1	0.000522047	0.52024	0.629	0.403	1
MAK16	0.000522857	1.29254	0.226	0.09	1
NR4A3	0.00052474	1.2381	0.226	0.089	1
ADGRE1	0.000530188	-2.67767	0.032	0.214	1
PNPLA8	0.000530603	-1.26775	0.274	0.47	1
HYI	0.000544181	0.92905	0.371	0.186	1
OSGEPL1	0.000544605	1.60497	0.177	0.063	1
STOML2	0.000548447	0.886785	0.403	0.212	1
SLC1A4	0.00055786	-3.6621	0	0.163	1
CEBPB	0.000558925	-0.555267	0.855	0.94	1
DLA-64.orth	0.000562262	-0.388787	0.968	0.96	1
TLR2	0.00056275	-3.05856	0.016	0.189	1
ZNF395	0.000563368	2.0157	0.129	0.038	1
M6PR	0.000565346	0.460211	0.839	0.611	1
ENSFCAG00000015379	0.000571557	-1.62815	0.129	0.335	1
ITPR2	0.000574086	-2.16657	0.048	0.236	1
COPZ1	0.0005743	0.624645	0.726	0.496	1
PSMC6	0.000575749	0.838166	0.452	0.255	1
DNAJC15	0.000579137	1.39578	0.258	0.115	1
DOT1L	0.000583138	-1.78427	0.113	0.312	1
CALM2	0.000585302	0.286014	0.984	0.909	1
RNF113A	0.000585573	1.08609	0.29	0.132	1
SOCS2	0.000586545	-3.9583	0	0.162	1
SYNC	0.000595224	2.64552	0.081	0.017	1
TOMM40L	0.000605318	1.89847	0.129	0.038	1
MTG2	0.000613798	1.95681	0.113	0.03	1
UBXN11	0.000613798	1.95681	0.113	0.03	1
UNC93B1	0.000615094	-0.670574	0.661	0.762	1
NME4	0.000615263	0.71587	0.597	0.379	1
PPM1M	0.000617194	0.555944	0.581	0.331	1
SNX17	0.000617561	0.40033	0.887	0.597	1
ILK	0.000621229	0.496393	0.79	0.581	1
PRUNE1	0.000624007	1.82975	0.129	0.038	1
MPG	0.000628401	0.669008	0.581	0.349	1
INTS3	0.000635564	1.24282	0.258	0.112	1
XRRA1	0.000638232	2.34913	0.081	0.017	1
ZNF574	0.000638232	2.34913	0.081	0.017	1
CCT2	0.000638503	0.501131	0.742	0.477	1
ORTHO.181	0.000643255	0.190098	1	1	1
CD72	0.000646471	2.60067	0.065	0.011	1
CAPZB	0.000650004	0.305954	0.984	0.912	1
NCOA5	0.000657991	1.56253	0.177	0.064	1
MBP	0.000662107	0.550713	0.548	0.314	1
RPL31	0.000666896	0.231674	1	0.999	1
EAF1	0.000667236	-2.57924	0.048	0.231	1
SLC25A37	0.000673734	-2.22679	0.048	0.232	1
HPD	0.000681147	0.624322	0.677	0.461	1
SGO2	0.00068267	2.19301	0.097	0.024	1
TRAF5	0.000686564	1.76417	0.145	0.047	1
TBCB	0.000688778	0.638634	0.5	0.276	1
PAK4	0.000692382	2.13856	0.097	0.024	1
MDH1	0.00069506	0.51563	0.806	0.583	1
ATP5ME	0.000700312	-0.421096	0.968	0.94	1
RABAC1	0.000700315	-0.522124	0.823	0.884	1
TSEN54	0.000701179	1.63863	0.161	0.055	1
RNF44	0.000705348	-2.03077	0.065	0.252	1
BARD1	0.000711903	3.08609	0.048	0.007	1
TNFAIP8L1	0.000711903	3.08609	0.048	0.007	1
IGSF23	0.000711903	3.08609	0.048	0.007	1
ENSFCAG00000051999	0.000711903	3.08609	0.048	0.007	1
SLC2A3	0.000721225	-1.91186	0.161	0.353	1
SCNN1A	0.000721546	2.91617	0.048	0.007	1
EXOSC7	0.000722048	0.545212	0.742	0.534	1
ANKS3	0.000725803	1.98656	0.097	0.024	1
ORTHO.84	0.000731424	2.76417	0.048	0.007	1
CCT4	0.000735447	0.608046	0.645	0.413	1
FYB1	0.000740182	-1.12336	0.258	0.459	1
SEC63	0.000743521	0.521309	0.548	0.309	1
ENSFCAG00000048564	0.00076362	-1.72769	0.113	0.307	1
CCND2	0.000765983	3.67106	0.032	0.003	1
ENSFCAG00000049360	0.000765983	3.67106	0.032	0.003	1
SNED1	0.000765983	3.67106	0.032	0.003	1
TUBA5	0.000765983	3.67106	0.032	0.003	1
ENSFCAG00000050677	0.000765983	3.67106	0.032	0.003	1
PPP1R16B	0.000765983	3.67106	0.032	0.003	1
SMTNL1	0.000765983	3.67106	0.032	0.003	1
ENSFCAG00000042367	0.000765983	3.67106	0.032	0.003	1
ENSFCAG00000049663	0.000765983	3.67106	0.032	0.003	1
NPTX1	0.000765983	3.67106	0.032	0.003	1
PHOX2A	0.000765983	3.67106	0.032	0.003	1
SCNN1D	0.000765983	3.67106	0.032	0.003	1
ZNF568	0.000765983	3.67106	0.032	0.003	1
IQGAP2	0.000769975	0.620278	0.548	0.326	1
CF1H1orf112	0.000775761	3.34913	0.032	0.003	1
RIMBP2	0.000775761	3.08609	0.032	0.003	1
IL18	0.000777302	-2.40232	0.21	0.385	1
ENSFCAG00000051738	0.000785678	3.08609	0.032	0.003	1
MTMR14	0.000785808	0.709124	0.613	0.406	1
MFSD12	0.000798908	0.638634	0.726	0.556	1
CALY	0.000823215	1.91617	0.113	0.031	1
KRT23	0.000823733	-2.37661	0.065	0.247	1
NDUFB2	0.000831146	0.51407	0.726	0.48	1
ENSFCAG00000053431	0.000832736	0.690165	0.516	0.303	1
CHD1	0.000834597	-1.56926	0.129	0.33	1
CHURC1	0.000836949	-2.27731	0.032	0.205	1
FNDC3B	0.000840309	-1.83277	0.081	0.269	1
ATP5MF	0.000843838	0.369647	0.968	0.804	1
IFI44L	0.000845236	-1.14339	0.339	0.522	1
CASK	0.000853485	1.60497	0.161	0.056	1
ENSFCAG00000042607	0.000854193	-1.77189	0.113	0.305	1
ENSFCAG00000043291	0.000858406	-3.55053	0	0.154	1
GMPR	0.00087735	1.6801	0.145	0.047	1
TSTD1	0.000886179	0.687544	0.613	0.393	1
ABAT	0.000896731	1.54553	0.161	0.056	1
ENSFCAG00000053591	0.000902348	-1.56974	0.242	0.437	1
TG	0.000903434	0.863701	0.274	0.121	1
ATPAF2	0.000907964	1.62666	0.145	0.047	1
HELZ	0.000911373	-1.81046	0.097	0.286	1
RXRA	0.000914126	-1.23809	0.194	0.406	1
LSP1	0.000933449	0.19421	1	0.999	1
ATP6V0A1	0.000935149	-1.606	0.129	0.324	1
NDC1	0.000936608	2.43402	0.081	0.018	1
LSM14A	0.000939117	0.784343	0.484	0.288	1
FSTL3	0.000939526	1.43074	0.145	0.047	1
CAB39	0.000939977	-1.08883	0.339	0.518	1
SCARB2	0.000940377	-2.12823	0.048	0.225	1
ISOC1	0.000946542	1.07663	0.29	0.136	1
SUPT7L	0.00096351	2.13856	0.097	0.025	1
IFT57	0.000973022	2.34913	0.081	0.018	1
TACO1	0.000973022	2.34913	0.081	0.018	1
MCM6	0.000976594	2.08609	0.097	0.025	1
MED26	0.000976949	-2.51877	0.032	0.201	1
TRPS1	0.000983811	-1.28677	0.21	0.409	1
UBE2I	0.000998855	0.462096	0.823	0.643	1
DHCR7	0.00100066	2.14749	0.081	0.018	1
ITGA5	0.00101703	-1.58916	0.129	0.322	1
ARF3	0.00101888	0.409633	0.935	0.728	1
FIS1	0.00102046	-0.510842	0.935	0.915	1
TASOR2	0.00102291	0.94859	0.306	0.145	1
ENSFCAG00000050593	0.00103739	-4.14273	0	0.15	1
DDX5	0.00105372	-0.393878	1	0.992	1
JAML	0.00105731	-2.10373	0.097	0.282	1
ENSFCAG00000053335	0.0010621	-3.54326	0	0.149	1
PPOX	0.00106615	0.482394	0.694	0.435	1
IL17RA	0.00106847	-1.37334	0.226	0.419	1
ERCC6	0.00107101	1.91617	0.113	0.032	1
SH3KBP1	0.00108664	-0.884523	0.419	0.594	1
REL	0.00109456	-0.83631	0.419	0.607	1
ENSFCAG00000032640	0.0010951	0.413154	0.935	0.758	1
COPS7B	0.00110489	1.83817	0.113	0.032	1
CHORDC1	0.00110767	1.32528	0.242	0.106	1
ZC3H12C	0.00111176	-2.09878	0.048	0.221	1
DHRS7	0.00111634	-1.02152	0.323	0.512	1
DPY19L2	0.00112115	0.451007	0.613	0.387	1
RPL29	0.00112303	0.203575	1	1	1
LY86	0.0011259	0.417715	0.79	0.599	1
ENSFCAG00000045124	0.00113225	2.60067	0.065	0.012	1
NAE1	0.0011361	1.52538	0.145	0.048	1
PRDX6	0.00113824	0.59424	0.419	0.222	1
SERP1	0.00114429	0.345452	0.952	0.822	1
NSUN6	0.00114592	-2.8969	0.016	0.174	1
NUDT21	0.001149	0.70143	0.516	0.31	1
MAML3	0.00115178	-1.30441	0.274	0.452	1
KYNU	0.00116277	2.40802	0.065	0.012	1
ATP5PO	0.00116336	0.361728	0.984	0.908	1
ZNF706	0.00118952	0.553872	0.726	0.501	1
HSP90AA1	0.00121318	0.439603	0.984	0.883	1
FKBP15	0.00123611	-1.44883	0.161	0.349	1
FOSB	0.00124703	0.39207	0.661	0.396	1
CE1H17orf80	0.00125046	1.79659	0.129	0.041	1
ARL8B	0.001254	-0.701809	0.742	0.75	1
JDP2	0.0012586	-1.63577	0.129	0.314	1
HMGCS1	0.00127182	1.33402	0.226	0.097	1
TRAP1	0.00128554	1.73246	0.129	0.041	1
TMEM97	0.00129134	1.11209	0.29	0.142	1
PTPRE	0.00129936	-0.515846	0.774	0.838	1
RAB4B	0.00131262	0.452964	0.855	0.616	1
TXNRD1	0.00133027	-1.43048	0.129	0.317	1
NFATC2IP	0.0013311	2.08609	0.097	0.026	1
TRIM37	0.0013311	2.08609	0.097	0.026	1
TMX1	0.0013489	0.965078	0.306	0.149	1
CD99	0.00135329	0.308359	1	0.923	1
CALM3	0.00135486	-0.50819	0.855	0.879	1
OAT	0.00136641	0.558533	0.645	0.41	1
MRAS	0.0013693	-2.00983	0.065	0.237	1
NIPSNAP3A	0.00137133	0.795097	0.452	0.267	1
STAT6	0.00137935	-1.30934	0.161	0.35	1
NOL7	0.00137937	0.537889	0.677	0.447	1
PPP1R14B	0.00138442	0.646982	0.532	0.323	1
IL27RA	0.0013966	1.72854	0.113	0.033	1
S100A9	0.00140447	-9.05872	0	0.143	1
EXOC6	0.00141098	0.976469	0.29	0.138	1
MATK	0.00141433	0.910016	0.355	0.186	1
CBY1	0.00141784	1.80069	0.113	0.033	1
PRKCA	0.00141899	-1.72126	0.081	0.258	1
ENSFCAG00000050437	0.00142891	1.84905	0.097	0.026	1
IVD	0.00143073	1.27874	0.226	0.098	1
CLEC4D	0.0014461	-3.7594	0	0.142	1
LRP10	0.00144692	-1.62619	0.097	0.277	1
TENT5C	0.00144996	-2.66433	0.032	0.192	1
DDX31	0.00145266	2.27874	0.081	0.019	1
GPSM2	0.00145266	2.27874	0.081	0.019	1
ZNF529	0.00145266	2.27874	0.081	0.019	1
SELENOT	0.00145778	0.420211	0.839	0.575	1
THAP6	0.00146118	1.62666	0.113	0.033	1
PDIA6	0.0014672	0.609114	0.839	0.653	1
BNIP1	0.00147141	2.21162	0.081	0.019	1
ENSFCAG00000048563	0.00147141	2.14749	0.081	0.019	1
FMO4	0.00147141	2.21162	0.081	0.019	1
ENSFCAG00000026709	0.00147356	-1.32629	0.242	0.425	1
CETN2	0.00147379	1.41149	0.194	0.078	1
TRAF6	0.00147575	-1.33457	0.177	0.366	1
VAMP8	0.0014763	0.221123	0.984	0.98	1
EIF3I	0.00149969	0.320311	0.984	0.877	1
PWWP3A	0.0015046	1.48123	0.177	0.068	1
THBS1	0.00151977	-4.39772	0	0.142	1
TRAPPC5	0.00152097	0.341799	1	0.857	1
CYP51A1	0.00152645	0.874348	0.403	0.226	1
CAMTA1	0.00153482	0.570736	0.645	0.425	1
OPTN	0.00154635	-1.19725	0.258	0.437	1
TNFSF12	0.0015587	-2.73409	0.016	0.167	1
PWP1	0.00156509	1.02381	0.258	0.118	1
MMACHC	0.00157962	1.73246	0.129	0.042	1
PFDN5	0.00158812	0.31716	0.952	0.749	1
TM4SF5	0.00158943	-1.40041	0.161	0.35	1
BCL6	0.00160234	-1.23316	0.387	0.523	1
CD320	0.00160285	2.91617	0.048	0.008	1
GOLM2	0.00160285	2.91617	0.048	0.008	1
GRM8	0.00160285	2.91617	0.048	0.008	1
BRWD1	0.00161833	1.07412	0.226	0.097	1
FAM177A1	0.00162098	1.11411	0.177	0.067	1
SLC16A7	0.00162577	-3.39772	0	0.14	1
RASA2	0.00165987	-1.88353	0.081	0.254	1
CDH23	0.00168061	-3.19931	0	0.139	1
TMEM127	0.00168261	-1.32612	0.177	0.362	1
QPCT	0.00168501	-1.75241	0.097	0.278	1
AK4	0.00169653	-3.40576	0	0.139	1
PYGL	0.00169929	-0.912497	0.435	0.585	1
EIF2A	0.00171433	0.703624	0.484	0.292	1
E2F6	0.00172181	1.54553	0.161	0.06	1
VDR	0.0017474	-1.38817	0.145	0.33	1
ENSFCAG00000046565	0.001752	-2.18537	0.048	0.211	1
ENSFCAG00000029331	0.00178279	0.496685	0.694	0.462	1
OSCAR	0.00178282	0.466066	0.855	0.688	1
CD86	0.00178569	0.397568	0.919	0.764	1
ARHGAP9	0.00179504	-0.745591	0.548	0.655	1
YTHDF2	0.00179998	0.753518	0.403	0.222	1
GKAP1	0.00180337	2.03547	0.097	0.027	1
PTCD1	0.00180337	2.03547	0.097	0.027	1
DCTD	0.00180891	-1.0342	0.339	0.501	1
SLC25A29	0.00182244	-0.885237	0.371	0.535	1
ARMC5	0.00182574	1.98656	0.097	0.027	1
DCAF13	0.00183135	1.20777	0.242	0.111	1
PRDX5	0.00183373	0.643714	0.871	0.745	1
TANC2	0.00185086	-3.51382	0	0.137	1
PANK1	0.00185176	-3.64862	0	0.137	1
TEK	0.00186017	1.27874	0.194	0.079	1
CLEC5A	0.0018616	-3.54326	0.016	0.162	1
VEGFA	0.00186286	-1.75689	0.145	0.32	1
ENSFCAG00000051478	0.00186328	-3.77189	0	0.137	1
TMEM121	0.00188681	2.50113	0.065	0.013	1
NSUN4	0.00188681	2.50113	0.065	0.013	1
SHISAL1	0.00188681	2.50113	0.065	0.013	1
ENSFCAG00000013241	0.00188821	0.547279	0.629	0.404	1
ATL3	0.00188875	0.874589	0.29	0.141	1
ENAH	0.00189496	0.622569	0.435	0.248	1
UNK	0.00190455	1.60067	0.145	0.051	1
CC1H1orf216	0.00190994	2.40802	0.065	0.013	1
ENSFCAG00000052290	0.00191095	0.63031	0.726	0.62	1
FCGR1A	0.00191682	-3.4685	0	0.136	1
PPP4R2	0.00192065	0.582691	0.613	0.401	1
NAV1	0.00192707	0.636786	0.403	0.215	1
SYNCRIP	0.00194004	0.832752	0.387	0.217	1
AGPAT1	0.00194043	0.821753	0.339	0.175	1
AOAH	0.00194823	-0.847131	0.5	0.63	1
ANKS1A	0.0019502	-2.09382	0.048	0.209	1
CRKL	0.00195348	-1.34017	0.161	0.342	1
OAS1	0.0019675	-1.36321	0.161	0.345	1
ENSFCAG00000019082	0.00200626	-1.99072	0.048	0.209	1
AFF4	0.0020171	-1.8681	0.065	0.23	1
TSC22D4	0.00202679	-2.12336	0.032	0.186	1
ZNF615	0.00203236	1.52316	0.161	0.061	1
FAM210B	0.0020369	1.16009	0.226	0.1	1
ARMC1	0.00205135	1.42313	0.177	0.07	1
FCHO2	0.00205212	-1.44789	0.129	0.307	1
CEP85L	0.0020691	-1.84464	0.081	0.249	1
SPEN	0.00209975	-1.3502	0.145	0.324	1
HORMAD1	0.00210198	2.21162	0.081	0.02	1
YWHAH	0.00210225	0.810235	0.452	0.273	1
ENSFCAG00000005639	0.00211049	0.225534	1	0.999	1
FES	0.00211595	0.462996	0.823	0.613	1
SMAGP	0.00212	-1.44138	0.097	0.274	1
HIP1R	0.00215636	1.36728	0.177	0.07	1
RGS17	0.00215759	1.2182	0.145	0.051	1
CCNYL1	0.00219076	-2.74046	0.016	0.16	1
PTGDS	0.00219271	0.4684	0.774	0.561	1
EIF2B4	0.00219787	0.879242	0.387	0.222	1
ENSFCAG00000048970	0.00220043	-2.58633	0.016	0.16	1
MAP2K5	0.00221496	-1.92513	0.048	0.207	1
ENSFCAG00000029904	0.0022185	1.59133	0.145	0.052	1
MARVELD1	0.00222019	-2.07041	0.032	0.184	1
METTL7A	0.00222226	-1.2569	0.21	0.395	1
RBM45	0.00223484	0.734418	0.371	0.198	1
FOXN3	0.00223511	0.646672	0.468	0.278	1
ZDHHC7	0.00223666	-1.52018	0.097	0.269	1
TECR	0.00224519	0.567185	0.645	0.448	1
DEDD2	0.00224782	-2.00137	0.065	0.227	1
CHIC2	0.00224956	-1.43398	0.129	0.305	1
TTC39C	0.00225569	1.3756	0.161	0.061	1
KIF13A	0.00225722	-1.17861	0.274	0.441	1
SERPINB6	0.00227728	1.7356	0.129	0.044	1
FPGS	0.00228375	1.57513	0.145	0.052	1
MSL1	0.00228702	1.80069	0.113	0.035	1
GNL3	0.00231907	1.55004	0.145	0.052	1
HINT2	0.00235931	0.648688	0.5	0.306	1
NT5C1B	0.00237377	1.40427	0.177	0.071	1
MTMR3	0.00238487	-2.18069	0.032	0.182	1
TAF13	0.00238745	1.50113	0.161	0.062	1
MZF1	0.00239997	1.98656	0.097	0.028	1
NFATC2	0.00240045	0.7009	0.419	0.237	1
NOP53	0.00243094	0.330764	0.903	0.752	1
CMPK2	0.00243212	-1.44373	0.129	0.307	1
UBXN4	0.00243223	0.362985	0.774	0.545	1
SLC66A3	0.00243369	0.458606	0.597	0.358	1
RPS27L	0.0024381	1.26297	0.194	0.081	1
SNRPA	0.0024415	0.92905	0.355	0.196	1
SEPTIN7	0.00244686	0.55311	0.694	0.559	1
TM7SF3	0.0024512	1.24656	0.242	0.115	1
SMPD5	0.00245414	1.50113	0.177	0.072	1
ENSFCAG00000030638	0.00246054	-1.9746	0.048	0.204	1
TMEM69	0.00246142	1.76417	0.097	0.028	1
ENSFCAG00000037658	0.00246243	-1.10373	0.161	0.353	1
ORTHO.298	0.00246491	-2.20546	0.032	0.181	1
PRMT2	0.00247883	0.932288	0.29	0.144	1
BUD23	0.00248785	0.477284	0.645	0.431	1
GIMAP1	0.00249241	-1.15549	0.161	0.346	1
LRRC42	0.00249476	1.80599	0.097	0.028	1
UROD	0.0024971	0.893448	0.306	0.157	1
FLI1	0.00251174	-0.8972	0.258	0.446	1
ZNF567	0.00252024	1.2236	0.161	0.061	1
EED	0.00252803	1.04507	0.194	0.08	1
TOMM7	0.00254167	0.934784	0.355	0.198	1
PA2G4	0.00254719	0.548659	0.645	0.439	1
ENSFCAG00000053260	0.00256704	-1.31246	0.145	0.323	1
ENSFCAG00000052302	0.00257082	-3.28023	0	0.129	1
CTSA	0.00258064	-0.512544	0.661	0.766	1
RNF187	0.00258552	0.395778	0.839	0.612	1
SRGAP2	0.00259193	-1.37334	0.129	0.303	1
TACC3	0.00260237	0.970616	0.339	0.182	1
NUP153	0.00261321	-1.91953	0.048	0.203	1
THRA	0.00261404	-2.4685	0.016	0.156	1
NMRAL1	0.00262221	1.41149	0.177	0.072	1
CHN2	0.00262872	1.09562	0.258	0.124	1
YWHAZ	0.00263684	0.295409	0.968	0.865	1
RNPS1	0.00263899	0.542472	0.694	0.478	1
MAPRE1	0.00264173	0.413668	0.806	0.582	1
YBX3	0.00265363	-0.925722	0.258	0.443	1
MT-CYB	0.0026616	0.185433	1	0.987	1
NFKBIE	0.00267466	-1.0263	0.339	0.506	1
PRRC2A	0.00267941	-1.55776	0.081	0.246	1
PRR5L	0.00268744	-3.38964	0	0.128	1
ATP5IF1	0.00268958	0.373026	0.935	0.731	1
ANAPC16	0.00269822	0.617324	0.548	0.357	1
MED21	0.00270128	0.949957	0.339	0.185	1
SLC8B1	0.0027329	-1.88545	0.048	0.202	1
RAB10	0.002739	-1.54811	0.081	0.245	1
RIC1	0.00274039	-2.14273	0.048	0.201	1
HERPUD2	0.00275413	-1.18444	0.21	0.387	1
ATP11B	0.00276074	-1.06816	0.242	0.425	1
HERC1	0.00276367	-1.83991	0.065	0.223	1
COX14	0.00276483	0.658672	0.452	0.263	1
MARCKS	0.00276714	-1.5239	0.355	0.484	1
S100A12	0.0027747	-9.60084	0.016	0.152	1
CSNK1A1	0.0027893	-1.23255	0.161	0.338	1
LPCAT2	0.00279793	-1.37929	0.161	0.332	1
MTSS1	0.00280706	-1.8681	0.065	0.222	1
PPIA.orth	0.00281566	0.19787	1	1	1
HDAC5	0.00282041	-1.73153	0.065	0.223	1
CARD8	0.00283019	-2.63501	0.016	0.154	1
PLAU	0.00283436	-1.10662	0.484	0.636	1
CDKN2D	0.00283982	-2.12336	0.048	0.203	1
MIA2	0.00288486	0.831852	0.355	0.195	1
CCT7	0.00288639	0.431111	0.758	0.541	1
PSMB2	0.00289658	0.4165	0.855	0.649	1
TXNL1	0.00291446	0.385654	0.726	0.46	1
CCNG2	0.00291596	-2.79655	0.016	0.153	1
SMAD3	0.00292	-1.89119	0.065	0.221	1
HINT1	0.00292108	0.210033	1	0.986	1
CD80	0.00294207	3.34913	0.032	0.004	1
DENND11	0.00294207	3.34913	0.032	0.004	1
NBEA	0.00294207	3.34913	0.032	0.004	1
SYTL3	0.00294207	3.34913	0.032	0.004	1
DYNC2LI1	0.00294207	3.34913	0.032	0.004	1
MGST1	0.00294207	3.34913	0.032	0.004	1
RAVER2	0.00294207	3.34913	0.032	0.004	1
DNAH10	0.00294207	3.34913	0.032	0.004	1
ENSFCAG00000049194	0.00294207	3.34913	0.032	0.004	1
UBL5	0.00294983	-0.420678	1	0.994	1
PIGT	0.00295667	-0.923367	0.258	0.442	1
PLEKHB2	0.0029575	0.512102	0.597	0.374	1
CE3H16orf89	0.0029581	2.14749	0.081	0.021	1
SANBR	0.0029581	2.14749	0.081	0.021	1
COL6A2	0.00297285	3.08609	0.032	0.004	1
IQCB1	0.00297939	2.40802	0.065	0.014	1
ADORA3	0.00297939	2.40802	0.065	0.014	1
H2AX	0.00299244	2.08609	0.081	0.021	1
ARPC2	0.00299434	0.167033	1	0.999	1
ARID5A	0.00301971	-0.949067	0.242	0.416	1
PDLIM2	0.00302114	0.468216	0.726	0.511	1
SPI1	0.003022	-0.366382	0.984	0.997	1
SLC26A11	0.00304847	1.55558	0.129	0.045	1
SNX10	0.00306377	-1.20809	0.306	0.462	1
SEPTIN9	0.00308678	0.447633	0.774	0.584	1
AKIRIN1	0.00310995	0.866415	0.29	0.145	1
VPS41	0.00311241	0.73863	0.419	0.244	1
ORTHO.379	0.00311502	-0.240941	1	1	1
XPNPEP3	0.00313644	1.27874	0.129	0.045	1
HNRNPAB	0.00315123	0.545384	0.806	0.605	1
ADGRD1	0.00315704	2.76417	0.048	0.009	1
CF1H1orf53	0.00315704	2.76417	0.048	0.009	1
ENSFCAG00000050383	0.00315704	2.76417	0.048	0.009	1
SERINC5	0.00315704	2.76417	0.048	0.009	1
CBX2	0.00315704	2.76417	0.048	0.009	1
GINS3	0.00315704	2.76417	0.048	0.009	1
JMJD7	0.00315704	2.76417	0.048	0.009	1
FFAR2	0.00317125	-3.4217	0	0.124	1
DHRS3	0.00317459	-2.19313	0.032	0.176	1
ENSFCAG00000053529	0.00318646	-1.65986	0.081	0.24	1
TPM4	0.00318998	0.334481	0.952	0.819	1
SMARCB1	0.00319385	0.676702	0.468	0.278	1
SELENOO	0.00319418	1.29602	0.177	0.073	1
CBR3	0.00322015	-2.52124	0.016	0.151	1
PABPN1	0.0032227	0.424728	0.855	0.701	1
ENSFCAG00000028768	0.00322602	1.52538	0.145	0.054	1
MDM4	0.00325148	1.05367	0.29	0.148	1
GARIN5A	0.00326285	2.38565	0.048	0.009	1
MPDU1	0.00327163	0.479914	0.645	0.421	1
PRPF4B	0.00328772	0.563991	0.581	0.38	1
HFE	0.00328828	-3.11358	0	0.123	1
USP14	0.00329659	1.27874	0.177	0.073	1
IER3IP1	0.00329748	-0.661141	0.532	0.652	1
MXD4	0.00330781	0.537657	0.661	0.496	1
ENSFCAG00000041769	0.00331836	-3.67546	0	0.123	1
RNF213	0.00332061	-1.04731	0.274	0.443	1
CXCR4	0.00332263	-0.71585	0.581	0.784	1
HACD3	0.0033233	1.41624	0.161	0.064	1
LIMK2	0.00333129	-4.16183	0	0.123	1
PYURF	0.00337523	1.13708	0.258	0.128	1
NOP56	0.00339397	1.04862	0.274	0.139	1
C6orf163	0.00342563	1.3756	0.161	0.064	1
CREB3	0.00345389	0.56074	0.516	0.318	1
RPL21.orth.2	0.00348161	0.204674	1	0.992	1
EIF3J	0.00350496	0.609507	0.516	0.33	1
LYN	0.00353069	-0.404822	0.968	0.958	1
RXYLT1	0.0035307	1.31671	0.161	0.064	1
TMEM131	0.0035412	0.644866	0.419	0.243	1
ZNF786	0.00354325	1.76417	0.113	0.037	1
MKNK1	0.00356194	-1.69089	0.081	0.237	1
SP100	0.00356572	0.369306	0.71	0.477	1
MT-ND5	0.00357379	-0.711173	0.5	0.625	1
TEDC1	0.0035811	1.72854	0.113	0.037	1
IL13RA1	0.00359707	-0.97241	0.5	0.608	1
APH1A	0.00361047	0.608046	0.5	0.31	1
IL1R2	0.00361938	-4.34436	0	0.122	1
RPLP2	0.00362454	0.162368	1	1	1
ACTR6	0.0036292	1.5281	0.129	0.046	1
COX8A	0.0036368	-0.363177	0.968	0.937	1
PRAG1	0.00363886	-2.0905	0.032	0.173	1
SPCS1	0.00365488	0.313807	0.968	0.791	1
MAFK	0.003664	-2.49887	0.016	0.148	1
ENSFCAG00000039682	0.00366886	0.606624	0.532	0.344	1
NUP133	0.00367802	1.65983	0.113	0.037	1
SLC35C2	0.00376478	0.678918	0.548	0.367	1
ENSFCAG00000048585	0.0037674	-4.13791	0	0.121	1
SLC25A51	0.00377366	1.20695	0.21	0.095	1
ITFG1	0.0037835	-0.895759	0.452	0.565	1
LZIC	0.00379679	0.653134	0.371	0.205	1
SLC38A2	0.00381105	-0.909537	0.419	0.548	1
LPGAT1	0.00381603	-2.49134	0.016	0.147	1
USP8	0.00381851	0.635148	0.435	0.26	1
SMPDL3A	0.00383391	-0.992564	0.387	0.523	1
CRLF3	0.0038398	0.797116	0.403	0.243	1
FKBP4	0.00384152	0.907756	0.29	0.149	1
WDTC1	0.00386708	-1.78427	0.048	0.195	1
IKBKE	0.00387014	-1.5384	0.081	0.237	1
ANXA7	0.00387467	-0.79655	0.435	0.565	1
TMC4	0.00388367	0.794862	0.274	0.136	1
ETV6	0.00389054	-0.863866	0.597	0.665	1
ND1	0.00389799	-0.59409	0.774	0.8	1
HSPH1	0.00391318	1.43074	0.145	0.055	1
ARHGAP45	0.00392379	0.420757	0.758	0.535	1
NCLN	0.00393371	1.32359	0.194	0.085	1
CLCN7	0.00395441	-1.7818	0.065	0.215	1
IQSEC1	0.00397382	-1.67767	0.081	0.236	1
BLZF1	0.00397422	-1.41773	0.097	0.259	1
ZNF169	0.00402574	1.33607	0.161	0.065	1
EBPL	0.00402675	1.38565	0.145	0.055	1
MEN1	0.00402675	1.40802	0.145	0.055	1
CA3H2orf49	0.00404286	-3.20853	0	0.119	1
HS6ST1	0.00406072	2.08609	0.081	0.022	1
SMC6	0.00406072	2.08609	0.081	0.022	1
MFNG	0.00406361	0.394804	0.774	0.588	1
CHTOP	0.00407929	0.566226	0.5	0.309	1
ENSFCAG00000036604	0.00408424	0.169415	1	1	1
UBFD1	0.00408577	1.2976	0.161	0.065	1
IDO1	0.00409578	-6.73887	0	0.119	1
NIN	0.0041674	-0.886271	0.387	0.533	1
ZBTB1	0.00417499	0.777971	0.323	0.172	1
GAS2L3	0.00420452	1.91617	0.081	0.022	1
MRPL41	0.00421074	0.590398	0.597	0.412	1
INTS10	0.00422226	1.35429	0.194	0.086	1
EIF3L	0.00422306	0.27815	0.984	0.896	1
FCER1G	0.00422934	-0.22579	0.968	1	1
ENSFCAG00000051201	0.00424456	0.387196	0.774	0.6	1
MRPL17	0.00424683	0.856359	0.306	0.162	1
EREG	0.00425228	-4.37743	0	0.118	1
MICU3	0.0042548	1.8637	0.081	0.022	1
CHFR	0.00428556	0.664136	0.5	0.318	1
ATF7IP	0.00429019	-0.832359	0.419	0.55	1
CDK16	0.00429306	1.55558	0.129	0.047	1
MTCH1	0.00431743	0.53512	0.694	0.543	1
TNFSF13B	0.00434561	-0.922469	0.258	0.432	1
GET4	0.00434988	0.457076	0.613	0.395	1
TEX2	0.0043531	-2.30622	0.016	0.144	1
VPS54	0.00436459	-2.9583	0	0.117	1
ACOT7	0.00436941	1.72854	0.113	0.038	1
CSTPP1	0.00436941	1.72854	0.113	0.038	1
GGCX	0.00437335	1.11411	0.194	0.085	1
PIP5K1B	0.00439612	-3.36512	0	0.117	1
ZC3H14	0.00440522	0.828296	0.339	0.188	1
RAB11FIP4	0.00441124	1.47466	0.129	0.047	1
GAS2L1	0.00441435	1.69378	0.113	0.038	1
ERH	0.0044462	0.453417	0.726	0.514	1
JMJD1C	0.0044465	-0.689791	0.597	0.686	1
RPL36	0.00444821	0.230284	1	0.993	1
MTA2	0.00445839	1.47728	0.145	0.056	1
SLC31A1	0.00445839	1.47728	0.145	0.056	1
TMEM248	0.00446979	0.978565	0.29	0.154	1
SAP18	0.00447076	0.239293	0.968	0.864	1
TPR	0.00448495	0.510912	0.532	0.333	1
GRAMD4	0.00448499	1.76417	0.113	0.038	1
ENSFCAG00000048385	0.00449386	2.32056	0.065	0.015	1
HSF4	0.00449386	2.32056	0.065	0.015	1
SINHCAF	0.00449982	1.16326	0.177	0.075	1
EEF2KMT.orth	0.00454198	2.2381	0.065	0.015	1
PRR32	0.00454198	2.08609	0.065	0.015	1
CALR	0.00454649	0.332376	0.984	0.9	1
PRPF3	0.00458816	1.19857	0.21	0.097	1
UBA5	0.00459388	0.893448	0.306	0.164	1
FOS	0.00461603	-0.361372	1	1	1
RIPK3	0.00462958	-1.8969	0.048	0.19	1
PDCD5	0.00464667	0.567626	0.516	0.328	1
FAM102B	0.00465018	1.34193	0.145	0.056	1
SQSTM1	0.0046591	0.287909	0.919	0.758	1
EWSR1	0.00468663	0.373864	0.806	0.618	1
ENSFCAG00000050503	0.00469576	2.0157	0.065	0.015	1
GMPPB	0.00471248	0.715071	0.371	0.212	1
MRPL49	0.00472908	1.26297	0.194	0.086	1
AKAP13	0.00474145	-0.851824	0.339	0.493	1
FDPS	0.00474385	0.923822	0.29	0.154	1
BAG2	0.00475205	1.59133	0.145	0.057	1
MT-CO2	0.00475946	-0.292277	1	1	1
RGS12	0.00477774	1.26012	0.161	0.066	1
PCCB	0.00478522	1.13856	0.21	0.097	1
PMAIP1	0.00478604	-1.03092	0.355	0.507	1
ATXN10	0.00479138	0.707582	0.452	0.285	1
TMED9	0.00480031	0.520114	0.629	0.444	1
DOCK11	0.00482514	-0.839176	0.387	0.53	1
LBHD1	0.00485048	0.505283	0.419	0.243	1
MPC2	0.0048804	0.445739	0.726	0.544	1
GSPT1	0.00489254	0.617945	0.452	0.274	1
EIF4B	0.00492779	0.339392	0.935	0.817	1
PLBD2	0.00493104	0.537324	0.532	0.332	1
CLTB	0.00493158	0.791473	0.419	0.257	1
PARP14	0.00493588	-2.91391	0	0.114	1
DHRS1	0.00493975	-1.33681	0.145	0.306	1
GALNT10	0.00503837	-1.7264	0.048	0.192	1
CACYBP	0.00503897	0.403455	0.79	0.593	1
ZNF746	0.00504771	1.55558	0.129	0.047	1
MMP14	0.00505269	-1.87391	0.048	0.188	1
SLCO3A1	0.00505433	-1.06655	0.21	0.373	1
PDHB	0.00507776	0.975062	0.323	0.184	1
MYO1E	0.00510983	-2.01194	0.048	0.187	1
PPP3CA	0.00511142	-1.29088	0.113	0.274	1
ADAM19	0.00515362	1.84905	0.097	0.03	1
ALDH18A1	0.00515362	1.84905	0.097	0.03	1
DIP2C	0.0051545	0.858287	0.274	0.14	1
ADNP2	0.00516849	1.19301	0.21	0.098	1
HMG20A	0.00517941	1.33607	0.161	0.066	1
NCEH1	0.00519657	-2.20195	0.081	0.226	1
SUCLG1	0.00520001	0.612162	0.5	0.32	1
ZC3HC1	0.00520146	1.45383	0.145	0.057	1
NCKIPSD	0.00520742	1.80599	0.097	0.03	1
ARID5B	0.00521706	-1.63011	0.081	0.232	1
CDK5	0.00524316	1.16553	0.21	0.098	1
MFAP1	0.00524359	-1.5384	0.081	0.23	1
CALHM6	0.00525248	-1.2461	0.194	0.353	1
SLX4IP	0.00525255	1.47466	0.129	0.047	1
RBCK1	0.00525714	-1.15838	0.161	0.324	1
IGBP1	0.00527859	0.669447	0.403	0.238	1
PDCD10	0.00528525	0.365413	0.694	0.455	1
ARL4C	0.00538242	1.42313	0.161	0.067	1
TNFRSF21	0.0054076	-1.77603	0.081	0.227	1
MAFF	0.00542188	-1.21769	0.161	0.323	1
DUSP2	0.00543932	-1.40148	0.129	0.294	1
ANAPC1	0.00545138	2.0272	0.081	0.023	1
ANKRD40	0.00545138	2.0272	0.081	0.023	1
ENSFCAG00000051609	0.00545138	2.0272	0.081	0.023	1
MTERF4	0.00545138	2.0272	0.081	0.023	1
CEP57	0.00545641	0.820199	0.306	0.165	1
HAUS5	0.00550856	1.97062	0.081	0.023	1
NUBP1	0.00551546	0.523449	0.548	0.349	1
NBR1	0.00552589	-1.66879	0.048	0.187	1
ENSFCAG00000053814	0.00552926	1.59424	0.113	0.039	1
ZFAND3	0.0055982	-0.745214	0.435	0.576	1
ENSFCAG00000053121	0.0056087	2.62666	0.048	0.009	1
PRRT2	0.0056087	2.62666	0.048	0.009	1
ZNF77	0.00561045	0.63641	0.403	0.236	1
NDUFA3	0.00561093	0.216114	0.984	0.954	1
WIPI1	0.00562594	-3.36512	0	0.111	1
TMC8	0.00562807	0.661072	0.355	0.201	1
NLRP12	0.00563846	-3.79042	0	0.111	1
PTAFR	0.0056398	-1.93627	0.048	0.185	1
TMED5	0.00566323	0.759022	0.387	0.227	1
ENSFCAG00000047814	0.00566447	2.38565	0.048	0.009	1
FAM161A	0.00566447	2.50113	0.048	0.009	1
AHCY	0.00569443	0.736286	0.5	0.326	1
THRAP3	0.00569446	0.495417	0.565	0.374	1
ENSFCAG00000003035	0.00576403	-2.35685	0.016	0.138	1
ATP8B4	0.00576717	-0.887659	0.355	0.502	1
FIP1L1	0.00579441	0.575131	0.387	0.222	1
DGUOK	0.00580989	-0.985369	0.194	0.367	1
SRSF1	0.00582809	1.01209	0.274	0.145	1
CLPTM1	0.00583074	-1.04693	0.145	0.31	1
PFKFB2	0.00584659	-3.29761	0	0.11	1
ATOX1	0.00586813	0.419138	0.71	0.491	1
ATG2A	0.00587547	-1.56352	0.065	0.207	1
RWDD4	0.00591221	0.676702	0.419	0.257	1
KARS1	0.00593514	0.285457	0.935	0.802	1
EIF4G3	0.00594167	-1.48159	0.097	0.247	1
MT-ND2	0.00594993	-0.47738	0.903	0.924	1
CCT5	0.00603025	0.362477	0.742	0.514	1
FCGR2B	0.00603545	0.420757	0.694	0.516	1
SEPTIN1	0.0060743	5.08609	0.016	0.001	1
ZNF697	0.00609051	-3.34017	0	0.109	1
MFSD14B	0.00609476	-0.873265	0.387	0.527	1
TIMP1	0.00609619	-0.517558	0.903	0.911	1
SWI5	0.00609725	1.26012	0.161	0.067	1
DCUN1D5	0.00610469	-1.07714	0.177	0.338	1
LAT	0.00612573	4.08609	0.016	0.001	1
ZNRF3	0.00612573	4.08609	0.016	0.001	1
FAM135A	0.00612573	4.08609	0.016	0.001	1
CLNK	0.00612573	4.08609	0.016	0.001	1
ENSFCAG00000051616	0.00612573	4.08609	0.016	0.001	1
FAAH	0.00612573	4.08609	0.016	0.001	1
GNB5	0.00612573	4.08609	0.016	0.001	1
H3C10	0.00612573	4.08609	0.016	0.001	1
ITGA9	0.00612573	4.08609	0.016	0.001	1
MOCS1	0.00612573	4.08609	0.016	0.001	1
ORTHO.49	0.00612573	4.08609	0.016	0.001	1
POMC	0.00612573	4.08609	0.016	0.001	1
TET1	0.00612573	4.08609	0.016	0.001	1
TRIP13	0.00612573	4.08609	0.016	0.001	1
VIPR1	0.00612573	4.08609	0.016	0.001	1
ZNF566	0.00612573	4.08609	0.016	0.001	1
TNFSF9	0.00613224	-1.51481	0.129	0.287	1
HNRNPM	0.00616791	0.365754	0.806	0.611	1
B3GNT3	0.00616808	-1.28646	0.097	0.248	1
AP5Z1	0.00617875	0.580061	0.484	0.312	1
ENSFCAG00000053425	0.00620841	-2.57212	0.016	0.136	1
DDX3X	0.00621135	-0.513652	0.839	0.827	1
MGST3	0.00621944	-1.07653	0.145	0.308	1
BRI3	0.00625058	-0.502939	0.871	0.924	1
GLO1	0.00627208	0.41839	0.677	0.462	1
FCHO1	0.0062881	1.36363	0.145	0.058	1
ERG	0.00632414	-3.05856	0.016	0.135	1
PDHA1	0.0063455	0.44352	0.581	0.378	1
GPR84	0.00634705	-3.4217	0	0.108	1
PAM16	0.00635887	0.443415	0.629	0.439	1
ENSFCAG00000050860	0.006377	-1.56926	0.065	0.205	1
PPHLN1	0.00637798	0.718362	0.419	0.258	1
BTBD1	0.0063917	0.975669	0.29	0.16	1
TGFBR2	0.00639543	-1.56352	0.065	0.205	1
CASP12	0.00645162	-0.851824	0.323	0.474	1
SHISA5	0.00645607	0.619952	0.484	0.318	1
ALG2	0.00647112	1.80599	0.097	0.031	1
SLC16A1	0.00647112	1.80599	0.097	0.031	1
ZFAND2A	0.00647112	1.80599	0.097	0.031	1
ENSFCAG00000044337	0.00647177	0.122516	1	1	1
SRSF11	0.00647291	0.519053	0.629	0.461	1
ENSFCAG00000048165	0.00648871	-1.64862	0.048	0.183	1
CHRNE	0.0065166	2.2381	0.065	0.016	1
RAB11FIP1	0.0065166	2.2381	0.065	0.016	1
SMCHD1	0.00652894	1.62666	0.113	0.04	1
ACACB	0.00653594	1.72352	0.097	0.031	1
MAP1LC3A	0.00653785	-1.49065	0.161	0.31	1
ENSFCAG00000049959	0.006542	-2.34017	0.016	0.135	1
TUBB2A	0.00656228	0.463656	0.5	0.308	1
ENSFCAG00000024200	0.00658206	2.16009	0.065	0.016	1
TFDP1	0.00659445	1.03547	0.21	0.099	1
ANKH	0.00660941	1.59424	0.113	0.04	1
XKR8	0.00660941	1.59424	0.113	0.04	1
HPSE	0.00661232	0.871774	0.339	0.197	1
SORCS2	0.00661276	1.72352	0.097	0.031	1
ZFYVE21	0.00663041	0.537657	0.452	0.274	1
WLS	0.00663867	-4.52124	0	0.107	1
STARD7	0.00664234	-1.87584	0.032	0.16	1
RET	0.00665134	2.08609	0.065	0.016	1
SLC7A1	0.00666912	-1.28148	0.081	0.229	1
UQCRH	0.00667484	0.27644	0.984	0.909	1
CB4H12orf57	0.00668518	0.501131	0.645	0.464	1
ZDHHC17	0.00669035	1.64552	0.097	0.031	1
EPB41L3	0.00672738	-2.62815	0.016	0.134	1
VPS26C	0.0067431	0.682371	0.371	0.214	1
ATG12	0.00674778	1.17182	0.194	0.089	1
HIF1A	0.00676758	-1.83872	0.048	0.181	1
SLC9A3R1	0.00677525	0.626662	0.468	0.303	1
TIMM50	0.00681061	0.67428	0.403	0.242	1
SUSD1	0.00686057	-3.06365	0	0.106	1
UQCRB	0.00686598	0.393328	0.726	0.51	1
TNF	0.00690362	-3.52714	0.065	0.198	1
DELE1	0.00691064	0.979178	0.194	0.088	1
OTUD6B	0.00692891	1.43074	0.145	0.059	1
PRPS2	0.00694967	-1.4736	0.081	0.223	1
DOCK8	0.00695125	-0.526842	0.855	0.828	1
SLFN5	0.00697741	1.5281	0.129	0.049	1
RFX3	0.00697883	-1.55198	0.065	0.203	1
SERINC1	0.00699889	0.428453	0.629	0.451	1
DAPP1	0.00706858	0.669254	0.355	0.203	1
POU2F1	0.00708487	-2.02243	0.032	0.158	1
HSPA9	0.0071292	0.364558	0.677	0.45	1
OASL	0.00714762	-3.15231	0	0.105	1
FAM234A	0.00716855	-1.34017	0.081	0.227	1
GBP1-like	0.0071689	-1.04613	0.145	0.308	1
TGFB1	0.00717893	-0.907746	0.29	0.437	1
UBXN6	0.00717909	-0.953691	0.29	0.436	1
SNRNP35	0.00718617	-1.68209	0.081	0.221	1
C5orf34	0.00720637	0.614418	0.452	0.288	1
PYCARD	0.0072475	-0.264688	1	0.991	1
CBX5	0.0072615	1.34193	0.145	0.059	1
FAM174C	0.00732002	-0.93098	0.306	0.451	1
CPQ	0.00736363	-1.40117	0.097	0.242	1
ENSFCAG00000047743	0.00740411	1.81307	0.081	0.024	1
LAT2	0.00741849	0.377748	0.661	0.474	1
[truncated: 9,861 more rows]
