# Supplementary material for: Single cell RNA-sequencing of feline peripheral immune cells with V(D)J repertoire and cross species analysis of T lymphocytes
Source: Front Immunol. 2024 Nov 15;15:1438004. doi: 10.3389/fimmu.2024.1438004 (PMC11604454; doi:10.3389/fimmu.2024.1438004)
Supplement: Supplementary file 8 [file Table8.xlsx]

## Sheet: Cluster 1 vs Cluster 0
p_val	avg_log2FC	pct.1	pct.2	p_val_adj	SYMBOL	Human ENSEMBL
3.82193e-138	-2.89897	0.996	1	3.83377e-134	S100A8	ENSG00000143546
9.73107e-132	9.04553	0.121	0	9.76124e-128	ENSFCAG00000040474	ENSFCAG00000040474
4.78419e-129	-2.72981	0.996	1	4.79902e-125	S100A12	ENSG00000163221
1.57089e-126	-2.14047	0.996	1	1.57576e-122	GAPDH	ENSG00000111640
2.13617e-126	-2.23687	0.996	1	2.1428e-122	ENSFCAG00000003348	ENSFCAG00000003348
7.82394e-122	-1.72261	0.991	1	7.8482e-118	ACTB	ENSG00000075624
2.8837e-116	-2.2397	0.957	0.996	2.89264e-112	TMSB10	ENSG00000034510
6.91794e-109	-1.85097	0.814	0.992	6.93938e-105	GABARAP	ENSG00000170296
3.72134e-108	-1.56822	1	1	3.73288e-104	FTH1	ENSG00000167996
3.54591e-107	-2.00055	0.996	0.999	3.5569e-103	S100A9	ENSG00000163220
8.20963e-105	2.85681	0.913	0.596	8.23508e-101	ANTXR2	ENSG00000163297
1.70551e-101	-1.52306	0.974	0.999	1.7108e-97	TALDO1	ENSG00000177156
1.48299e-99	3.04306	0.909	0.663	1.48758e-95	ARHGAP15	ENSG00000075884
3.61155e-99	-1.48555	0.991	0.999	3.62274e-95	OAZ1	ENSG00000104904
4.50726e-98	-3.00142	0.238	0.923	4.52124e-94	ENSFCAG00000041907	ENSFCAG00000041907
7.89382e-97	-1.40828	0.983	0.999	7.91829e-93	TYROBP	ENSG00000011600
4.10542e-95	2.76319	0.892	0.599	4.11815e-91	DENND5A	ENSG00000184014
2.38935e-92	-2.07462	0.844	0.969	2.39675e-88	PPDPF	ENSG00000125534
9.50497e-89	-2.34475	0.346	0.939	9.53443e-85	PFN1	ENSG00000108518
1.69865e-88	-2.73491	0.182	0.904	1.70391e-84	BRI3	ENSG00000164713
1.30943e-87	2.38446	0.974	0.711	1.31349e-83	TNFAIP3	ENSG00000118503
2.39183e-87	-2.01232	0.649	0.963	2.39924e-83	CEP85	ENSG00000130695
5.47082e-87	-2.05797	1	0.996	5.48778e-83	H3-3B	ENSG00000132475
7.40035e-87	-2.33265	0.307	0.941	7.42329e-83	FAU	ENSG00000149806
3.18398e-85	-1.96118	0.45	0.961	3.19386e-81	UBL5	ENSG00000198258
9.91401e-83	-1.9696	0.918	0.968	9.94474e-79	ENSFCAG00000044337	ENSFCAG00000044337
4.85026e-79	2.39918	0.905	0.757	4.8653e-75	MCTP2	ENSG00000140563
9.19934e-78	1.91127	0.974	0.837	9.22786e-74	PDE4B	ENSG00000184588
4.26593e-77	-2.99634	0.104	0.81	4.27915e-73	LAMTOR2	ENSG00000116586
1.19771e-76	-2.36982	0.212	0.889	1.20142e-72	SERF2	ENSG00000140264
1.10611e-75	-1.6144	0.758	0.973	1.10954e-71	GNG10	ENSG00000242616
1.19394e-75	-2.1747	0.229	0.905	1.19764e-71	MYL12A	ENSG00000101608
1.21103e-74	-2.411	0.377	0.92	1.21478e-70	ENSFCAG00000041947	ENSFCAG00000041947
1.66754e-74	3.94441	0.442	0.095	1.67271e-70	ANKRD44	ENSG00000065413
5.34542e-69	-1.27119	0.883	0.988	5.36199e-65	SPI1	ENSG00000066336
7.35686e-68	-2.37435	0.203	0.834	7.37967e-64	ENSFCAG00000025239	ENSFCAG00000025239
7.27158e-67	1.81163	0.957	0.87	7.29413e-63	PLEK	ENSG00000115956
2.15369e-66	-1.95101	0.229	0.872	2.16037e-62	GMFG	ENSG00000130755
2.15369e-66	-1.95101	0.229	0.872	2.16037e-62	GMFG	ENSG00000291873
2.22154e-66	-1.45636	0.961	0.978	2.22842e-62	CD52	ENSG00000169442
3.89112e-66	-1.47437	0.628	0.971	3.90318e-62	ALDOA	ENSG00000149925
6.06236e-65	6.00114	0.078	0.001	6.08115e-61	HLA-DRA	ENSG00000204287
6.06236e-65	6.00114	0.078	0.001	6.08115e-61	HLA-DRA	ENSG00000277263
6.06236e-65	6.00114	0.078	0.001	6.08115e-61	HLA-DRA	ENSG00000226260
6.06236e-65	6.00114	0.078	0.001	6.08115e-61	HLA-DRA	ENSG00000227993
6.06236e-65	6.00114	0.078	0.001	6.08115e-61	HLA-DRA	ENSG00000228987
6.06236e-65	6.00114	0.078	0.001	6.08115e-61	HLA-DRA	ENSG00000230726
6.06236e-65	6.00114	0.078	0.001	6.08115e-61	HLA-DRA	ENSG00000234794
6.06236e-65	6.00114	0.078	0.001	6.08115e-61	HLA-DRA	ENSG00000206308
1.21582e-64	-1.97323	0.338	0.895	1.21959e-60	PTMA	ENSG00000187514
2.03878e-64	-2.39889	0.156	0.803	2.0451e-60	MYL6	ENSG00000092841
2.21634e-64	-2.25914	0.485	0.928	2.22321e-60	KLF2	ENSG00000127528
6.95924e-64	-2.48981	0.152	0.784	6.98082e-60	ENSFCAG00000036604	ENSFCAG00000036604
9.33087e-64	-2.13386	0.173	0.825	9.35979e-60	GPSM3	ENSG00000213654
9.33087e-64	-2.13386	0.173	0.825	9.35979e-60	GPSM3	ENSG00000233490
9.33087e-64	-2.13386	0.173	0.825	9.35979e-60	GPSM3	ENSG00000236697
9.33087e-64	-2.13386	0.173	0.825	9.35979e-60	GPSM3	ENSG00000237052
9.33087e-64	-2.13386	0.173	0.825	9.35979e-60	GPSM3	ENSG00000234243
9.33087e-64	-2.13386	0.173	0.825	9.35979e-60	GPSM3	ENSG00000206314
9.33087e-64	-2.13386	0.173	0.825	9.35979e-60	GPSM3	ENSG00000234508
8.48231e-63	1.79889	0.874	0.785	8.50861e-59	RIPOR2	ENSG00000111913
1.39873e-62	3.82889	0.524	0.165	1.40307e-58	ZSWIM6	ENSG00000130449
6.79266e-62	2.51452	0.753	0.428	6.81372e-58	SUSD6	ENSG00000100647
2.52037e-61	2.45552	0.788	0.594	2.52818e-57	RAB8B	ENSG00000166128
1.18073e-60	-2.45369	0.113	0.75	1.18439e-56	ARPC5	ENSG00000162704
3.16739e-60	-2.41046	0.169	0.788	3.17721e-56	LIMD2	ENSG00000136490
3.43328e-59	3.50307	0.489	0.147	3.44392e-55	FNDC3B	ENSG00000075420
1.07227e-58	-2.36129	0.221	0.8	1.0756e-54	LGALS3	ENSG00000131981
1.36427e-58	1.98028	0.931	0.822	1.3685e-54	SAMSN1	ENSG00000155307
1.69099e-58	-1.96489	0.186	0.819	1.69623e-54	CYSTM1	ENSG00000120306
1.85601e-58	2.63841	0.727	0.443	1.86176e-54	PICALM	ENSG00000073921
4.20647e-58	-0.857899	1	0.999	4.21951e-54	EIF1	ENSG00000173812
4.7928e-58	-2.05148	0.173	0.796	4.80765e-54	ARHGDIB	ENSG00000111348
7.66728e-58	-1.58005	0.329	0.927	7.69105e-54	CORO1A	ENSG00000102879
8.04928e-58	-2.06362	0.182	0.796	8.07423e-54	ZYX	ENSG00000159840
8.04928e-58	-2.06362	0.182	0.796	8.07423e-54	ZYX	ENSG00000285443
2.48755e-57	4.25011	0.325	0.062	2.49526e-53	MAML3	ENSG00000196782
2.61626e-57	-1.85918	0.208	0.831	2.62437e-53	RGS19	ENSG00000171700
2.79427e-57	-1.47453	0.831	0.944	2.80293e-53	TPT1	ENSG00000133112
1.12633e-56	-1.28641	0.61	0.958	1.12982e-52	LSP1	ENSG00000130592
1.12633e-56	-1.28641	0.61	0.958	1.12982e-52	LSP1	ENSG00000288199
2.38692e-56	-2.71773	0.091	0.682	2.39432e-52	COX6A1	ENSG00000111775
3.83207e-55	3.69583	0.476	0.15	3.84395e-51	MAML2	ENSG00000184384
5.39032e-53	-2.27762	0.203	0.755	5.40703e-49	RPL37.orth.1	RPL37.orth.1
6.24233e-53	2.8395	0.641	0.32	6.26168e-49	LYST	ENSG00000143669
1.38324e-52	-2.35888	0.13	0.701	1.38753e-48	CFL1	ENSG00000172757
3.67003e-52	-1.36051	0.42	0.934	3.68141e-48	ARPC2	ENSG00000163466
3.81665e-52	3.73523	0.351	0.08	3.82848e-48	ATXN1	ENSG00000124788
6.54572e-52	-2.01489	0.208	0.794	6.56601e-48	CEBPD	ENSG00000221869
1.6121e-51	3.238	0.654	0.344	1.6171e-47	VCAN	ENSG00000038427
6.83218e-51	-2.18597	0.242	0.798	6.85336e-47	ENSFCAG00000050974	ENSFCAG00000050974
9.03911e-51	3.0432	0.554	0.233	9.06713e-47	ENSFCAG00000051376	ENSFCAG00000051376
1.45823e-50	-1.83503	0.173	0.771	1.46276e-46	ARPC3	ENSG00000111229
5.94336e-50	-2.53439	0.1	0.659	5.96179e-46	PGK1	ENSG00000102144
1.24954e-49	-2.01787	0.156	0.732	1.25341e-45	TXN	ENSG00000136810
4.32091e-49	2.65602	0.632	0.328	4.3343e-45	GSAP	ENSG00000186088
4.48044e-49	1.19347	0.996	0.956	4.49433e-45	SOD2	ENSG00000291237
8.60188e-49	-1.94352	0.221	0.779	8.62854e-45	CAPG	ENSG00000042493
1.07559e-48	-1.3729	0.55	0.922	1.07892e-44	ARPC1A	ENSG00000241685
1.37336e-48	-1.92915	0.186	0.755	1.37762e-44	CSTB	ENSG00000160213
5.36282e-48	-2.22954	0.147	0.699	5.37944e-44	HINT1	ENSG00000169567
5.93509e-48	-1.74576	0.208	0.778	5.95349e-44	RAC2	ENSG00000128340
6.02597e-48	-3.0655	0.091	0.602	6.04465e-44	ORTHO.334	ORTHO.334
1.15036e-47	3.01884	0.515	0.203	1.15393e-43	FRY	ENSG00000073910
2.70571e-47	-1.36521	0.329	0.901	2.7141e-43	GNAI2	ENSG00000114353
1.03485e-46	-0.870512	0.991	0.999	1.03806e-42	CFD	ENSG00000197766
1.03485e-46	-0.870512	0.991	0.999	1.03806e-42	CFD	ENSG00000274619
1.878e-46	-2.04924	0.177	0.709	1.88382e-42	RPS15A	ENSG00000134419
2.70569e-46	-2.56613	0.139	0.642	2.71408e-42	ORTHO.181	ORTHO.181
1.55576e-45	-1.62822	0.268	0.818	1.56058e-41	TSC22D3	ENSG00000157514
1.78219e-45	3.63164	0.368	0.101	1.78772e-41	SIK3	ENSG00000160584
2.10455e-45	-1.5732	0.216	0.783	2.11107e-41	GLIPR2	ENSG00000122694
2.64373e-45	3.51137	0.446	0.153	2.65193e-41	ELMO1	ENSG00000155849
2.78585e-45	-1.82545	0.208	0.75	2.79448e-41	CAP1	ENSG00000131236
3.90009e-45	-1.42057	0.996	0.981	3.91218e-41	IDO1	ENSG00000131203
2.31605e-44	-1.4197	0.827	0.925	2.32323e-40	VIM	ENSG00000026025
3.68149e-44	-1.50687	0.229	0.786	3.6929e-40	OSTF1	ENSG00000134996
4.71965e-44	-2.12675	0.16	0.692	4.73428e-40	SLC40A1	ENSG00000138449
4.99353e-44	-1.74591	0.29	0.811	5.00901e-40	CEBPB	ENSG00000172216
9.34727e-44	3.57571	0.455	0.164	9.37625e-40	SUCO	ENSG00000094975
1.22878e-43	-1.82677	0.156	0.708	1.23259e-39	CMTM8	ENSG00000170293
1.25567e-43	3.82107	0.277	0.058	1.25956e-39	ARIH1	ENSG00000166233
1.54699e-43	-1.77602	0.143	0.687	1.55179e-39	SNX3	ENSG00000112335
3.85325e-43	-1.6116	0.177	0.74	3.86519e-39	IFNGR2	ENSG00000159128
3.85325e-43	-1.6116	0.177	0.74	3.86519e-39	IFNGR2	ENSG00000262795
6.50383e-43	-2.0889	0.182	0.675	6.52399e-39	RPS20	ENSG00000008988
6.55316e-43	-1.13316	0.831	0.936	6.57348e-39	COTL1	ENSG00000103187
6.76861e-43	-3.13498	0.052	0.557	6.78959e-39	S100A11	ENSG00000163191
1.12994e-42	-2.3055	0.104	0.627	1.13344e-38	GSTP1	ENSG00000084207
3.01262e-42	-1.51623	0.242	0.794	3.02196e-38	ATP6V0C	ENSG00000185883
4.10217e-42	-2.01733	0.152	0.676	4.11488e-38	CALM2	ENSG00000143933
5.42751e-42	3.60278	0.325	0.082	5.44433e-38	KLF7	ENSG00000118263
2.43323e-41	-0.926289	0.996	1	2.44078e-37	ZFP36	ENSG00000128016
2.58803e-41	-1.86136	0.225	0.737	2.59605e-37	ACTG1	ENSG00000184009
2.58803e-41	-1.86136	0.225	0.737	2.59605e-37	ACTG1	ENSG00000291420
2.97977e-41	2.32804	0.619	0.341	2.98901e-37	ABCA1	ENSG00000165029
5.51107e-41	-1.86841	0.19	0.688	5.52815e-37	UBA52	ENSG00000221983
6.8338e-41	-1.43443	0.234	0.787	6.85499e-37	EFHD2	ENSG00000142634
1.80807e-40	-1.00313	0.887	0.968	1.81368e-36	JUNB	ENSG00000171223
1.98862e-40	2.93819	0.58	0.298	1.99478e-36	MEFV	ENSG00000103313
2.37812e-40	6.78249	0.039	0	2.38549e-36	ENSFCAG00000047289	ENSFCAG00000047289
2.65909e-40	-2.27005	0.156	0.653	2.66734e-36	CD24	ENSG00000272398
4.05183e-40	1.90867	0.732	0.566	4.06439e-36	SORL1	ENSG00000137642
4.41922e-40	1.29482	0.844	0.808	4.43292e-36	PTPRC	ENSG00000081237
4.41922e-40	1.29482	0.844	0.808	4.43292e-36	PTPRC	ENSG00000262418
5.72423e-40	-1.76002	0.152	0.675	5.74197e-36	GNB2	ENSG00000172354
5.99326e-40	-1.58607	0.169	0.709	6.01184e-36	ENSFCAG00000000653	ENSFCAG00000000653
7.85938e-40	-2.68953	0.065	0.551	7.88374e-36	STMP1	ENSG00000243317
1.48834e-39	-2.5435	0.121	0.586	1.49295e-35	ENSFCAG00000028061	ENSFCAG00000028061
1.52724e-39	-1.63666	0.199	0.718	1.53197e-35	RPS3	ENSG00000149273
3.87454e-39	1.10998	0.952	0.921	3.88655e-35	LCP1	ENSG00000136167
9.17009e-39	-1.59166	0.312	0.819	9.19852e-35	GLUL	ENSG00000135821
1.63209e-38	-1.18889	0.19	0.732	1.63715e-34	TREM1	ENSG00000124731
1.8799e-38	-2.683	0.091	0.55	1.88573e-34	RPL29	ENSG00000162244
2.65751e-38	-2.2453	0.095	0.584	2.66574e-34	MSRB1	ENSG00000198736
2.65751e-38	-2.2453	0.095	0.584	2.66574e-34	MSRB1	ENSG00000291928
6.20893e-38	-2.69522	0.091	0.568	6.22818e-34	IL18	ENSG00000150782
9.69411e-38	2.47301	0.662	0.466	9.72416e-34	PTEN	ENSG00000171862
9.69411e-38	2.47301	0.662	0.466	9.72416e-34	PTEN	ENSG00000284792
9.71166e-38	-1.10428	0.584	0.919	9.74177e-34	CLEC2D	ENSG00000069493
1.19158e-37	3.91492	0.199	0.034	1.19527e-33	KDM6A	ENSG00000147050
1.23402e-37	-1.4795	0.165	0.687	1.23785e-33	CHMP4B	ENSG00000101421
1.54027e-37	-1.38029	0.281	0.8	1.54505e-33	ENSFCAG00000033007	ENSFCAG00000033007
1.74454e-37	-1.72765	0.156	0.66	1.74995e-33	RHOG	ENSG00000177105
2.94104e-37	-1.2222	0.312	0.851	2.95016e-33	DAZAP2	ENSG00000183283
2.9687e-37	3.65075	0.299	0.077	2.9779e-33	FNIP1	ENSG00000217128
5.51754e-37	-1.98034	0.156	0.624	5.53465e-33	RPLP2	ENSG00000177600
1.0512e-36	3.68456	0.277	0.067	1.05446e-32	PPP3CA	ENSG00000138814
1.48471e-36	-2.62406	0.074	0.53	1.48931e-32	VAMP8	ENSG00000118640
1.66412e-36	-2.35592	0.134	0.585	1.66928e-32	RPS28	ENSG00000233927
3.12378e-36	-1.77455	0.126	0.61	3.13346e-32	RABAC1	ENSG00000105404
4.88964e-36	-1.54019	0.173	0.682	4.90479e-32	SSR2	ENSG00000163479
6.09359e-36	-2.74826	0.069	0.527	6.11248e-32	DNAJB1	ENSG00000132002
1.2135e-35	-1.6468	0.455	0.863	1.21726e-31	FOS	ENSG00000170345
2.02479e-35	-1.37273	0.247	0.756	2.03107e-31	RHOA	ENSG00000067560
3.20483e-35	-2.25476	0.091	0.546	3.21477e-31	RNASEK	ENSG00000219200
3.41199e-35	3.07206	0.411	0.156	3.42257e-31	PAN3	ENSG00000152520
4.36176e-35	-2.06661	0.113	0.581	4.37528e-31	TAGLN2	ENSG00000158710
6.81624e-35	-2.33651	0.143	0.569	6.83737e-31	RPS3A	ENSG00000145425
6.81624e-35	-2.33651	0.143	0.569	6.83737e-31	RPS3A	ENSG00000292158
2.18017e-34	3.65947	0.329	0.1	2.18693e-30	RABGAP1L	ENSG00000152061
3.77981e-34	-2.67078	0.074	0.515	3.79152e-30	HMGB1	ENSG00000189403
1.05814e-33	-1.44753	0.195	0.684	1.06142e-29	JUND	ENSG00000130522
1.14648e-33	-1.63987	0.121	0.597	1.15003e-29	ANP32A	ENSG00000140350
1.4518e-33	-1.13108	0.307	0.812	1.4563e-29	CNN2	ENSG00000064666
3.21301e-33	2.74373	0.506	0.264	3.22297e-29	COP1	ENSG00000143207
5.76696e-33	-1.55294	0.199	0.677	5.78483e-29	YPEL3	ENSG00000090238
7.3428e-33	-2.409	0.069	0.504	7.36557e-29	LBHD1	ENSG00000162194
7.40022e-33	-1.41635	0.229	0.712	7.42317e-29	PLP2	ENSG00000102007
1.1014e-32	-1.19371	0.238	0.746	1.10481e-28	TBC1D9B	ENSG00000197226
1.1014e-32	-1.19371	0.238	0.746	1.10481e-28	TBC1D9B	ENSG00000284400
1.40206e-32	-1.74455	0.221	0.646	1.40641e-28	RTL5	ENSG00000242732
1.78991e-32	-1.34545	0.113	0.586	1.79546e-28	ENSFCAG00000050800	ENSFCAG00000050800
1.96348e-32	-2.01121	0.095	0.537	1.96957e-28	ATP6V1G1	ENSG00000136888
2.88003e-32	-1.16498	0.316	0.794	2.88896e-28	LDHA	ENSG00000134333
2.88003e-32	-1.16498	0.316	0.794	2.88896e-28	LDHA	ENSG00000288299
3.58196e-32	-2.50974	0.082	0.5	3.59306e-28	RPL34	ENSG00000109475
3.95109e-32	3.69619	0.216	0.046	3.96334e-28	ITPR2	ENSG00000123104
4.68557e-32	-2.01228	0.095	0.533	4.7001e-28	BNIP3L	ENSG00000104765
1.64317e-31	-1.14056	0.281	0.781	1.64826e-27	UBE2D3	ENSG00000109332
1.97543e-31	-2.03647	0.19	0.606	1.98156e-27	EIF4EBP1	ENSG00000187840
2.90577e-31	-1.82779	0.104	0.547	2.91477e-27	FIS1	ENSG00000214253
4.99258e-31	-3.5343	0.03	0.425	5.00806e-27	NDUFA1	ENSG00000125356
5.61751e-31	-2.14454	0.139	0.542	5.63492e-27	RPL32	ENSG00000144713
1.00928e-30	-2.54169	0.061	0.469	1.01241e-26	SRP14	ENSG00000140319
1.33954e-30	7.63049	0.026	0	1.34369e-26	FYN	ENSG00000010810
2.48598e-30	3.16546	0.255	0.067	2.49369e-26	RANBP10	ENSG00000141084
2.85866e-30	1.63086	0.697	0.582	2.86753e-26	XPO6	ENSG00000169180
2.96689e-30	-1.50146	0.16	0.617	2.97608e-26	TSPO	ENSG00000100300
3.09075e-30	3.01999	0.394	0.159	3.10033e-26	PDE3B	ENSG00000152270
3.4642e-30	-1.59592	0.177	0.626	3.47494e-26	CYBA	ENSG00000051523
4.90283e-30	-4.31861	0.022	0.4	4.91803e-26	RPL6	ENSG00000089009
5.68592e-30	-4.09512	0.022	0.402	5.70354e-26	TMA7	ENSG00000232112
5.79278e-30	-1.84559	0.104	0.531	5.81074e-26	ARF1	ENSG00000143761
6.15047e-30	3.03307	0.338	0.118	6.16954e-26	UBR4	ENSG00000127481
7.90559e-30	-2.49449	0.087	0.483	7.93009e-26	RPS10	ENSG00000124614
9.88313e-30	4.58857	0.13	0.018	9.91377e-26	IGF1R	ENSG00000140443
1.19215e-29	3.43157	0.264	0.073	1.19585e-25	MED13L	ENSG00000123066
1.19472e-29	2.58556	0.576	0.363	1.19842e-25	AZIN1	ENSG00000155096
1.28501e-29	3.29253	0.186	0.036	1.28899e-25	PITPNC1	ENSG00000154217
1.3186e-29	-3.00398	0.035	0.425	1.32269e-25	FKBP1A	ENSG00000088832
1.46572e-29	-1.58614	0.139	0.57	1.47026e-25	GNB1	ENSG00000078369
1.58942e-29	3.80962	0.299	0.094	1.59435e-25	ARHGAP24	ENSG00000138639
2.58782e-29	-1.25153	0.251	0.719	2.59584e-25	MAPK13	ENSG00000156711
3.08461e-29	3.08659	0.329	0.114	3.09418e-25	UTRN	ENSG00000152818
3.19965e-29	3.32306	0.268	0.076	3.20957e-25	TNKS	ENSG00000173273
3.19965e-29	3.32306	0.268	0.076	3.20957e-25	TNKS	ENSG00000285372
4.75367e-29	-0.915367	0.394	0.878	4.76841e-25	ORTHO.379	ORTHO.379
5.64721e-29	-1.76183	0.117	0.546	5.66472e-25	YBX1	ENSG00000065978
9.52057e-29	1.46316	0.723	0.669	9.55009e-25	CD46	ENSG00000117335
2.46638e-28	1.86799	0.684	0.579	2.47402e-24	PRKCB	ENSG00000166501
3.67096e-28	-1.39471	0.177	0.624	3.68234e-24	CALM3	ENSG00000160014
3.67927e-28	-1.60855	0.16	0.581	3.69067e-24	PPIA.orth	PPIA.orth
3.87551e-28	-0.956586	0.303	0.798	3.88753e-24	CDC42	ENSG00000070831
4.7122e-28	-1.42029	0.152	0.589	4.72681e-24	ADSS2	ENSG00000035687
4.75367e-28	-1.28529	0.165	0.621	4.76841e-24	RNF167	ENSG00000108523
5.39504e-28	-1.4706	0.532	0.823	5.41176e-24	PGLYRP1	ENSG00000008438
8.66613e-28	-2.77734	0.061	0.432	8.693e-24	RPL38	ENSG00000172809
1.05279e-27	3.10053	0.398	0.175	1.05606e-23	MCTP1	ENSG00000175471
1.86581e-27	-0.75741	0.667	0.951	1.87159e-23	FCER1G	ENSG00000158869
2.06536e-27	-1.98376	0.074	0.468	2.07176e-23	PCBP2	ENSG00000197111
4.44853e-27	2.97555	0.338	0.126	4.46232e-23	ATP6V1A	ENSG00000114573
5.10861e-27	-2.47656	0.052	0.425	5.12444e-23	COX8A	ENSG00000176340
7.64618e-27	3.68563	0.19	0.042	7.66988e-23	ARHGAP26	ENSG00000145819
1.14976e-26	6.098	0.043	0.002	1.15332e-22	TRPS1	ENSG00000104447
1.21174e-26	-1.4479	0.108	0.518	1.2155e-22	COX4I1	ENSG00000131143
1.32788e-26	3.89315	0.212	0.052	1.33199e-22	BTBD9	ENSG00000183826
1.79732e-26	3.75891	0.251	0.072	1.80289e-22	LRMDA	ENSG00000148655
1.95066e-26	-1.72125	0.078	0.472	1.95671e-22	GNG5B	ENSG00000133136
2.20736e-26	-1.08511	0.199	0.65	2.21421e-22	ATP6V0E1	ENSG00000113732
2.53451e-26	3.35641	0.251	0.072	2.54237e-22	DIP2B	ENSG00000066084
2.79299e-26	2.56276	0.424	0.207	2.80164e-22	UBR2	ENSG00000024048
4.01311e-26	2.66509	0.411	0.195	4.02555e-22	SERINC1	ENSG00000111897
4.19988e-26	7.16101	0.026	0	4.2129e-22	IQGAP2	ENSG00000145703
4.27874e-26	6.26792	0.026	0	4.292e-22	ARAP2	ENSG00000047365
4.78998e-26	3.46956	0.225	0.06	4.80483e-22	KDM4C	ENSG00000107077
9.03567e-26	7.04553	0.022	0	9.06368e-22	ALMS1	ENSG00000116127
9.03567e-26	7.04553	0.022	0	9.06368e-22	DISC1	ENSG00000162946
1.14568e-25	-1.81711	0.173	0.529	1.14923e-21	ENSFCAG00000023243	ENSFCAG00000023243
1.27251e-25	-0.593687	1	0.997	1.27645e-21	BCL2A1	ENSG00000140379
1.38581e-25	-1.16026	0.234	0.678	1.3901e-21	TPM3	ENSG00000143549
1.46341e-25	-4.27279	0.017	0.353	1.46795e-21	RPL24	ENSG00000114391
1.47312e-25	2.45206	0.433	0.216	1.47769e-21	FBXW11	ENSG00000072803
1.49777e-25	-0.874207	0.359	0.838	1.50241e-21	VASP	ENSG00000125753
2.1154e-25	2.14773	0.58	0.399	2.12196e-21	DDX60	ENSG00000137628
2.22494e-25	-1.91072	0.126	0.513	2.23184e-21	CAMP	ENSG00000164047
2.63019e-25	3.05222	0.359	0.15	2.63835e-21	ARID1B	ENSG00000049618
2.87184e-25	-1.19206	0.199	0.636	2.88075e-21	HCK	ENSG00000101336
2.95369e-25	-1.27761	0.165	0.577	2.96285e-21	ANXA11	ENSG00000122359
3.17131e-25	-1.78465	0.108	0.481	3.18114e-21	RPL27	ENSG00000131469
4.70732e-25	-2.86616	0.039	0.384	4.72192e-21	ATP5MG	ENSG00000167283
4.76211e-25	-2.72266	0.052	0.4	4.77687e-21	RPL12	ENSG00000197958
4.91349e-25	1.60229	0.667	0.593	4.92873e-21	CCNL1	ENSG00000163660
5.83334e-25	3.16242	0.238	0.068	5.85143e-21	ETNK1	ENSG00000139163
5.92706e-25	3.32014	0.294	0.102	5.94543e-21	ZEB2	ENSG00000169554
1.19295e-24	-1.80153	0.078	0.454	1.19665e-20	DAP	ENSG00000112977
1.37236e-24	-2.12088	0.078	0.438	1.37661e-20	CHCHD2	ENSG00000106153
2.33054e-24	-1.69486	0.095	0.472	2.33776e-20	PSME1	ENSG00000092010
2.33054e-24	-1.69486	0.095	0.472	2.33776e-20	PSME1	ENSG00000284916
2.43728e-24	3.66276	0.182	0.042	2.44483e-20	RYBP	ENSG00000163602
2.43728e-24	3.66276	0.182	0.042	2.44483e-20	RYBP	ENSG00000281766
5.50979e-24	-2.35007	0.113	0.477	5.52687e-20	ORTHO.424	ORTHO.424
7.3459e-24	4.11592	0.1	0.013	7.36868e-20	SH2D4B	ENSG00000178217
7.78279e-24	-1.44847	0.108	0.488	7.80692e-20	MORF4L1	ENSG00000185787
8.3343e-24	-2.54618	0.056	0.395	8.36014e-20	TAF10	ENSG00000166337
1.01945e-23	-1.57816	0.121	0.498	1.02261e-19	ENSFCAG00000036874	ENSFCAG00000036874
1.13973e-23	-0.876002	0.346	0.819	1.14326e-19	UBB	ENSG00000170315
1.14739e-23	3.32659	0.216	0.06	1.15094e-19	CPEB4	ENSG00000113742
1.47438e-23	-1.53426	0.264	0.642	1.47895e-19	RGS2	ENSG00000116741
1.52653e-23	-1.46118	0.147	0.531	1.53127e-19	R3HDM4	ENSG00000198858
1.73132e-23	-2.46586	0.074	0.409	1.73669e-19	ORTHO.2	ORTHO.2
2.13311e-23	-2.14835	0.052	0.4	2.13972e-19	SLC9A3R1	SLC9A3R1
2.3366e-23	-1.76034	0.082	0.44	2.34384e-19	MYD88	ENSG00000172936
2.33695e-23	-2.48408	0.087	0.416	2.3442e-19	RPL35	ENSG00000136942
6.5388e-23	1.89961	0.602	0.492	6.55907e-19	DOCK8	ENSG00000107099
7.0675e-23	-1.21017	0.147	0.543	7.08941e-19	TMEM140	ENSG00000146859
7.10508e-23	-1.42562	0.117	0.488	7.12711e-19	UBE2S	ENSG00000108106
1.10389e-22	3.59383	0.052	0.003	1.10731e-18	S100A10	ENSG00000197747
1.28514e-22	-2.41566	0.056	0.387	1.28913e-18	ELOB	ENSG00000103363
1.30571e-22	1.82519	0.649	0.558	1.30976e-18	NAMPT	ENSG00000105835
1.36596e-22	-2.35855	0.065	0.399	1.37019e-18	SELENOW	ENSG00000178980
2.3818e-22	-1.77087	0.095	0.448	2.38918e-18	BAK1	ENSG00000030110
2.69402e-22	6.04553	0.035	0.001	2.70237e-18	MITF	ENSG00000187098
3.41964e-22	-2.83011	0.048	0.361	3.43024e-18	PPP1CA	ENSG00000172531
4.82953e-22	2.3553	0.442	0.253	4.8445e-18	DOCK5	ENSG00000147459
5.47515e-22	-0.996171	0.234	0.656	5.49212e-18	PGD	ENSG00000142657
6.22726e-22	-2.1856	0.052	0.374	6.24656e-18	GNAS	ENSG00000087460
6.29919e-22	-2.566	0.056	0.385	6.31872e-18	IER2	ENSG00000160888
6.9852e-22	-1.39006	0.13	0.497	7.00686e-18	USF1	ENSG00000158773
9.09626e-22	-2.38532	0.095	0.431	9.12446e-18	PHLDA2	ENSG00000181649
9.09626e-22	-2.38532	0.095	0.431	9.12446e-18	PHLDA2	ENSG00000274538
9.95341e-22	2.71251	0.368	0.175	9.98427e-18	DOCK2	ENSG00000134516
1.014e-21	2.88658	0.32	0.133	1.01714e-17	ADAM17	ENSG00000151694
1.09385e-21	2.18577	0.506	0.336	1.09725e-17	DOCK11	ENSG00000147251
1.23575e-21	-2.53605	0.082	0.393	1.23958e-17	RPS5	ENSG00000083845
1.62665e-21	-3.19179	0.035	0.339	1.63169e-17	PRELID3B	ENSG00000101166
2.19955e-21	6.04553	0.022	0	2.20637e-17	ENSFCAG00000015100	ENSFCAG00000015100
2.19955e-21	6.04553	0.022	0	2.20637e-17	PRKCE	ENSG00000171132
2.2405e-21	-1.75138	0.078	0.421	2.24745e-17	ENSFCAG00000049573	ENSFCAG00000049573
2.28298e-21	3.47754	0.212	0.063	2.29006e-17	QKI	ENSG00000112531
2.42141e-21	-2.27855	0.048	0.366	2.42892e-17	VDAC1	ENSG00000213585
2.52138e-21	-1.8047	0.065	0.397	2.5292e-17	GSN	ENSG00000148180
2.7383e-21	-3.48268	0.017	0.315	2.74679e-17	GUK1	ENSG00000143774
3.20187e-21	-3.10625	0.03	0.338	3.2118e-17	GYG1	ENSG00000163754
3.23055e-21	-3.35961	0.03	0.329	3.24056e-17	OST4	ENSG00000228474
3.68987e-21	2.47264	0.385	0.19	3.70131e-17	ARL5B	ENSG00000165997
4.1826e-21	-1.29651	0.13	0.485	4.19556e-17	BTF3	ENSG00000145741
5.01214e-21	-1.60601	0.095	0.437	5.02767e-17	CNBP	ENSG00000169714
5.2947e-21	-1.51998	0.143	0.496	5.31112e-17	ZFP36L1	ENSG00000185650
5.56754e-21	-1.53979	0.117	0.466	5.5848e-17	CDKN2D	ENSG00000129355
5.57447e-21	-2.32341	0.043	0.357	5.59176e-17	PCBP1	ENSG00000169564
6.19039e-21	7.92	0.017	0	6.20958e-17	ARHGAP6	ENSG00000047648
6.19039e-21	7.26792	0.017	0	6.20958e-17	RPP30	ENSG00000148688
6.1904e-21	6.78249	0.017	0	6.20959e-17	DIPK2A	ENSG00000181744
6.1904e-21	6.78249	0.017	0	6.20959e-17	SCML4	ENSG00000146285
7.86371e-21	-1.3032	0.13	0.484	7.88809e-17	HCLS1	ENSG00000180353
8.72426e-21	1.11035	0.727	0.682	8.75131e-17	PHACTR1	ENSG00000112137
9.51596e-21	2.06712	0.528	0.376	9.54546e-17	PREX1	ENSG00000124126
1.21288e-20	1.98897	0.554	0.417	1.21664e-16	NFE2L2	ENSG00000116044
1.24026e-20	-0.625516	0.338	0.796	1.2441e-16	FGR	ENSG00000000938
1.46903e-20	-1.01145	0.152	0.534	1.47358e-16	WBP2	ENSG00000132471
2.10313e-20	-0.592001	0.745	0.949	2.10965e-16	ENSFCAG00000041242	ENSFCAG00000041242
2.42426e-20	-1.11514	0.26	0.613	2.43177e-16	RPL23	ENSG00000125691
2.72408e-20	-0.673772	0.429	0.86	2.73252e-16	RPS9	ENSG00000170889
2.72408e-20	-0.673772	0.429	0.86	2.73252e-16	RPS9	ENSG00000274646
2.72408e-20	-0.673772	0.429	0.86	2.73252e-16	RPS9	ENSG00000274005
2.72408e-20	-0.673772	0.429	0.86	2.73252e-16	RPS9	ENSG00000277079
2.72408e-20	-0.673772	0.429	0.86	2.73252e-16	RPS9	ENSG00000274950
2.72408e-20	-0.673772	0.429	0.86	2.73252e-16	RPS9	ENSG00000274626
2.72408e-20	-0.673772	0.429	0.86	2.73252e-16	RPS9	ENSG00000277359
2.72408e-20	-0.673772	0.429	0.86	2.73252e-16	RPS9	ENSG00000275323
2.72408e-20	-0.673772	0.429	0.86	2.73252e-16	RPS9	ENSG00000278081
2.72408e-20	-0.673772	0.429	0.86	2.73252e-16	RPS9	ENSG00000278270
2.80169e-20	1.61964	0.632	0.557	2.81038e-16	PIK3R5	ENSG00000141506
2.96634e-20	-1.95706	0.143	0.448	2.97554e-16	RPS27A	ENSG00000143947
3.20289e-20	2.62268	0.385	0.2	3.21282e-16	PLXNC1	ENSG00000136040
3.39896e-20	1.1977	0.952	0.794	3.4095e-16	CXCL8	ENSG00000169429
3.75695e-20	4.54187	0.091	0.013	3.7686e-16	GNAQ	ENSG00000156052
3.85278e-20	2.14401	0.468	0.295	3.86472e-16	IQSEC1	ENSG00000144711
4.03456e-20	5.8756	0.03	0.001	4.04707e-16	DIAPH2	ENSG00000147202
4.39991e-20	-2.62565	0.043	0.343	4.41355e-16	PGAM1	ENSG00000171314
4.4289e-20	-1.36269	0.108	0.448	4.44263e-16	CREG1	ENSG00000143162
5.05208e-20	-2.9622	0.035	0.326	5.06774e-16	PAIP2	ENSG00000120727
6.4499e-20	-1.66967	0.091	0.423	6.4699e-16	SAP18	ENSG00000150459
7.19461e-20	-0.968816	0.143	0.516	7.21692e-16	ARHGAP9	ENSG00000123329
8.64816e-20	-2.00129	0.074	0.382	8.67497e-16	WAS	ENSG00000015285
1.11749e-19	-1.04983	0.156	0.524	1.12095e-15	CAPZB	ENSG00000077549
1.22661e-19	2.24728	0.45	0.277	1.23041e-15	ASAP1	ENSG00000153317
1.64986e-19	-1.85209	0.069	0.385	1.65498e-15	DGAT2	ENSG00000062282
1.92788e-19	2.69183	0.338	0.155	1.93386e-15	ARID4B	ENSG00000054267
1.96313e-19	2.20941	0.455	0.287	1.96922e-15	TSPAN14	ENSG00000108219
2.50766e-19	2.67897	0.312	0.137	2.51543e-15	RAPGEF6	ENSG00000158987
2.86383e-19	2.31045	0.394	0.209	2.87271e-15	GALNT2	ENSG00000143641
2.9461e-19	4.46057	0.035	0.002	2.95523e-15	CD3E	ENSG00000198851
3.13323e-19	-0.778553	0.221	0.606	3.14295e-15	RFLNB	ENSG00000183688
3.13323e-19	-0.778553	0.221	0.606	3.14295e-15	RFLNB	ENSG00000283979
3.33859e-19	2.32472	0.429	0.252	3.34894e-15	SPTLC2	ENSG00000100596
3.54457e-19	3.01251	0.281	0.113	3.55555e-15	RIC1	ENSG00000107036
3.73561e-19	-1.63867	0.104	0.425	3.74719e-15	TXNIP	ENSG00000265972
3.82531e-19	-2.31393	0.035	0.323	3.83717e-15	ENSFCAG00000048585	ENSFCAG00000048585
4.66012e-19	-3.13786	0.026	0.304	4.67457e-15	POLR2L	ENSG00000177700
5.4466e-19	-0.736019	0.991	0.977	5.46348e-15	G0S2	ENSG00000123689
6.27025e-19	2.84186	0.251	0.093	6.28969e-15	PLD1	ENSG00000075651
7.91855e-19	2.20275	0.455	0.259	7.9431e-15	KCNJ2	ENSG00000123700
1.23681e-18	3.24967	0.208	0.066	1.24065e-14	WDFY3	ENSG00000163625
1.24332e-18	0.649524	0.978	0.876	1.24718e-14	SGK1	ENSG00000118515
1.39597e-18	-2.64272	0.035	0.315	1.40029e-14	CEBPZOS	ENSG00000218739
1.41515e-18	-1.60189	0.117	0.433	1.41954e-14	EGR1	ENSG00000120738
1.44127e-18	-2.11892	0.061	0.347	1.44574e-14	GABARAPL2	ENSG00000034713
1.61801e-18	-1.93505	0.061	0.353	1.62302e-14	CLIC1	ENSG00000213719
1.61801e-18	-1.93505	0.061	0.353	1.62302e-14	CLIC1	ENSG00000230685
1.61801e-18	-1.93505	0.061	0.353	1.62302e-14	CLIC1	ENSG00000226651
1.61801e-18	-1.93505	0.061	0.353	1.62302e-14	CLIC1	ENSG00000226248
1.61801e-18	-1.93505	0.061	0.353	1.62302e-14	CLIC1	ENSG00000226417
1.61801e-18	-1.93505	0.061	0.353	1.62302e-14	CLIC1	ENSG00000206394
1.61801e-18	-1.93505	0.061	0.353	1.62302e-14	CLIC1	ENSG00000223639
1.63434e-18	2.21282	0.468	0.308	1.63941e-14	ETV6	ENSG00000139083
2.02283e-18	-4.16788	0.013	0.273	2.0291e-14	BRK1	ENSG00000254999
2.06366e-18	-2.04666	0.117	0.4	2.07006e-14	ENSFCAG00000038889	ENSFCAG00000038889
2.70126e-18	3.20615	0.139	0.032	2.70964e-14	DYRK1A	ENSG00000157540
2.91681e-18	-1.49309	0.117	0.43	2.92585e-14	RAB5C	ENSG00000108774
3.64349e-18	-2.42853	0.043	0.32	3.65479e-14	MPST	ENSG00000128309
3.68289e-18	4.48226	0.082	0.012	3.6943e-14	FRMD4A	ENSG00000151474
4.1077e-18	-1.40868	0.095	0.409	4.12044e-14	HNRNPK	ENSG00000165119
4.39556e-18	5.59807	0.035	0.002	4.40918e-14	ADK	ENSG00000156110
4.50076e-18	-2.42351	0.065	0.34	4.51471e-14	RPL23A	ENSG00000198242
4.88493e-18	-2.36789	0.03	0.306	4.90008e-14	HMGB2	ENSG00000164104
5.58166e-18	-0.628374	0.381	0.789	5.59897e-14	EMB	ENSG00000170571
5.64048e-18	2.12048	0.472	0.319	5.65796e-14	ABCG1	ENSG00000160179
6.01466e-18	-3.04405	0.039	0.303	6.03331e-14	RPS29	ENSG00000213741
7.65445e-18	-0.562526	0.766	0.954	7.67818e-14	TKT	ENSG00000163931
7.98576e-18	-1.02987	0.225	0.577	8.01051e-14	SERPINB1	ENSG00000021355
8.90045e-18	-1.1446	0.117	0.433	8.92804e-14	BASP1	ENSG00000176788
1.00042e-17	-0.720823	0.385	0.776	1.00352e-13	ELANE	ENSG00000197561
1.00042e-17	-0.720823	0.385	0.776	1.00352e-13	ELANE	ENSG00000277571
1.22575e-17	-1.73386	0.056	0.34	1.22955e-13	IMPA2	ENSG00000141401
1.25118e-17	2.9007	0.139	0.032	1.25506e-13	NFKB1	ENSG00000109320
1.30718e-17	-1.50441	0.095	0.4	1.31123e-13	NFE2	ENSG00000123405
1.95401e-17	-3.34759	0.03	0.286	1.96007e-13	NME2	ENSG00000243678
2.21052e-17	-0.736503	0.208	0.574	2.21738e-13	SYNGR2	ENSG00000108639
2.26269e-17	-1.99808	0.03	0.297	2.2697e-13	UQCR11	ENSG00000127540
2.37698e-17	-0.880555	0.19	0.55	2.38435e-13	HSPA8	ENSG00000109971
2.42885e-17	-2.22372	0.061	0.332	2.43638e-13	ATP5F1B	ENSG00000110955
2.48794e-17	-4.43526	0.009	0.254	2.49565e-13	RPL8	ENSG00000161016
2.76743e-17	2.47865	0.368	0.201	2.77601e-13	AGTPBP1	ENSG00000135049
2.84906e-17	0.690697	0.939	0.943	2.85789e-13	LITAF	ENSG00000189067
3.09026e-17	-1.62288	0.052	0.326	3.09984e-13	H2AZ1.orth	H2AZ1.orth
3.49835e-17	2.07293	0.476	0.331	3.50919e-13	TANK	ENSG00000136560
3.66699e-17	-2.05776	0.048	0.319	3.67836e-13	UBE2I	ENSG00000103275
4.09808e-17	-0.893382	0.173	0.523	4.11078e-13	SNF8	ENSG00000159210
4.19116e-17	2.70338	0.312	0.147	4.20415e-13	MTMR3	ENSG00000100330
5.03209e-17	-1.2383	0.091	0.396	5.04769e-13	TUBB4B	ENSG00000188229
5.62346e-17	-0.77491	0.177	0.538	5.64089e-13	ARPC4	ENSG00000241553
6.58329e-17	-3.60552	0.026	0.274	6.6037e-13	ATP5ME	ENSG00000169020
8.4664e-17	1.96296	0.494	0.372	8.49265e-13	PIAS1	ENSG00000033800
8.74072e-17	-0.895681	0.186	0.535	8.76781e-13	NCF1	ENSG00000158517
8.80132e-17	3.42147	0.139	0.034	8.8286e-13	XYLT1	ENSG00000103489
8.80132e-17	3.42147	0.139	0.034	8.8286e-13	XYLT1	ENSG00000285395
1.02374e-16	6.78249	0.017	0	1.02691e-12	CTLA4	ENSG00000163599
1.0273e-16	6.04553	0.017	0	1.03049e-12	RBM19	ENSG00000122965
1.0753e-16	1.69925	0.537	0.424	1.07864e-12	FEM1C	ENSG00000145780
1.47446e-16	-2.47762	0.039	0.297	1.47903e-12	MRPS15	ENSG00000116898
1.69992e-16	-1.56985	0.143	0.422	1.70519e-12	RPL17	ENSG00000265681
1.79846e-16	3.52961	0.147	0.039	1.80404e-12	NCOA2	ENSG00000140396
1.99127e-16	-1.1412	0.121	0.429	1.99744e-12	PPP1R15A	ENSG00000087074
2.06978e-16	-1.23118	0.095	0.391	2.07619e-12	GDI1	ENSG00000203879
2.32266e-16	-1.7749	0.052	0.317	2.32986e-12	DCUN1D5	ENSG00000137692
2.38504e-16	-2.09986	0.056	0.32	2.39243e-12	COX6B1	ENSG00000126267
2.72179e-16	3.04367	0.238	0.093	2.73023e-12	BRAF	ENSG00000157764
2.74165e-16	1.56258	0.654	0.665	2.75015e-12	LCP2	ENSG00000043462
2.74303e-16	5.26792	0.043	0.004	2.75154e-12	PDE4D	ENSG00000113448
2.78787e-16	2.57123	0.312	0.152	2.79651e-12	PSEN1	ENSG00000080815
2.84812e-16	-5.17787	0.013	0.25	2.85695e-12	ID3	ENSG00000117318
2.84812e-16	-5.17787	0.013	0.25	2.85695e-12	ID3	ENSG00000283060
2.89396e-16	-1.19048	0.117	0.413	2.90293e-12	ATP6V0D1	ENSG00000159720
3.02136e-16	3.35122	0.169	0.05	3.03072e-12	ZNF644	ENSG00000122482
3.39671e-16	2.93861	0.104	0.02	3.40724e-12	DCUN1D3	ENSG00000188215
3.52822e-16	-1.73498	0.108	0.376	3.53916e-12	RPL9	ENSG00000163682
3.6348e-16	2.8835	0.403	0.241	3.64606e-12	ANKRD22	ENSG00000152766
3.7233e-16	-1.24045	0.087	0.373	3.73484e-12	CCT3	ENSG00000163468
4.26367e-16	4.21771	0.082	0.014	4.27688e-12	EXOC4	ENSG00000131558
4.356e-16	6.78249	0.013	0	4.3695e-12	PRELID2	ENSG00000186314
4.356e-16	6.46057	0.013	0	4.36951e-12	IMMP2L	ENSG00000184903
4.356e-16	6.46057	0.013	0	4.36951e-12	TOX	ENSG00000198846
5.3742e-16	-2.50109	0.026	0.272	5.39086e-12	PPM1J	ENSG00000155367
5.44823e-16	5.04553	0.035	0.002	5.46512e-12	CD83	ENSG00000112149
6.36256e-16	-2.3237	0.048	0.298	6.38228e-12	CIB1	ENSG00000185043
6.74357e-16	5.57604	0.022	0.001	6.76447e-12	NR4A3	ENSG00000119508
7.72106e-16	5.19753	0.03	0.002	7.745e-12	VAV3	ENSG00000134215
7.73319e-16	-2.62853	0.052	0.296	7.75716e-12	RPL21.orth.2	RPL21.orth.2
8.86167e-16	2.57101	0.364	0.207	8.88914e-12	CHD1	ENSG00000153922
9.41697e-16	-1.91975	0.048	0.302	9.44616e-12	SQOR	ENSG00000137767
9.64063e-16	-0.863791	0.152	0.473	9.67051e-12	ATP6V0B	ENSG00000117410
9.95149e-16	3.79219	0.13	0.032	9.98234e-12	ARL15	ENSG00000185305
1.12793e-15	-0.831304	0.182	0.51	1.13143e-11	CALM1	ENSG00000198668
1.16337e-15	-1.26245	0.113	0.406	1.16698e-11	TPD52L2	ENSG00000101150
1.3123e-15	-0.928375	0.238	0.576	1.31637e-11	LGALS9	ENSG00000168961
1.424e-15	-0.416769	0.814	0.972	1.42841e-11	VSIR	ENSG00000107738
1.49904e-15	-1.37541	0.091	0.374	1.50368e-11	SFT2D1	ENSG00000198818
1.56162e-15	-0.782656	0.173	0.496	1.56646e-11	NFAM1	ENSG00000235568
1.9019e-15	3.09682	0.186	0.062	1.90779e-11	NCOA1	ENSG00000084676
2.38926e-15	-1.08403	0.134	0.434	2.39666e-11	ENSFCAG00000041769	ENSFCAG00000041769
2.41276e-15	2.0032	0.489	0.368	2.42024e-11	SSH2	ENSG00000141298
2.80405e-15	-3.85798	0.009	0.23	2.81274e-11	RPS16	ENSG00000105193
2.8223e-15	-0.605286	1	0.99	2.83105e-11	DUSP1	ENSG00000120129
2.87958e-15	-1.2064	0.139	0.439	2.88851e-11	CDKN1A	ENSG00000124762
2.99686e-15	3.2245	0.143	0.039	3.00615e-11	PSME4	ENSG00000068878
3.32584e-15	-2.78261	0.017	0.246	3.33615e-11	POLR1H	ENSG00000066379
3.32584e-15	-2.78261	0.017	0.246	3.33615e-11	POLR1H	ENSG00000224859
3.32584e-15	-2.78261	0.017	0.246	3.33615e-11	POLR1H	ENSG00000235176
3.32584e-15	-2.78261	0.017	0.246	3.33615e-11	POLR1H	ENSG00000235443
3.32584e-15	-2.78261	0.017	0.246	3.33615e-11	POLR1H	ENSG00000236949
3.32584e-15	-2.78261	0.017	0.246	3.33615e-11	POLR1H	ENSG00000236808
3.32584e-15	-2.78261	0.017	0.246	3.33615e-11	POLR1H	ENSG00000233795
3.32584e-15	-2.78261	0.017	0.246	3.33615e-11	POLR1H	ENSG00000206502
3.54723e-15	-2.46085	0.056	0.295	3.55823e-11	RPL31	ENSG00000071082
3.571e-15	-0.793968	0.152	0.459	3.58207e-11	GTF2B	ENSG00000137947
3.68528e-15	-2.30596	0.035	0.274	3.6967e-11	STARD10	ENSG00000214530
3.6996e-15	-3.00181	0.061	0.299	3.71106e-11	S100A4	ENSG00000196154
3.95388e-15	-1.01228	0.143	0.449	3.96614e-11	CARD19	ENSG00000165233
4.14577e-15	-0.891026	0.134	0.439	4.15862e-11	SDCBP	ENSG00000137575
4.18333e-15	-1.35257	0.078	0.345	4.1963e-11	SEC61G	ENSG00000132432
4.52137e-15	2.42262	0.407	0.262	4.53538e-11	USP32	ENSG00000170832
4.57067e-15	0.876309	0.861	0.699	4.58484e-11	TAGAP	ENSG00000164691
5.07971e-15	2.27575	0.411	0.27	5.09546e-11	RIOK3	ENSG00000101782
5.58431e-15	-1.20262	0.078	0.348	5.60162e-11	RNPEP	ENSG00000176393
6.68606e-15	2.74175	0.121	0.029	6.70678e-11	PIP5K1A	ENSG00000143398
6.72036e-15	-1.4863	0.087	0.353	6.74119e-11	EIF3K	ENSG00000178982
6.72036e-15	-1.4863	0.087	0.353	6.74119e-11	EIF3K	ENSG00000282986
6.98817e-15	2.4022	0.316	0.163	7.00983e-11	KMT2C	ENSG00000055609
7.1154e-15	-0.473124	0.991	0.994	7.13745e-11	BTG1	ENSG00000133639
7.51676e-15	5.82314	0.026	0.001	7.54006e-11	ADAMTS6	ENSG00000049192
8.14697e-15	-0.991129	0.126	0.415	8.17223e-11	LRRC75B	ENSG00000178026
8.31407e-15	3.25147	0.152	0.044	8.33984e-11	CCNYL1	ENSG00000163249
8.67651e-15	4.04553	0.087	0.016	8.7034e-11	ARID2	ENSG00000189079
9.55352e-15	2.61739	0.294	0.143	9.58313e-11	MPP7	ENSG00000150054
1.05503e-14	-0.573793	0.307	0.692	1.0583e-10	VAPA	ENSG00000101558
1.13062e-14	3.20961	0.152	0.045	1.13412e-10	FOXP1	ENSG00000114861
1.3576e-14	-2.6827	0.039	0.266	1.3618e-10	H2AZ2	ENSG00000105968
1.35909e-14	-1.05497	0.082	0.351	1.3633e-10	MKRN1	ENSG00000133606
1.50884e-14	2.32952	0.325	0.171	1.51352e-10	ELL2	ENSG00000118985
1.56047e-14	2.51561	0.359	0.207	1.56531e-10	LIMK2	ENSG00000182541
1.63489e-14	-2.14091	0.03	0.262	1.63996e-10	CARHSP1	ENSG00000153048
1.66996e-14	-2.06995	0.039	0.272	1.67514e-10	COX7A2	ENSG00000112695
1.79442e-14	3.16232	0.203	0.076	1.79998e-10	STXBP5	ENSG00000164506
1.86212e-14	-1.26983	0.1	0.371	1.8679e-10	PRKAR1A	ENSG00000108946
1.87107e-14	-0.631336	0.355	0.742	1.87687e-10	PNPLA2	ENSG00000177666
1.97138e-14	-1.34679	0.074	0.331	1.97749e-10	RAB11A	ENSG00000103769
2.10277e-14	1.54843	0.563	0.501	2.10929e-10	PTPN1	ENSG00000196396
2.2394e-14	-1.80703	0.043	0.279	2.24634e-10	UBALD2	ENSG00000185262
2.35194e-14	-2.37503	0.043	0.269	2.35923e-10	COX5B	ENSG00000135940
2.35194e-14	-2.37503	0.043	0.269	2.35923e-10	COX5B	ENSG00000291596
2.36719e-14	-2.90478	0.022	0.24	2.37453e-10	NDUFB1	ENSG00000183648
2.38505e-14	-3.05513	0.026	0.246	2.39244e-10	TXNDC17	ENSG00000129235
2.98192e-14	1.4592	0.576	0.533	2.99116e-10	TNFRSF1B	ENSG00000028137
3.03875e-14	-2.76263	0.039	0.262	3.04817e-10	UCP2	ENSG00000175567
3.09491e-14	-2.66769	0.035	0.256	3.1045e-10	RPL7A	ENSG00000148303
3.09491e-14	-2.66769	0.035	0.256	3.1045e-10	RPL7A	ENSG00000280858
3.13915e-14	-1.92057	0.087	0.335	3.14888e-10	ANXA1	ENSG00000135046
3.49193e-14	2.99108	0.078	0.014	3.50275e-10	TBC1D5	ENSG00000131374
3.69641e-14	-1.48073	0.056	0.298	3.70787e-10	EDF1	ENSG00000107223
3.86705e-14	3.11801	0.169	0.055	3.87904e-10	WWOX	ENSG00000186153
4.4579e-14	-2.53248	0.026	0.249	4.47172e-10	IER3IP1	ENSG00000134049
4.51111e-14	5.46057	0.022	0.001	4.52509e-10	USP24	ENSG00000162402
4.57684e-14	-4.74645	0.004	0.207	4.59103e-10	NACA	ENSG00000196531
4.8322e-14	-1.51608	0.087	0.342	4.84718e-10	PLEKHF2	ENSG00000175895
5.29632e-14	-0.532853	0.385	0.751	5.31274e-10	HERPUD1	ENSG00000051108
6.12585e-14	3.41826	0.126	0.033	6.14484e-10	MON2	ENSG00000061987
6.5384e-14	-1.98553	0.043	0.274	6.55867e-10	HRAS	ENSG00000174775
6.5384e-14	-1.98553	0.043	0.274	6.55867e-10	HRAS	ENSG00000276536
7.18634e-14	-2.25642	0.039	0.263	7.20862e-10	RAC1	ENSG00000136238
7.96074e-14	3.02818	0.152	0.047	7.98542e-10	TMCC1	ENSG00000172765
9.38176e-14	-1.96989	0.048	0.277	9.41084e-10	SMDT1	ENSG00000183172
9.38176e-14	-1.96989	0.048	0.277	9.41084e-10	SMDT1	ENSG00000272835
9.38176e-14	-1.96989	0.048	0.277	9.41084e-10	SMDT1	ENSG00000274112
9.38176e-14	-1.96989	0.048	0.277	9.41084e-10	SMDT1	ENSG00000272901
1.01228e-13	-0.480977	0.203	0.528	1.01542e-09	LRPAP1	ENSG00000163956
1.19965e-13	2.99809	0.216	0.087	1.20337e-09	UBE2H	ENSG00000186591
1.24831e-13	2.77213	0.199	0.076	1.25218e-09	ASH1L	ENSG00000116539
1.27927e-13	1.40746	0.602	0.612	1.28323e-09	CD44	ENSG00000026508
1.32431e-13	-1.96989	0.056	0.285	1.32841e-09	NEDD8	ENSG00000129559
1.32431e-13	-1.96989	0.056	0.285	1.32841e-09	NEDD8	ENSG00000285246
1.33002e-13	4.07354	0.052	0.006	1.33414e-09	PLEKHM2	ENSG00000116786
1.57553e-13	-1.47474	0.065	0.308	1.58042e-09	RAB27A	ENSG00000069974
1.58601e-13	-1.23329	0.074	0.322	1.59093e-09	ENSFCAG00000051201	ENSFCAG00000051201
1.67002e-13	-1.20564	0.082	0.333	1.6752e-09	HSPA1B	ENSG00000204388
1.67002e-13	-1.20564	0.082	0.333	1.6752e-09	HSPA1B	ENSG00000224501
1.67002e-13	-1.20564	0.082	0.333	1.6752e-09	HSPA1B	ENSG00000231555
1.67002e-13	-1.20564	0.082	0.333	1.6752e-09	HSPA1B	ENSG00000232804
1.67002e-13	-1.20564	0.082	0.333	1.6752e-09	HSPA1B	ENSG00000212866
1.72687e-13	4.20225	0.069	0.012	1.73222e-09	ZCCHC14	ENSG00000140948
1.7611e-13	-1.40052	0.069	0.31	1.76656e-09	MOB3A	ENSG00000172081
1.8024e-13	-1.34679	0.056	0.291	1.80798e-09	LAMTOR4	ENSG00000188186
1.83578e-13	-1.35625	0.082	0.329	1.84147e-09	PGLS	ENSG00000130313
1.97545e-13	2.47552	0.19	0.069	1.98157e-09	TNRC6B	ENSG00000100354
2.03991e-13	-1.71167	0.061	0.288	2.04624e-09	TUBA4A	ENSG00000127824
2.1394e-13	2.35928	0.147	0.044	2.14603e-09	ANO10	ENSG00000160746
2.19219e-13	-0.818749	0.113	0.379	2.19899e-09	QPCT	ENSG00000115828
2.20272e-13	1.99075	0.398	0.269	2.20955e-09	FAS	ENSG00000026103
2.32033e-13	3.85358	0.087	0.018	2.32752e-09	SPRED2	ENSG00000198369
2.53065e-13	1.16707	0.641	0.649	2.5385e-09	CSF2RB	ENSG00000100368
2.64203e-13	3.32306	0.126	0.035	2.65022e-09	EVI5	ENSG00000067208
2.79661e-13	-2.87928	0.017	0.223	2.80528e-09	ENSFCAG00000053335	ENSFCAG00000053335
2.90417e-13	3.15452	0.264	0.124	2.91318e-09	FCHSD2	ENSG00000137478
2.92154e-13	-3.05851	0.017	0.22	2.9306e-09	HNRNPAB	ENSG00000197451
3.01341e-13	4.37965	0.065	0.01	3.02275e-09	AEBP2	ENSG00000139154
3.17093e-13	-0.853376	0.139	0.41	3.18076e-09	RALBP1	ENSG00000017797
3.22019e-13	-1.70458	0.035	0.251	3.23017e-09	CB3H15orf40	CB3H15orf40
3.32597e-13	2.29064	0.234	0.1	3.33628e-09	UBASH3B	ENSG00000154127
3.36907e-13	-1.54673	0.152	0.383	3.37952e-09	RPL13A	ENSG00000142541
3.51963e-13	-1.7649	0.052	0.277	3.53054e-09	SYNGR1	ENSG00000100321
4.35282e-13	-0.658374	0.095	0.356	4.36631e-09	ENSFCAG00000007737	ENSFCAG00000007737
4.4485e-13	-0.496706	0.221	0.553	4.46229e-09	IL16	ENSG00000172349
4.51889e-13	-2.13562	0.061	0.277	4.5329e-09	RPS17	ENSG00000182774
4.51889e-13	-2.13562	0.061	0.277	4.5329e-09	RPS17	ENSG00000278229
4.58741e-13	-3.35535	0.013	0.21	4.60164e-09	SLC25A5	ENSG00000005022
4.61282e-13	-1.84595	0.043	0.264	4.62712e-09	YPEL5	ENSG00000119801
4.62748e-13	0.801143	0.926	0.908	4.64183e-09	PLAUR	ENSG00000011422
4.65653e-13	-0.716022	0.156	0.443	4.67096e-09	CD81	ENSG00000110651
4.75346e-13	-1.2896	0.069	0.307	4.7682e-09	RNF220	ENSG00000187147
5.69426e-13	-0.340959	0.186	0.502	5.71192e-09	LAMP1	ENSG00000185896
6.14125e-13	-0.923788	0.286	0.586	6.16029e-09	GADD45A	ENSG00000116717
6.83938e-13	2.32912	0.177	0.063	6.86058e-09	HECA	ENSG00000112406
8.07851e-13	3.47171	0.1	0.024	8.10356e-09	PCNX1	ENSG00000100731
9.67787e-13	-1.63445	0.069	0.295	9.70787e-09	CASP4	ENSG00000196954
1.00326e-12	-3.37485	0.013	0.204	1.00637e-08	RPL19	ENSG00000108298
1.02026e-12	-1.27835	0.074	0.312	1.02343e-08	TMEM120A	ENSG00000189077
1.02433e-12	-1.7284	0.056	0.274	1.02751e-08	TRAPPC5	ENSG00000181029
1.1238e-12	2.13176	0.394	0.268	1.12728e-08	NOTCH2	ENSG00000134250
1.15153e-12	-0.372323	0.346	0.737	1.1551e-08	ABTB1	ENSG00000114626
1.18364e-12	-0.987894	0.117	0.376	1.1873e-08	ACSS1	ENSG00000154930
1.27861e-12	-1.35208	0.074	0.307	1.28258e-08	BNIP2	ENSG00000140299
1.29206e-12	6.04553	0.022	0.001	1.29606e-08	SHROOM3	ENSG00000138771
1.29483e-12	-0.921744	0.121	0.378	1.29884e-08	IRF2	ENSG00000168310
1.30101e-12	1.33925	0.532	0.471	1.30505e-08	ELL	ENSG00000105656
1.30576e-12	5.33504	0.022	0.001	1.30981e-08	PBX3	ENSG00000167081
1.35957e-12	-0.332311	0.264	0.619	1.36378e-08	EVI2B	ENSG00000185862
1.35957e-12	-0.332311	0.264	0.619	1.36378e-08	EVI2B	ENSG00000291721
1.63665e-12	2.77076	0.242	0.113	1.64172e-08	ATP8B4	ENSG00000104043
1.80178e-12	-3.08053	0.017	0.209	1.80737e-08	S100P	ENSG00000163993
1.81937e-12	2.39856	0.294	0.162	1.82501e-08	GRAMD1B	ENSG00000023171
1.82363e-12	3.4007	0.143	0.046	1.82929e-08	WNK1	ENSG00000060237
1.8722e-12	-2.77252	0.026	0.222	1.87801e-08	POLR2F	ENSG00000100142
1.97206e-12	-1.02618	0.082	0.32	1.97818e-08	ENSFCAG00000032640	ENSFCAG00000032640
2.04032e-12	2.62658	0.251	0.119	2.04665e-08	NIPBL	ENSG00000164190
2.06401e-12	-5.63483	0	0.178	2.07041e-08	COPS9	ENSG00000172428
2.11763e-12	3.73309	0.087	0.019	2.12419e-08	ANKRD17	ENSG00000132466
2.15581e-12	-1.53136	0.069	0.293	2.16249e-08	MAP2K2	ENSG00000126934
2.17751e-12	-3.40609	0.009	0.193	2.18426e-08	RNF181	ENSG00000168894
2.25513e-12	2.75212	0.268	0.135	2.26212e-08	USP3	ENSG00000140455
2.26245e-12	-2.22593	0.035	0.238	2.26947e-08	BBLN	ENSG00000171159
2.41644e-12	-1.71628	0.087	0.304	2.42393e-08	HNRNPDL	ENSG00000152795
2.50656e-12	3.36371	0.134	0.041	2.51433e-08	SLC24A3	ENSG00000185052
2.53086e-12	-2.12139	0.039	0.243	2.5387e-08	ARF6	ENSG00000165527
2.5559e-12	3.59096	0.104	0.026	2.56382e-08	DUSP16	ENSG00000111266
2.5559e-12	3.59096	0.104	0.026	2.56382e-08	DUSP16	ENSG00000280962
2.76212e-12	-0.946849	0.177	0.436	2.77068e-08	HP	ENSG00000257017
2.78035e-12	-2.43612	0.039	0.239	2.78897e-08	PYCARD	ENSG00000103490
2.93053e-12	3.3197	0.117	0.033	2.93961e-08	COG5	ENSG00000164597
2.93053e-12	3.3197	0.117	0.033	2.93961e-08	COG5	ENSG00000284369
3.01307e-12	-1.07081	0.16	0.413	3.02241e-08	SELENOF	ENSG00000183291
3.12308e-12	-0.863364	0.1	0.348	3.13276e-08	PAPOLA	ENSG00000090060
3.20234e-12	-1.19184	0.069	0.302	3.21226e-08	MFNG	ENSG00000100060
3.26217e-12	4.13864	0.03	0.002	3.27228e-08	RAD51B	ENSG00000182185
3.67737e-12	2.44398	0.251	0.123	3.68877e-08	CHST11	ENSG00000171310
3.9315e-12	-1.38403	0.052	0.265	3.94369e-08	WDR83OS	ENSG00000105583
3.9838e-12	2.25311	0.377	0.253	3.99615e-08	MAN1A1	ENSG00000111885
4.09713e-12	5.78249	0.013	0	4.10983e-08	UBASH3A	ENSG00000160185
4.11053e-12	5.46057	0.013	0	4.12327e-08	KRTDAP	ENSG00000188508
4.19383e-12	-0.365159	0.26	0.609	4.20684e-08	CD300LF	ENSG00000186074
4.34594e-12	-0.646857	0.143	0.415	4.35941e-08	PKN1	ENSG00000123143
4.6359e-12	-4.1269	0.009	0.188	4.65028e-08	ANAPC15	ENSG00000110200
4.64032e-12	-1.55748	0.139	0.357	4.6547e-08	ORTHO.323	ORTHO.323
4.75166e-12	-4.05907	0.009	0.187	4.76639e-08	NDUFB9	ENSG00000147684
4.81072e-12	1.6265	0.511	0.436	4.82564e-08	PPP1CB	ENSG00000213639
5.04732e-12	1.52859	0.515	0.445	5.06297e-08	CYTH1	ENSG00000108669
5.61646e-12	3.76013	0.052	0.007	5.63387e-08	PPP2R5E	ENSG00000154001
5.75501e-12	-2.46187	0.022	0.212	5.77285e-08	SLC25A11	ENSG00000108528
5.76307e-12	-2.24414	0.035	0.231	5.78093e-08	PET100	ENSG00000229833
5.98436e-12	-4.49944	0.004	0.179	6.00291e-08	PRR13	ENSG00000205352
6.48754e-12	2.46752	0.13	0.039	6.50765e-08	ZNF407	ENSG00000215421
6.70673e-12	-1.42782	0.117	0.337	6.72752e-08	RPL18	ENSG00000063177
6.88186e-12	5.92	0.017	0.001	6.9032e-08	DENND1A	ENSG00000119522
7.15596e-12	4.46057	0.017	0.001	7.17814e-08	KCNQ5	ENSG00000185760
7.2061e-12	-1.40426	0.069	0.287	7.22844e-08	SNAP23	ENSG00000092531
7.22929e-12	-1.05907	0.117	0.361	7.2517e-08	RAB18	ENSG00000099246
7.49448e-12	-2.6526	0.017	0.202	7.51771e-08	BBIP1	ENSG00000214413
7.76536e-12	-2.09498	0.052	0.252	7.78944e-08	CAPNS1	ENSG00000126247
7.95258e-12	-1.1148	0.091	0.325	7.97723e-08	HSP90AA1	ENSG00000080824
8.21164e-12	3.8142	0.087	0.02	8.23709e-08	CLASP2	ENSG00000163539
9.51122e-12	-2.09607	0.035	0.229	9.5407e-08	HYPK	ENSG00000242028
1.00892e-11	2.8248	0.152	0.052	1.01205e-07	LRCH1	ENSG00000136141
1.04758e-11	-2.14627	0.035	0.23	1.05083e-07	DDIT3	ENSG00000175197
1.09745e-11	3.18755	0.126	0.038	1.10085e-07	TGFBR3	ENSG00000069702
1.10202e-11	2.83317	0.13	0.039	1.10544e-07	MAPK8	ENSG00000107643
1.11918e-11	-2.41539	0.026	0.214	1.12265e-07	SERP1	ENSG00000120742
1.12942e-11	2.10822	0.338	0.209	1.13292e-07	ZRANB2	ENSG00000132485
1.28727e-11	-2.50983	0.03	0.216	1.29126e-07	PSMD8	ENSG00000099341
1.33028e-11	-1.64397	0.039	0.237	1.3344e-07	ZFAND2B	ENSG00000158552
1.33118e-11	-5.42055	0	0.167	1.33531e-07	RPS26	ENSG00000197728
1.33316e-11	-1.90089	0.043	0.238	1.3373e-07	CD247	ENSG00000198821
1.35826e-11	-0.645946	0.156	0.427	1.36247e-07	ENSFCAG00000047378	ENSFCAG00000047378
1.36202e-11	-2.38178	0.048	0.238	1.36624e-07	ENSFCAG00000046373	ENSFCAG00000046373
1.36296e-11	-1.18837	0.074	0.293	1.36719e-07	FKBP8	ENSG00000105701
1.37834e-11	-0.411744	0.19	0.485	1.38262e-07	RASSF5	ENSG00000266094
1.41241e-11	-0.933348	0.069	0.29	1.41679e-07	COMT	ENSG00000093010
1.49684e-11	-1.66786	0.082	0.288	1.50148e-07	ENSFCAG00000002165	ENSFCAG00000002165
1.49807e-11	-3.09274	0.022	0.201	1.50271e-07	EIF5A	ENSG00000132507
1.49807e-11	-3.09274	0.022	0.201	1.50271e-07	EIF5A	ENSG00000288145
1.50783e-11	2.33288	0.26	0.132	1.5125e-07	HELB	ENSG00000127311
1.56618e-11	3.65321	0.03	0.003	1.57103e-07	GBP1	ENSG00000117228
1.62828e-11	2.08046	0.338	0.208	1.63333e-07	WSB1	ENSG00000109046
1.64453e-11	-1.62966	0.048	0.25	1.64963e-07	PCOLCE	ENSG00000106333
1.64478e-11	3.33504	0.069	0.013	1.64988e-07	TSC22D2	ENSG00000196428
1.84202e-11	-3.95024	0.009	0.179	1.84773e-07	ENSFCAG00000000841	ENSFCAG00000000841
1.8464e-11	-2.13307	0.039	0.232	1.85212e-07	H1-10	ENSG00000184897
1.93815e-11	1.51366	0.571	0.491	1.94416e-07	IL1A	ENSG00000115008
2.21458e-11	2.03847	0.377	0.259	2.22145e-07	GAB2	ENSG00000033327
2.2362e-11	-0.653649	0.134	0.393	2.24313e-07	BCL6B	ENSG00000161940
2.39979e-11	-1.35535	0.061	0.265	2.40723e-07	RAP1A	ENSG00000116473
2.65117e-11	-1.21033	0.078	0.298	2.65939e-07	RHEB	ENSG00000106615
2.67687e-11	2.20599	0.403	0.297	2.68517e-07	FGD4	ENSG00000139132
2.8385e-11	-2.49828	0.026	0.207	2.84729e-07	TMEM160	ENSG00000130748
3.04267e-11	4.67207	0.035	0.004	3.0521e-07	GPR39	ENSG00000183840
3.22679e-11	6.46057	0.009	0	3.23679e-07	GMDS	ENSG00000112699
3.22679e-11	6.04553	0.009	0	3.23679e-07	MLLT3	ENSG00000171843
3.22679e-11	6.04553	0.009	0	3.23679e-07	PMF1	ENSG00000160783
3.32225e-11	2.81405	0.182	0.074	3.33254e-07	ZEB1	ENSG00000148516
3.64192e-11	3.19753	0.039	0.005	3.65321e-07	ORTHO.330	ORTHO.330
3.75589e-11	2.00685	0.381	0.262	3.76754e-07	PPP1R12A	ENSG00000058272
3.83805e-11	-1.671	0.03	0.218	3.84995e-07	ATP6V1H	ENSG00000047249
3.89846e-11	1.0516	0.719	0.764	3.91055e-07	ADGRE5	ENSG00000123146
3.94601e-11	2.73474	0.19	0.08	3.95825e-07	RAB3GAP1	ENSG00000115839
4.02905e-11	-0.747847	0.156	0.413	4.04154e-07	RNH1	ENSG00000023191
4.02905e-11	-0.747847	0.156	0.413	4.04154e-07	RNH1	ENSG00000276230
4.41388e-11	-2.64214	0.022	0.198	4.42757e-07	H2BC4.orth	H2BC4.orth
4.51373e-11	2.92	0.203	0.089	4.52772e-07	ACSL4	ENSG00000068366
4.85384e-11	-0.375208	0.251	0.562	4.86889e-07	FES	ENSG00000182511
5.77039e-11	3.04253	0.186	0.077	5.78828e-07	PLA2G4A	ENSG00000116711
5.84973e-11	-3.05776	0.022	0.193	5.86786e-07	ORTHO.332	ORTHO.332
5.92976e-11	-0.467702	0.277	0.604	5.94814e-07	RNASET2	ENSG00000026297
5.9779e-11	-4.44181	0.004	0.165	5.99643e-07	MZT2B	ENSG00000152082
5.9779e-11	-4.44181	0.004	0.165	5.99643e-07	MZT2B	ENSG00000292119
6.20559e-11	1.75037	0.39	0.274	6.22483e-07	RPS6KA2	ENSG00000071242
6.38508e-11	-3.91592	0.009	0.172	6.40488e-07	VDAC2	ENSG00000165637
6.49303e-11	-2.03928	0.03	0.21	6.51316e-07	LAMTOR5	ENSG00000134248
6.71983e-11	-2.15641	0.039	0.221	6.74066e-07	RBM4	ENSG00000173933
6.85255e-11	-1.66546	0.03	0.215	6.87379e-07	MRPL57	ENSG00000173141
6.96604e-11	-1.1398	0.061	0.263	6.98763e-07	PGP	ENSG00000184207
7.29115e-11	2.77448	0.156	0.058	7.31375e-07	BCAS3	ENSG00000141376
7.60917e-11	-5.31257	0	0.156	7.63276e-07	ORTHO.135	ORTHO.135
7.97356e-11	-1.0429	0.043	0.234	7.99827e-07	CCDC179	ENSG00000255359
8.15443e-11	-1.07134	0.26	0.495	8.17971e-07	H1-2	ENSG00000187837
8.33581e-11	2.26577	0.303	0.178	8.36165e-07	JMJD1C	ENSG00000171988
8.53878e-11	-1.51576	0.056	0.251	8.56525e-07	RASGRP2	ENSG00000068831
8.55953e-11	2.62944	0.104	0.029	8.58606e-07	CDK13	ENSG00000065883
8.90539e-11	-0.388197	0.286	0.603	8.933e-07	RNASE6	ENSG00000169413
8.98704e-11	-0.923846	0.091	0.309	9.0149e-07	TRIM16	ENSG00000221926
9.40982e-11	-0.281595	0.29	0.633	9.43899e-07	PTPN6	ENSG00000111679
9.68718e-11	-0.964299	0.1	0.323	9.71721e-07	SMAP2	ENSG00000084070
1.00937e-10	3.34027	0.078	0.018	1.0125e-06	ENSFCAG00000051746	ENSFCAG00000051746
1.04171e-10	-1.00686	0.113	0.332	1.04494e-06	RAB7A	ENSG00000075785
1.12733e-10	-1.68805	0.039	0.223	1.13082e-06	KIAA2013	ENSG00000116685
1.40091e-10	-1.81762	0.043	0.227	1.40526e-06	PRELID1	ENSG00000169230
1.49469e-10	-0.447939	0.208	0.502	1.49933e-06	ARRB2	ENSG00000141480
1.56089e-10	-1.67591	0.056	0.243	1.56573e-06	ARHGDIA	ENSG00000141522
1.56646e-10	-3.4236	0.009	0.168	1.57132e-06	ETHE1	ENSG00000105755
1.63281e-10	0.248885	0.377	0.768	1.63787e-06	IL1RN	ENSG00000136689
1.65818e-10	-3.02861	0.022	0.186	1.66332e-06	AP2M1	ENSG00000161203
1.69741e-10	-0.876041	0.078	0.283	1.70268e-06	CYB5B	ENSG00000103018
1.71355e-10	2.01207	0.377	0.267	1.71886e-06	TRAK1	ENSG00000182606
1.76813e-10	1.97701	0.342	0.222	1.77361e-06	SP100	ENSG00000067066
1.77884e-10	-1.82484	0.039	0.218	1.78436e-06	TMED2	ENSG00000086598
1.79538e-10	-1.60337	0.043	0.226	1.80095e-06	PFDN5	ENSG00000123349
1.79538e-10	-1.60337	0.043	0.226	1.80095e-06	PFDN5	ENSG00000291834
1.83347e-10	-2.16271	0.026	0.197	1.83916e-06	POMP	ENSG00000132963
1.91596e-10	3.84084	0.061	0.011	1.92189e-06	CDK6	ENSG00000105810
1.95539e-10	-1.18008	0.078	0.282	1.96145e-06	BRD7	ENSG00000166164
2.06779e-10	3.34509	0.039	0.005	2.0742e-06	ZCCHC7	ENSG00000147905
2.1049e-10	3.32986	0.091	0.024	2.11142e-06	CSNK1G1	ENSG00000169118
2.20408e-10	2.20241	0.247	0.128	2.21091e-06	FAM13B	ENSG00000031003
2.23665e-10	-2.99339	0.022	0.185	2.24358e-06	PHF5A	ENSG00000100410
2.24551e-10	5.59807	0.017	0.001	2.25247e-06	PRKN	ENSG00000185345
2.25028e-10	5.96307	0.017	0.001	2.25726e-06	XDH	ENSG00000158125
2.28171e-10	1.82846	0.372	0.259	2.28878e-06	PIK3AP1	ENSG00000155629
2.32295e-10	4.46057	0.017	0.001	2.33015e-06	NR1D2	ENSG00000174738
2.3743e-10	-0.774159	0.104	0.327	2.38166e-06	NAPA	ENSG00000105402
2.37911e-10	-1.63536	0.043	0.224	2.38648e-06	ARL6IP1	ENSG00000170540
2.54716e-10	-0.449403	0.126	0.361	2.55506e-06	DEDD2	ENSG00000160570
2.57956e-10	2.02461	0.385	0.282	2.58756e-06	ABHD2	ENSG00000140526
2.59392e-10	-1.53008	0.052	0.239	2.60196e-06	HMOX1	ENSG00000100292
2.68315e-10	-0.52491	0.134	0.374	2.69147e-06	MSN	ENSG00000147065
2.69689e-10	2.58757	0.156	0.06	2.70525e-06	VPS13D	ENSG00000048707
2.70666e-10	-0.292605	0.281	0.612	2.71505e-06	CMTM6	ENSG00000091317
2.84165e-10	-0.428622	0.182	0.44	2.85045e-06	IFRD1	ENSG00000006652
3.08624e-10	-2.94882	0.017	0.177	3.0958e-06	GNA15	ENSG00000060558
3.11303e-10	-3.16002	0.013	0.17	3.12268e-06	MRPL20	ENSG00000242485
3.19445e-10	-1.73583	0.048	0.228	3.20435e-06	GSK3A	ENSG00000105723
3.44882e-10	-1.56583	0.048	0.23	3.45951e-06	ATP5MK	ENSG00000173915
3.47657e-10	3.24716	0.104	0.03	3.48735e-06	FRYL	ENSG00000075539
3.52308e-10	4.04553	0.026	0.002	3.534e-06	XPO4	ENSG00000132953
3.70163e-10	3.50787	0.087	0.022	3.7131e-06	TLE4	ENSG00000106829
3.85061e-10	-1.72454	0.052	0.233	3.86254e-06	HP1BP3	ENSG00000127483
3.9813e-10	-0.576623	0.139	0.378	3.99364e-06	CHMP2A	ENSG00000130724
4.24337e-10	-1.18329	0.061	0.252	4.25653e-06	ENSFCAG00000033932	ENSFCAG00000033932
4.46606e-10	-2.62025	0.03	0.193	4.47991e-06	RPL10A	ENSG00000198755
4.61013e-10	-0.933385	0.087	0.294	4.62442e-06	TRIR	ENSG00000123144
4.69544e-10	2.55036	0.182	0.078	4.70999e-06	RALGAPA2	ENSG00000188559
4.73353e-10	-2.91737	0.022	0.18	4.74821e-06	BUD31	ENSG00000106245
5.1454e-10	-0.227416	0.333	0.683	5.16135e-06	TIMP2	ENSG00000035862
5.19288e-10	-0.23624	0.364	0.746	5.20897e-06	ATP6AP1	ENSG00000071553
5.4365e-10	-0.740283	0.087	0.291	5.45335e-06	SELENOS	ENSG00000131871
5.59754e-10	-2.33125	0.022	0.184	5.61489e-06	ORTHO.48	ORTHO.48
5.80907e-10	-0.487686	0.182	0.445	5.82708e-06	CD300E	ENSG00000186407
5.87023e-10	-2.25493	0.03	0.195	5.88843e-06	POLR2J	ENSG00000005075
5.93755e-10	-1.7377	0.082	0.263	5.95595e-06	RPLP0	ENSG00000089157
7.06687e-10	-2.96989	0.022	0.178	7.08877e-06	SCAND1	ENSG00000171222
7.32818e-10	-1.48626	0.03	0.198	7.35089e-06	OSER1	ENSG00000132823
7.49012e-10	-0.726432	0.13	0.36	7.51334e-06	SELENOK	ENSG00000113811
7.76748e-10	1.48473	0.532	0.497	7.79156e-06	CHD7	ENSG00000171316
7.77005e-10	2.80005	0.078	0.019	7.79414e-06	GSK3B	ENSG00000082701
7.87522e-10	-0.616375	0.143	0.381	7.89963e-06	MARCKSL1	ENSG00000175130
8.02174e-10	-2.0244	0.048	0.217	8.04661e-06	PDCD6	ENSG00000249915
8.57917e-10	-1.30673	0.082	0.274	8.60577e-06	SDF4	ENSG00000078808
9.52052e-10	-1.49247	0.039	0.212	9.55003e-06	ENSFCAG00000043821	ENSFCAG00000043821
9.77458e-10	-0.801605	0.165	0.377	9.80488e-06	ELOA	ENSG00000011007
1.00731e-09	5.46057	0.013	0	1.01044e-05	ENSFCAG00000047222	ENSFCAG00000047222
1.01253e-09	5.19753	0.013	0	1.01567e-05	DENND5B	ENSG00000170456
1.01778e-09	4.8756	0.013	0	1.02094e-05	RASA3	ENSG00000185989
1.01778e-09	4.8756	0.013	0	1.02094e-05	RASA3	ENSG00000280477
1.02042e-09	4.78249	0.013	0	1.02358e-05	CRPPA	ENSG00000214960
1.03586e-09	0.535584	0.831	0.815	1.03907e-05	UPP1	ENSG00000183696
1.0817e-09	-1.04992	0.195	0.393	1.08505e-05	RPL13	ENSG00000167526
1.20906e-09	-1.744	0.091	0.269	1.21281e-05	ORTHO.273	ORTHO.273
1.27579e-09	1.39176	0.481	0.414	1.27974e-05	RUBCNL	ENSG00000102445
1.30135e-09	3.25893	0.1	0.03	1.30538e-05	RICTOR	ENSG00000164327
1.30767e-09	-1.75148	0.03	0.191	1.31173e-05	ENSFCAG00000041316	ENSFCAG00000041316
1.34741e-09	3.73519	0.082	0.021	1.35158e-05	DACH1	ENSG00000276644
1.35417e-09	-1.63747	0.03	0.194	1.35837e-05	PPP1CC	ENSG00000186298
1.36281e-09	2.33295	0.247	0.133	1.36703e-05	HIVEP1	ENSG00000095951
1.43286e-09	-2.31685	0.03	0.189	1.43731e-05	LAMTOR1	ENSG00000149357
1.4338e-09	2.48229	0.238	0.125	1.43824e-05	RUNX1	ENSG00000159216
1.44003e-09	4.99108	0.022	0.002	1.4445e-05	ENSFCAG00000052960	ENSFCAG00000052960
1.48803e-09	2.32459	0.113	0.036	1.49265e-05	VPS13B	ENSG00000132549
1.52857e-09	-1.35065	0.03	0.192	1.53331e-05	STX3	ENSG00000166900
1.55181e-09	4.23817	0.043	0.007	1.55662e-05	RAPGEF2	ENSG00000109756
1.607e-09	-0.559463	0.143	0.373	1.61198e-05	KCTD17	ENSG00000100379
1.63183e-09	-2.47017	0.022	0.176	1.63689e-05	ENSFCAG00000052906	ENSFCAG00000052906
1.76832e-09	3.66539	0.056	0.011	1.7738e-05	LRIG2	ENSG00000198799
1.82538e-09	2.94119	0.043	0.007	1.83104e-05	RPS23	ENSG00000186468
1.83064e-09	-3.62424	0.009	0.152	1.83632e-05	LYPD3	ENSG00000124466
1.88003e-09	-1.90401	0.035	0.198	1.88586e-05	OCIAD2	ENSG00000145247
2.03333e-09	2.68798	0.195	0.093	2.03963e-05	AP2B1	ENSG00000006125
2.12107e-09	1.86468	0.385	0.284	2.12764e-05	ENSFCAG00000026006	ENSFCAG00000026006
2.12122e-09	2.07119	0.312	0.2	2.12779e-05	ARID5B	ENSG00000150347
2.18581e-09	-2.17847	0.022	0.175	2.19259e-05	CDA	ENSG00000158825
2.27419e-09	2.84913	0.152	0.061	2.28124e-05	NFAT5	ENSG00000102908
2.33209e-09	-3.47165	0.013	0.157	2.33932e-05	ATP5IF1	ENSG00000130770
2.33209e-09	-3.47165	0.013	0.157	2.33932e-05	ATP5IF1	ENSG00000285390
2.52997e-09	-1.31737	0.048	0.218	2.53782e-05	PPP1R11.orth	PPP1R11.orth
2.53586e-09	-1.67329	0.035	0.196	2.54372e-05	SRI	ENSG00000075142
2.65125e-09	-1.59152	0.03	0.191	2.65946e-05	SRP9	ENSG00000143742
2.70288e-09	-1.14034	0.061	0.24	2.71125e-05	TPI1	ENSG00000111669
2.7443e-09	-0.976839	0.082	0.27	2.7528e-05	IFIT5	ENSG00000152778
2.79372e-09	-0.924864	0.104	0.3	2.80238e-05	DDX17	ENSG00000100201
3.10917e-09	-0.826285	0.108	0.313	3.11881e-05	ENSFCAG00000027664	ENSFCAG00000027664
3.16017e-09	3.57604	0.048	0.008	3.16997e-05	SPPL3	ENSG00000157837
3.17158e-09	-2.14232	0.022	0.173	3.18141e-05	MAPK3	ENSG00000102882
3.22965e-09	-0.777838	0.1	0.297	3.23966e-05	TMEM127	ENSG00000135956
3.24489e-09	-1.6526	0.043	0.208	3.25495e-05	SRP19	ENSG00000153037
3.2667e-09	-0.561128	0.268	0.541	3.27682e-05	DDIT4	ENSG00000168209
3.34494e-09	-0.989466	0.074	0.258	3.35531e-05	NFIL3	ENSG00000165030
3.43518e-09	-0.977763	0.069	0.249	3.44583e-05	TMEM179B	ENSG00000185475
3.45515e-09	4.8756	0.017	0.001	3.46586e-05	MAN2A1	ENSG00000112893
3.48755e-09	5.33504	0.017	0.001	3.49836e-05	RASGEF1B	ENSG00000138670
3.51263e-09	-0.349515	0.225	0.496	3.52351e-05	LILRA4	ENSG00000239961
3.51263e-09	-0.349515	0.225	0.496	3.52351e-05	LILRA4	ENSG00000274185
3.51263e-09	-0.349515	0.225	0.496	3.52351e-05	LILRA4	ENSG00000276798
3.51263e-09	-0.349515	0.225	0.496	3.52351e-05	LILRA4	ENSG00000277092
3.53285e-09	3.50451	0.074	0.018	3.5438e-05	MAP4K4	ENSG00000071054
3.60224e-09	-1.30982	0.048	0.216	3.6134e-05	ORAI3	ENSG00000175938
3.71568e-09	4.62407	0.035	0.005	3.7272e-05	RPS6KA5	ENSG00000100784
3.87772e-09	-4.15965	0.004	0.139	3.88974e-05	CA3H20orf27	CA3H20orf27
3.90699e-09	-0.990894	0.056	0.233	3.9191e-05	TMEM50A	ENSG00000183726
3.91722e-09	-0.673683	0.117	0.325	3.92937e-05	SH3BP2	ENSG00000087266
4.01137e-09	3.44727	0.078	0.02	4.02381e-05	WDR7	ENSG00000091157
4.20975e-09	2.91596	0.173	0.077	4.2228e-05	ROCK1	ENSG00000067900
4.32873e-09	-1.49535	0.056	0.227	4.34215e-05	HIC1	ENSG00000177374
4.41725e-09	0.586305	0.957	0.986	4.43095e-05	C5AR1	ENSG00000197405
4.66567e-09	-0.707402	0.065	0.246	4.68014e-05	HDAC2	ENSG00000196591
4.66977e-09	-1.17579	0.056	0.225	4.68424e-05	TMPO	ENSG00000120802
4.78458e-09	2.75913	0.156	0.065	4.79941e-05	PELI2	ENSG00000139946
4.86972e-09	-1.81423	0.03	0.184	4.88481e-05	NDUFA2	ENSG00000131495
4.92218e-09	-0.835122	0.091	0.284	4.93744e-05	STXBP2	ENSG00000076944
5.24009e-09	-0.273608	1	0.995	5.25633e-05	NFKBIA	ENSG00000100906
5.32337e-09	3.3731	0.121	0.043	5.33988e-05	CPEB2	ENSG00000137449
5.65254e-09	2.42843	0.177	0.08	5.67006e-05	UVRAG	ENSG00000198382
6.53306e-09	-0.600023	0.087	0.281	6.55331e-05	RIT1	ENSG00000143622
6.54848e-09	-2.59626	0.022	0.165	6.56878e-05	PSMB1	ENSG00000008018
6.54848e-09	-2.59626	0.022	0.165	6.56878e-05	PSMB1	ENSG00000281184
6.5795e-09	-1.35961	0.065	0.236	6.59989e-05	MED25	ENSG00000104973
6.70728e-09	-2.71436	0.013	0.151	6.72807e-05	SEC11A	ENSG00000140612
6.81855e-09	-1.59064	0.03	0.184	6.83969e-05	COX7A2L	ENSG00000115944
7.05083e-09	-1.68664	0.035	0.19	7.07269e-05	ADI1	ENSG00000182551
7.05083e-09	-1.68664	0.035	0.19	7.07269e-05	ADI1	ENSG00000280830
7.1136e-09	-0.337193	0.381	0.726	7.13566e-05	CD37	ENSG00000104894
7.20574e-09	-1.31737	0.052	0.216	7.22807e-05	MIDN	ENSG00000167470
8.25984e-09	-2.69087	0.013	0.151	8.28544e-05	ORAI2	ENSG00000160991
8.37036e-09	-0.605835	0.147	0.369	8.3963e-05	GNAI3	ENSG00000065135
8.54202e-09	-0.94831	0.069	0.246	8.5685e-05	RAB11B	ENSG00000185236
9.02284e-09	2.0038	0.407	0.327	9.05081e-05	CLEC5A	ENSG00000258227
9.16224e-09	-1.47542	0.035	0.189	9.19064e-05	TRIOBP	ENSG00000100106
9.18217e-09	-0.635844	0.1	0.293	9.21064e-05	SLC16A3	ENSG00000141526
9.19214e-09	-1.53146	0.035	0.189	9.22063e-05	SET	ENSG00000119335
9.51264e-09	-0.473933	0.203	0.436	9.54213e-05	LCN2	ENSG00000148346
9.53951e-09	-1.81501	0.069	0.228	9.56908e-05	MYH10	ENSG00000133026
9.64351e-09	-0.909724	0.061	0.233	9.6734e-05	GCA	ENSG00000115271
9.6623e-09	-0.207012	0.251	0.537	9.69226e-05	BIN2	ENSG00000110934
9.78436e-09	-0.83482	0.078	0.261	9.81469e-05	ENSFCAG00000053733	ENSFCAG00000053733
1.05214e-08	2.60841	0.251	0.146	0.00010554	PIP5K1B	ENSG00000107242
1.09809e-08	2.50234	0.255	0.148	0.000110149	ZFAND3	ENSG00000156639
1.10492e-08	-1.17	0.048	0.207	0.000110835	SLC66A3	ENSG00000162976
1.10668e-08	-2.14474	0.035	0.182	0.000111011	CTSA	ENSG00000064601
1.11162e-08	-1.88475	0.035	0.183	0.000111507	SLC25A3	ENSG00000075415
1.16501e-08	-0.33665	0.251	0.538	0.000116862	CSRNP1	ENSG00000144655
1.16721e-08	-0.389284	0.234	0.502	0.000117083	ENSFCAG00000042997	ENSFCAG00000042997
1.21513e-08	-1.1388	0.056	0.221	0.00012189	UBXN1	ENSG00000162191
1.21971e-08	-1.18535	0.065	0.233	0.000122349	SMS	ENSG00000102172
1.22701e-08	3.25545	0.095	0.03	0.000123081	SEPTIN11	ENSG00000138758
1.29094e-08	-2.46509	0.017	0.154	0.000129494	ANAPC16	ENSG00000166295
1.29141e-08	-0.628663	0.082	0.269	0.000129541	YY1	ENSG00000100811
1.33528e-08	-0.501863	0.095	0.289	0.000133942	LFNG	ENSG00000106003
1.3457e-08	-2.36757	0.026	0.167	0.000134987	EEF1G	ENSG00000254772
1.37834e-08	-2.32734	0.017	0.154	0.000138261	RNF5	ENSG00000204308
1.37834e-08	-2.32734	0.017	0.154	0.000138261	RNF5	ENSG00000228907
1.37834e-08	-2.32734	0.017	0.154	0.000138261	RNF5	ENSG00000228405
1.37834e-08	-2.32734	0.017	0.154	0.000138261	RNF5	ENSG00000223767
1.37834e-08	-2.32734	0.017	0.154	0.000138261	RNF5	ENSG00000225452
1.37834e-08	-2.32734	0.017	0.154	0.000138261	RNF5	ENSG00000183574
1.37834e-08	-2.32734	0.017	0.154	0.000138261	RNF5	ENSG00000227277
1.42618e-08	1.84927	0.411	0.344	0.00014306	ATP1A1	ENSG00000163399
1.47763e-08	3.8756	0.043	0.007	0.000148221	LCORL	ENSG00000178177
1.57036e-08	-1.84181	0.026	0.17	0.000157523	IK	ENSG00000113141
1.62747e-08	-1.12543	0.065	0.23	0.000163251	MIEN1	ENSG00000141741
1.6354e-08	3.61257	0.035	0.005	0.000164047	AGO3	ENSG00000126070
1.67941e-08	-1.05761	0.087	0.263	0.000168462	MOB1A	ENSG00000114978
1.68875e-08	2.03844	0.338	0.242	0.000169398	BAZ1A	ENSG00000198604
1.74094e-08	2.43255	0.113	0.039	0.000174634	KAT6B	ENSG00000156650
1.74094e-08	2.43255	0.113	0.039	0.000174634	KAT6B	ENSG00000281813
1.74221e-08	-1.65318	0.043	0.195	0.000174761	NOSIP	ENSG00000142546
1.76166e-08	-1.60045	0.043	0.196	0.000176712	WDR45	ENSG00000196998
1.76166e-08	-1.60045	0.043	0.196	0.000176712	WDR45	ENSG00000292221
1.85789e-08	2.75007	0.061	0.014	0.000186365	PDXDC1	ENSG00000179889
1.85789e-08	2.75007	0.061	0.014	0.000186365	PDXDC1	ENSG00000275498
1.87944e-08	-4.06691	0.004	0.129	0.000188527	MRPL55	ENSG00000162910
1.99161e-08	-1.43315	0.056	0.216	0.000199779	BLOC1S2	ENSG00000196072
2.02532e-08	-0.447541	0.139	0.351	0.00020316	CHPT1	ENSG00000111666
2.1428e-08	-1.56872	0.035	0.182	0.000214944	IREB2	ENSG00000136381
2.28058e-08	-0.469795	0.108	0.309	0.000228765	RALB	ENSG00000144118
2.38875e-08	-0.291299	0.472	0.828	0.000239615	CD48	ENSG00000117091
2.47328e-08	-0.147208	0.26	0.541	0.000248095	MXD1	ENSG00000059728
2.5967e-08	-0.703622	0.095	0.284	0.000260475	U2AF1	ENSG00000160201
2.60249e-08	3.06825	0.095	0.031	0.000261056	SWT1	ENSG00000116668
2.62609e-08	1.96186	0.221	0.116	0.000263423	PLCL2	ENSG00000154822
2.62609e-08	1.96186	0.221	0.116	0.000263423	PLCL2	ENSG00000284017
2.63241e-08	-1.83252	0.022	0.16	0.000264057	PDCD10	ENSG00000114209
2.66454e-08	-2.141	0.022	0.157	0.00026728	CDK2AP2	ENSG00000167797
2.68919e-08	-0.950709	0.082	0.253	0.000269753	ENSFCAG00000053174	ENSFCAG00000053174
2.70034e-08	2.1045	0.342	0.252	0.000270872	ANKRD12	ENSG00000101745
2.7614e-08	3.03172	0.056	0.012	0.000276996	TTLL5	ENSG00000119685
2.76221e-08	2.15364	0.199	0.101	0.000277077	PRDM2	ENSG00000116731
2.7999e-08	-1.04723	0.048	0.203	0.000280858	NCK1	ENSG00000158092
2.91358e-08	-2.86316	0.013	0.141	0.000292261	EMC6	ENSG00000127774
2.92237e-08	-0.911987	0.069	0.241	0.000293143	NEK6	ENSG00000119408
2.9457e-08	-0.456805	0.108	0.301	0.000295483	PTP4A1	ENSG00000112245
3.03486e-08	4.46057	0.017	0.001	0.000304427	RFTN1	ENSG00000131378
3.05359e-08	2.47518	0.277	0.176	0.000306306	MBNL1	ENSG00000152601
3.10652e-08	3.97514	0.017	0.001	0.000311615	MACF1	ENSG00000127603
3.24202e-08	-0.403718	0.104	0.296	0.000325207	CCNJL	ENSG00000135083
3.24993e-08	-0.297028	0.532	0.851	0.000326001	MARCKS	ENSG00000277443
3.3105e-08	-4.84093	0	0.117	0.000332076	INO80E	ENSG00000169592
3.31123e-08	-1.84882	0.03	0.169	0.00033215	NDUFB11	ENSG00000147123
3.34005e-08	-0.22776	0.221	0.481	0.000335041	ENSFCAG00000047977	ENSFCAG00000047977
3.35023e-08	4.56748	0.022	0.002	0.000336062	LSG1	ENSG00000041802
3.3593e-08	4.17106	0.022	0.002	0.000336972	FANCI	ENSG00000140525
3.49482e-08	-1.01415	0.069	0.236	0.000350565	ORTHO.151	ORTHO.151
3.92544e-08	3.20341	0.069	0.018	0.000393761	CCSER1	ENSG00000184305
3.93625e-08	-1.14847	0.056	0.213	0.000394845	DNAJA1	ENSG00000086061
3.95989e-08	-0.808642	0.152	0.353	0.000397216	IRF7	ENSG00000185507
3.95989e-08	-0.808642	0.152	0.353	0.000397216	IRF7	ENSG00000276561
3.99975e-08	-2.01517	0.043	0.185	0.000401215	SH3GLB1	ENSG00000097033
4.03886e-08	5.78249	0.013	0.001	0.000405138	SESN1	ENSG00000080546
4.32884e-08	-0.996814	0.069	0.234	0.000434225	SUSD3	ENSG00000157303
4.34096e-08	2.80781	0.134	0.054	0.000435441	ANKS1A	ENSG00000064999
4.46118e-08	-1.50582	0.052	0.202	0.000447501	WTAP	ENSG00000146457
4.57615e-08	-2.95897	0.017	0.144	0.000459034	SOD1	ENSG00000142168
4.60758e-08	-1.92458	0.035	0.174	0.000462186	RASSF2	ENSG00000101265
4.62513e-08	-2.89522	0.017	0.144	0.000463947	ATP5PF	ENSG00000154723
4.62811e-08	-3.0921	0.009	0.131	0.000464246	CSNK2B	ENSG00000204435
4.62811e-08	-3.0921	0.009	0.131	0.000464246	CSNK2B	ENSG00000232960
4.62811e-08	-3.0921	0.009	0.131	0.000464246	CSNK2B	ENSG00000230700
4.62811e-08	-3.0921	0.009	0.131	0.000464246	CSNK2B	ENSG00000228875
4.62811e-08	-3.0921	0.009	0.131	0.000464246	CSNK2B	ENSG00000224398
4.62811e-08	-3.0921	0.009	0.131	0.000464246	CSNK2B	ENSG00000206406
4.62811e-08	-3.0921	0.009	0.131	0.000464246	CSNK2B	ENSG00000224774
4.91243e-08	2.32886	0.091	0.028	0.000492766	OSBPL8	ENSG00000091039
5.04959e-08	-0.401612	0.13	0.334	0.000506524	KLHL12	ENSG00000117153
5.10765e-08	-0.723482	0.091	0.268	0.000512349	TM6SF1	ENSG00000136404
5.11307e-08	-0.708356	0.074	0.241	0.000512892	UBE2G2	ENSG00000184787
5.12896e-08	1.80874	0.359	0.274	0.000514486	CMIP	ENSG00000153815
5.19551e-08	2.20253	0.277	0.178	0.000521162	EIF4G3	ENSG00000075151
5.21574e-08	-1.64635	0.026	0.162	0.000523191	ZFPL1	ENSG00000162300
5.30551e-08	-0.398146	0.126	0.326	0.000532195	HNRNPC	ENSG00000092199
5.37139e-08	2.41427	0.069	0.018	0.000538805	OFD1	ENSG00000046651
5.4627e-08	-0.294489	0.455	0.788	0.000547964	PNRC1	ENSG00000146278
5.46832e-08	1.74797	0.437	0.384	0.000548527	SH3KBP1	ENSG00000147010
5.58231e-08	-1.19827	0.048	0.197	0.000559962	CTDSP1	ENSG00000144579
5.62972e-08	3.08206	0.078	0.022	0.000564718	TAB3	ENSG00000157625
5.6491e-08	2.23578	0.108	0.038	0.000566661	PUM1	ENSG00000134644
5.82646e-08	2.59872	0.173	0.082	0.000584453	IFI44L	ENSG00000137959
6.10773e-08	-0.376816	0.147	0.36	0.000612666	NCF4	ENSG00000100365
6.10773e-08	-0.376816	0.147	0.36	0.000612666	NCF4	ENSG00000275990
6.11603e-08	-1.38492	0.061	0.212	0.000613499	SF3A1	ENSG00000099995
6.16029e-08	-1.48264	0.039	0.181	0.000617939	OAT	ENSG00000065154
6.26612e-08	-1.8902	0.048	0.188	0.000628555	EIF3I	ENSG00000084623
6.30787e-08	1.1535	0.511	0.48	0.000632743	DLA-64.orth	DLA-64.orth
6.34647e-08	-2.51098	0.013	0.137	0.000636615	DPF2	ENSG00000133884
6.47021e-08	-1.19526	0.052	0.201	0.000649026	CPSF7	ENSG00000149532
6.51744e-08	3.0521	0.087	0.027	0.000653765	KIAA1109	KIAA1109
6.91336e-08	2.05016	0.281	0.179	0.000693479	PANK1	ENSG00000152782
7.02417e-08	-0.549492	0.139	0.337	0.000704595	GRK6	ENSG00000198055
7.05772e-08	1.79072	0.169	0.076	0.00070796	ITCH	ENSG00000078747
7.05772e-08	1.79072	0.169	0.076	0.00070796	ITCH	ENSG00000289720
7.06269e-08	-2.49197	0.022	0.149	0.000708458	RPL36AL	ENSG00000165502
7.22602e-08	-1.82147	0.022	0.151	0.000724842	NDUFB7	ENSG00000099795
7.35093e-08	-0.22739	0.446	0.767	0.000737372	JAML	ENSG00000160593
7.54623e-08	-2.04881	0.03	0.163	0.000756962	PFDN2	ENSG00000143256
7.55376e-08	2.69826	0.121	0.047	0.000757718	IVNS1ABP	ENSG00000116679
7.60836e-08	-3.94245	0.004	0.12	0.000763195	COX5A	ENSG00000178741
7.67207e-08	2.91804	0.056	0.013	0.000769585	TRAF3	ENSG00000131323
7.68352e-08	-1.48117	0.026	0.161	0.000770734	MAPK1IP1L	ENSG00000168175
7.87053e-08	1.17843	0.554	0.586	0.000789493	CPD	ENSG00000108582
7.96351e-08	-1.47165	0.035	0.175	0.00079882	ATP5F1C	ENSG00000165629
7.9719e-08	2.04503	0.255	0.157	0.000799661	MYLIP	ENSG00000007944
8.37387e-08	1.38215	0.42	0.358	0.000839983	BIRC3	ENSG00000023445
8.40258e-08	2.85611	0.087	0.027	0.000842863	PDE8A	ENSG00000073417
8.46204e-08	-0.205945	0.234	0.493	0.000848827	SRRM2	ENSG00000167978
8.6994e-08	2.93615	0.104	0.037	0.000872637	ZDHHC14	ENSG00000175048
9.13967e-08	-3.06495	0.013	0.133	0.0009168	CELA3B	ENSG00000219073
9.26922e-08	-2.51016	0.026	0.153	0.000929795	NDUFS5	ENSG00000168653
9.53383e-08	-0.749969	0.061	0.216	0.000956339	VSTM1	ENSG00000189068
9.53383e-08	-0.749969	0.061	0.216	0.000956339	VSTM1	ENSG00000275330
9.53383e-08	-0.749969	0.061	0.216	0.000956339	VSTM1	ENSG00000274953
9.53383e-08	-0.749969	0.061	0.216	0.000956339	VSTM1	ENSG00000277607
9.53383e-08	-0.749969	0.061	0.216	0.000956339	VSTM1	ENSG00000274887
9.53383e-08	-0.749969	0.061	0.216	0.000956339	VSTM1	ENSG00000275577
9.53383e-08	-0.749969	0.061	0.216	0.000956339	VSTM1	ENSG00000276066
9.53383e-08	-0.749969	0.061	0.216	0.000956339	VSTM1	ENSG00000276363
9.53383e-08	-0.749969	0.061	0.216	0.000956339	VSTM1	ENSG00000276159
9.53383e-08	-0.749969	0.061	0.216	0.000956339	VSTM1	ENSG00000275962
9.93327e-08	2.40407	0.221	0.123	0.000996406	KAT6A	ENSG00000083168
1.00993e-07	2.41166	0.078	0.023	0.00101306	USP7	ENSG00000187555
1.02859e-07	-1.92114	0.03	0.163	0.00103178	H2AJ	ENSG00000246705
1.1111e-07	-0.569181	0.113	0.296	0.00111455	SH3BP1	ENSG00000100092
1.13097e-07	-2.08718	0.022	0.147	0.00113447	GPS2	ENSG00000132522
1.13097e-07	-2.08718	0.022	0.147	0.00113447	GPS2	ENSG00000288325
1.17351e-07	-0.293191	0.251	0.502	0.00117715	HACD4	ENSG00000188921
1.17951e-07	6.04553	0.009	0	0.00118317	AKT3	ENSG00000117020
1.17951e-07	6.04553	0.009	0	0.00118317	AKT3	ENSG00000275199
1.17951e-07	5.78249	0.009	0	0.00118317	BARD1	ENSG00000138376
1.18296e-07	5.46057	0.009	0	0.00118662	KIAA0586	ENSG00000100578
1.18296e-07	5.46057	0.009	0	0.00118662	UBE2T	ENSG00000077152
1.18641e-07	5.04553	0.009	0	0.00119009	NUBPL	ENSG00000151413
1.18641e-07	5.04553	0.009	0	0.00119009	RIF1	ENSG00000080345
1.18641e-07	5.04553	0.009	0	0.00119009	SIAH2	ENSG00000181788
1.18641e-07	5.04553	0.009	0	0.00119009	SLC10A7	ENSG00000120519
1.18641e-07	5.04553	0.009	0	0.00119009	SLCO3A1	ENSG00000176463
1.18963e-07	3.69503	0.026	0.003	0.00119331	ZNF77	ENSG00000175691
1.19926e-07	-0.557511	0.173	0.37	0.00120297	H1-4	ENSG00000168298
1.20085e-07	-0.116452	0.303	0.483	0.00120457	CAMK2A	ENSG00000070808
1.20361e-07	2.49533	0.061	0.015	0.00120734	RANBP9	ENSG00000010017
1.2057e-07	3.15181	0.069	0.019	0.00120943	ENSFCAG00000048000	ENSFCAG00000048000
1.23083e-07	-0.633092	0.078	0.241	0.00123465	CAPN1	ENSG00000014216
1.23453e-07	1.24052	0.489	0.445	0.00123836	TLR4	ENSG00000136869
1.29096e-07	2.92	0.035	0.006	0.00129497	GPX1	ENSG00000233276
1.30252e-07	2.27117	0.212	0.118	0.00130656	CAB39	ENSG00000135932
1.307e-07	-0.431493	0.169	0.378	0.00131105	ZNF414	ENSG00000133250
1.37796e-07	-0.521683	0.143	0.34	0.00138223	RARA	ENSG00000131759
1.39553e-07	-0.353642	0.19	0.421	0.00139986	ENSFCAG00000027054	ENSFCAG00000027054
1.40186e-07	-1.95037	0.026	0.154	0.00140621	NT5C3A	ENSG00000122643
1.40718e-07	-2.62477	0.009	0.125	0.00141154	MFSD5	ENSG00000182544
1.41186e-07	-2.28427	0.026	0.151	0.00141623	TMEM167A	ENSG00000174695
1.46186e-07	1.92852	0.307	0.217	0.0014664	GK	ENSG00000198814
1.4809e-07	-4.71685	0	0.107	0.00148549	UQCRH	ENSG00000173660
1.5007e-07	-2.75278	0.017	0.137	0.00150535	RAB1B	ENSG00000174903
1.51169e-07	-3.41185	0.004	0.116	0.00151638	SNRPD2	ENSG00000125743
1.51415e-07	-0.382332	0.113	0.304	0.00151885	LASP1	ENSG00000002834
1.51509e-07	-1.13856	0.03	0.163	0.00151979	PJA2	ENSG00000198961
1.54689e-07	1.11311	0.554	0.579	0.00155168	GRAMD1A	ENSG00000089351
1.57529e-07	-2.14491	0.017	0.138	0.00158018	PPP1R35	ENSG00000160813
1.58102e-07	-0.133588	0.268	0.554	0.00158592	ENSFCAG00000051371	ENSFCAG00000051371
1.58203e-07	-1.77209	0.017	0.14	0.00158694	CD2BP2	ENSG00000169217
1.63555e-07	2.44463	0.19	0.099	0.00164062	LCOR	ENSG00000196233
1.65672e-07	1.83486	0.16	0.073	0.00166185	CRK	ENSG00000167193
1.6845e-07	-1.54906	0.03	0.16	0.00168973	HNRNPUL2	ENSG00000214753
1.69719e-07	-1.5181	0.061	0.205	0.00170245	IFIT1	ENSG00000185745
1.71855e-07	3.34127	0.052	0.012	0.00172387	SUPT3H	ENSG00000196284
1.75648e-07	-1.84625	0.03	0.159	0.00176193	PRDX6	ENSG00000117592
1.76928e-07	2.8439	0.065	0.017	0.00177476	RABGAP1	ENSG00000011454
1.80463e-07	-2.08787	0.039	0.168	0.00181023	ENSFCAG00000005639	ENSFCAG00000005639
1.81056e-07	4.26792	0.017	0.001	0.00181618	SLC4A7	ENSG00000033867
1.8297e-07	4.26792	0.017	0.001	0.00183537	MIB1	ENSG00000101752
1.83223e-07	-0.193512	0.234	0.493	0.00183791	GRB2	ENSG00000177885
1.84907e-07	3.78249	0.017	0.001	0.0018548	ENSFCAG00000036661	ENSFCAG00000036661
1.88438e-07	1.43874	0.459	0.376	0.00189022	NFKBIZ	ENSG00000144802
1.90198e-07	2.56915	0.147	0.066	0.00190787	RAP1GAP2	ENSG00000132359
1.91683e-07	-2.87572	0.009	0.122	0.00192277	PGLYRP2	ENSG00000161031
1.94454e-07	-3.78973	0.004	0.113	0.00195057	MCRIP1	ENSG00000225663
1.94454e-07	-3.78973	0.004	0.113	0.00195057	MCRIP1	ENSG00000288213
1.96061e-07	2.43503	0.095	0.033	0.00196669	RANBP2	ENSG00000153201
2.00556e-07	-3.89918	0.004	0.113	0.00201177	ZNF706	ENSG00000120963
2.06927e-07	3.02761	0.061	0.016	0.00207569	NSF	ENSG00000073969
2.06927e-07	3.02761	0.061	0.016	0.00207569	NSF	ENSG00000278174
2.06927e-07	3.02761	0.061	0.016	0.00207569	NSF	ENSG00000276262
2.07206e-07	-1.01632	0.061	0.211	0.00207848	IRF9	ENSG00000213928
2.07206e-07	-1.01632	0.061	0.211	0.00207848	IRF9	ENSG00000285048
2.07782e-07	3.47478	0.065	0.017	0.00208426	ACER3	ENSG00000078124
2.0876e-07	-0.474741	0.121	0.308	0.00209407	WDR1	ENSG00000071127
2.09188e-07	-1.73255	0.03	0.158	0.00209837	RBM42	ENSG00000126254
2.12541e-07	-1.19151	0.043	0.182	0.00213199	DHRS7	ENSG00000100612
2.13225e-07	-1.83822	0.026	0.152	0.00213886	CAPZA2	ENSG00000198898
2.21579e-07	-0.692645	0.074	0.227	0.00222266	NCL	ENSG00000115053
2.22757e-07	1.65748	0.39	0.324	0.00223448	FNBP1	ENSG00000187239
2.27316e-07	-0.634956	0.074	0.231	0.00228021	TMEM14C	ENSG00000111843
2.27316e-07	-0.634956	0.074	0.231	0.00228021	TMEM14C	ENSG00000284936
2.36127e-07	-2.07687	0.017	0.137	0.00236859	DEFB1	ENSG00000164825
2.36127e-07	-2.07687	0.017	0.137	0.00236859	DEFB1	ENSG00000284881
2.40325e-07	-1.47355	0.026	0.151	0.0024107	PRAG1	ENSG00000275342
2.40325e-07	-1.47355	0.026	0.151	0.0024107	PRAG1	ENSG00000292308
2.40551e-07	-0.331296	0.203	0.442	0.00241297	PAK2	ENSG00000180370
2.44348e-07	-0.39008	0.108	0.287	0.00245106	PPP1R3B	ENSG00000173281
2.44348e-07	-0.39008	0.108	0.287	0.00245106	PPP1R3B	ENSG00000285343
2.47149e-07	-1.01841	0.052	0.195	0.00247915	SPAG7	ENSG00000091640
2.5528e-07	3.01999	0.078	0.024	0.00256071	PKN2	ENSG00000065243
2.61161e-07	-0.791352	0.082	0.242	0.00261971	ANXA7	ENSG00000138279
2.61695e-07	2.27122	0.1	0.035	0.00262506	UBN1	ENSG00000118900
2.62147e-07	-2.72332	0.017	0.133	0.00262959	BAX	ENSG00000087088
2.62186e-07	-3.31202	0.004	0.112	0.00262999	BSCL2	ENSG00000168000
2.72146e-07	3.8756	0.026	0.003	0.0027299	ARMH3	ENSG00000120029
2.77899e-07	-3.23987	0.004	0.112	0.00278761	CB1H4orf3	CB1H4orf3
2.84347e-07	-0.642317	0.108	0.284	0.00285228	APBB1IP	ENSG00000077420
2.89334e-07	-0.29525	0.186	0.41	0.00290231	LRRC25	ENSG00000175489
2.9388e-07	3.33504	0.03	0.005	0.00294791	FBXL17	ENSG00000145743
2.94061e-07	-1.37338	0.082	0.226	0.00294972	RPS21	ENSG00000171858
3.06042e-07	-0.774995	0.078	0.233	0.0030699	EIF1B	ENSG00000114784
3.08336e-07	-1.97313	0.022	0.141	0.00309292	PAGR1	ENSG00000280789
3.12158e-07	-2.04921	0.013	0.127	0.00313126	ACAA2	ENSG00000167315
3.17454e-07	-0.743608	0.074	0.226	0.00318438	FAM32A	ENSG00000105058
3.18758e-07	-0.537592	0.095	0.263	0.00319746	OSBPL2	ENSG00000130703
3.22565e-07	3.8756	0.039	0.007	0.00323565	TBCK	ENSG00000145348
3.24685e-07	-0.827678	0.043	0.176	0.00325691	ENSFCAG00000046977	ENSFCAG00000046977
3.39717e-07	3.34509	0.074	0.022	0.0034077	FBXW7	ENSG00000109670
3.41529e-07	-1.19702	0.061	0.203	0.00342588	ENSA	ENSG00000143420
3.42158e-07	-0.20619	0.108	0.28	0.00343218	METTL9	ENSG00000197006
3.42158e-07	-0.20619	0.108	0.28	0.00343218	METTL9	ENSG00000284548
3.69741e-07	-0.345768	0.177	0.395	0.00370887	FCGR3A	ENSG00000203747
3.80873e-07	-0.574079	0.078	0.233	0.00382053	STX2	ENSG00000111450
3.81843e-07	3.04553	0.035	0.006	0.00383027	SMCHD1	ENSG00000101596
3.83639e-07	-0.276059	0.069	0.224	0.00384829	FAM177A1	ENSG00000151327
3.90868e-07	-0.817418	0.039	0.171	0.0039208	RAD21	ENSG00000164754
3.9321e-07	-0.543526	0.048	0.187	0.00394429	PSME3IP1	ENSG00000172775
4.07692e-07	-2.59688	0.009	0.117	0.00408956	SS18L2	ENSG00000008324
4.14907e-07	-1.14878	0.056	0.194	0.00416194	RALY	ENSG00000125970
4.24645e-07	3.40873	0.061	0.016	0.00425961	RFX3	ENSG00000080298
4.35141e-07	-0.937661	0.069	0.214	0.0043649	MVP	ENSG00000013364
4.39963e-07	2.08326	0.286	0.197	0.00441327	SYNE1	ENSG00000131018
4.41448e-07	-0.608595	0.056	0.201	0.00442817	HDGF	ENSG00000143321
4.43502e-07	-0.224515	0.706	0.931	0.00444876	GGH	ENSG00000137563
4.509e-07	-1.40052	0.035	0.162	0.00452298	NT5C3B	ENSG00000141698
4.7075e-07	-0.275424	0.225	0.457	0.0047221	EEF2	ENSG00000167658
4.79559e-07	-0.466788	0.113	0.287	0.00481045	BCL6	ENSG00000113916
4.80416e-07	-1.78391	0.03	0.152	0.00481906	PCMT1	ENSG00000120265
4.83805e-07	-1.16562	0.061	0.201	0.00485305	CIRBP	ENSG00000099622
4.9538e-07	-0.297058	0.13	0.318	0.00496916	LY96	ENSG00000154589
5.27125e-07	0.858197	0.597	0.662	0.00528759	MT-CO2	MT-CO2
5.43043e-07	3.27614	0.065	0.018	0.00544726	AP3B1	ENSG00000132842
5.58674e-07	5.59807	0.013	0.001	0.00560405	ENSFCAG00000033957	ENSFCAG00000033957
5.61056e-07	-0.0113822	0.277	0.558	0.00562795	ENSFCAG00000043449	ENSFCAG00000043449
5.66824e-07	4.46057	0.013	0.001	0.00568581	GCFC2	ENSG00000005436
5.70945e-07	4.13864	0.013	0.001	0.00572715	SLC25A36	ENSG00000114120
5.78168e-07	-0.46785	0.1	0.262	0.0057996	TNIP1	ENSG00000145901
5.92038e-07	2.70849	0.117	0.048	0.00593873	POU2F1	ENSG00000143190
5.96977e-07	1.96072	0.147	0.067	0.00598828	SRSF11	ENSG00000116754
6.15133e-07	-1.17122	0.056	0.192	0.0061704	AK3	ENSG00000147853
6.40115e-07	-0.712218	0.043	0.177	0.006421	TAF12	ENSG00000120656
6.89926e-07	2.44349	0.061	0.016	0.00692065	FHIP2A	ENSG00000151553
7.05361e-07	-1.94882	0.043	0.165	0.00707547	ENSFCAG00000002945	ENSFCAG00000002945
7.17623e-07	2.2283	0.221	0.132	0.00719848	UHRF2	ENSG00000147854
7.20445e-07	-1.91447	0.03	0.147	0.00722679	PIGC	ENSG00000135845
7.26475e-07	-1.94694	0.026	0.141	0.00728727	SLC25A6	ENSG00000169100
7.26475e-07	-1.94694	0.026	0.141	0.00728727	SLC25A6	ENSG00000292334
7.48558e-07	4.28333	0.074	0.023	0.00750878	PPP2R2B	ENSG00000156475
7.57926e-07	-1.99704	0.022	0.135	0.00760276	KRTCAP2	ENSG00000163463
7.59022e-07	-0.426146	0.087	0.242	0.00761375	SNX2	ENSG00000205302
7.64302e-07	1.74918	0.307	0.22	0.00766671	SMARCA5	ENSG00000153147
7.92312e-07	-0.181427	0.165	0.362	0.00794768	STK17B	ENSG00000081320
7.93674e-07	-1.79253	0.026	0.142	0.00796134	POLR3GL	ENSG00000121851
8.01417e-07	2.81671	0.043	0.009	0.00803902	GTF2F2	ENSG00000188342
8.60651e-07	-1.1089	0.065	0.203	0.00863319	OAS1	ENSG00000089127
8.67442e-07	1.23817	0.433	0.402	0.00870132	SPNS1	ENSG00000169682
8.76036e-07	-1.17262	0.039	0.164	0.00878751	TCEAL1	ENSG00000172465
8.80271e-07	-2.19764	0.03	0.145	0.00883	PPIB	ENSG00000166794
9.02776e-07	-1.71844	0.022	0.136	0.00905575	TMEM70	ENSG00000175606
9.06826e-07	-1.31641	0.043	0.169	0.00909637	REX1BD	ENSG00000006015
9.5119e-07	-1.1274	0.039	0.163	0.00954139	HNRNPH2	ENSG00000126945
1.00176e-06	3.53857	0.035	0.006	0.0100486	AGAP1	ENSG00000157985
1.00772e-06	3.65321	0.022	0.003	0.0101085	CAMSAP2	ENSG00000118200
1.06604e-06	2.47567	0.147	0.07	0.0106934	RUNX2	ENSG00000124813
1.11941e-06	2.24315	0.143	0.067	0.0112288	ENSFCAG00000045700	ENSFCAG00000045700
1.14199e-06	-1.94031	0.035	0.15	0.0114553	TMEM134	ENSG00000172663
1.14434e-06	-1.53943	0.026	0.14	0.0114789	DOK3	ENSG00000146094
1.14887e-06	-0.274258	0.1	0.259	0.0115243	PSMA6	ENSG00000100902
1.15054e-06	-1.28795	0.052	0.181	0.0115411	GPI	ENSG00000105220
1.15054e-06	-1.28795	0.052	0.181	0.0115411	GPI	ENSG00000282019
1.15388e-06	2.82011	0.043	0.009	0.0115745	CDKAL1	ENSG00000145996
1.17105e-06	2.11888	0.082	0.028	0.0117468	DNAJC13	ENSG00000138246
1.18158e-06	-0.934496	0.048	0.176	0.0118524	TMEM230	ENSG00000089063
1.19203e-06	-0.987894	0.065	0.202	0.0119572	DAD1	ENSG00000129562
1.19255e-06	-2.37706	0.017	0.124	0.0119625	DYNLL1	ENSG00000088986
1.21532e-06	-0.789529	0.078	0.223	0.0121909	RHBDD2	ENSG00000005486
1.22517e-06	2.47928	0.147	0.071	0.0122897	ATAD2B	ENSG00000119778
1.26208e-06	-2.38283	0.017	0.123	0.0126599	NDUFA8	ENSG00000119421
1.27424e-06	-3.2024	0.009	0.108	0.0127819	RAN	ENSG00000132341
1.28785e-06	-0.229354	0.152	0.35	0.0129184	NCF2	ENSG00000116701
1.31267e-06	1.30873	0.437	0.4	0.0131674	SH2D3C	ENSG00000095370
1.31307e-06	-1.44747	0.052	0.178	0.0131714	ANXA2	ENSG00000182718
1.32859e-06	-0.222066	0.442	0.753	0.0133271	MCL1	ENSG00000143384
1.33916e-06	-1.2252	0.043	0.168	0.0134331	RCOR3	ENSG00000117625
1.37061e-06	1.44452	0.385	0.328	0.0137486	SF3B1	ENSG00000115524
1.375e-06	2.15956	0.286	0.201	0.0137926	NLRP12	ENSG00000142405
1.43767e-06	-1.73105	0.03	0.144	0.0144213	RNF166	ENSG00000158717
1.43999e-06	-1.63043	0.03	0.144	0.0144445	PARK7	ENSG00000116288
1.48651e-06	-2.63536	0.017	0.121	0.0149112	CB2H6orf120	CB2H6orf120
1.49057e-06	-2.38283	0.013	0.116	0.0149519	MPC2	ENSG00000143158
1.56489e-06	-1.57985	0.022	0.13	0.0156974	SNRPB	ENSG00000125835
1.59628e-06	-0.381667	0.1	0.258	0.0160123	ENSFCAG00000051415	ENSFCAG00000051415
1.6037e-06	-3.16879	0.009	0.106	0.0160868	TRAPPC2L	ENSG00000167515
1.60767e-06	-1.93175	0.026	0.136	0.0161265	NDUFS2	ENSG00000158864
1.67293e-06	-2.14059	0.043	0.159	0.0167812	S100A6	ENSG00000197956
1.70933e-06	3.5861	0.03	0.005	0.0171462	ENSFCAG00000051198	ENSFCAG00000051198
1.72859e-06	-1.00641	0.065	0.199	0.0173395	GINS4	ENSG00000147536
1.73224e-06	0.0328004	0.182	0.389	0.0173761	PYGL	ENSG00000100504
1.7368e-06	-1.10669	0.143	0.286	0.0174219	ENSFCAG00000000629	ENSFCAG00000000629
1.74144e-06	2.82998	0.113	0.047	0.0174684	ENSFCAG00000047074	ENSFCAG00000047074
1.77083e-06	-0.405048	0.061	0.198	0.0177632	RASAL3	ENSG00000105122
1.77939e-06	-2.87259	0.013	0.113	0.0178491	RBM8A	ENSG00000265241
1.78888e-06	-1.6211	0.022	0.131	0.0179442	DPY30	ENSG00000162961
1.82212e-06	-2.06886	0.017	0.121	0.0182777	NTAN1	ENSG00000157045
1.82212e-06	-2.06886	0.017	0.121	0.0182777	NTAN1	ENSG00000275779
1.83463e-06	2.63049	0.121	0.052	0.0184032	EML4	ENSG00000143924
1.84325e-06	-1.27075	0.035	0.152	0.0184896	PIGS	ENSG00000087111
1.87855e-06	-0.764932	0.056	0.187	0.0188437	DCAF11	ENSG00000100897
1.87855e-06	-0.764932	0.056	0.187	0.0188437	DCAF11	ENSG00000284796
1.90363e-06	-2.29432	0.017	0.12	0.0190954	DEDD	ENSG00000158796
1.97964e-06	-1.50255	0.03	0.142	0.0198577	LTBR	ENSG00000111321
1.98504e-06	-0.962499	0.039	0.16	0.019912	TFDP1	ENSG00000198176
2.05143e-06	-2.52496	0.039	0.151	0.0205779	ENSFCAG00000030029	ENSFCAG00000030029
2.08024e-06	-1.90089	0.026	0.134	0.0208668	TRAPPC3	ENSG00000054116
2.10178e-06	1.48348	0.26	0.165	0.0210829	SERINC3	ENSG00000132824
2.20912e-06	-2.21589	0.022	0.126	0.0221597	TOMM6	ENSG00000214736
2.22843e-06	2.36103	0.061	0.017	0.0223534	KDM2A	ENSG00000173120
2.24786e-06	-3.62424	0.004	0.097	0.0225483	PAXX	ENSG00000148362
2.26876e-06	-1.09079	0.039	0.156	0.022758	RAP2C	ENSG00000123728
2.27772e-06	-2.12868	0.013	0.113	0.0228478	SUGT1	ENSG00000165416
2.33148e-06	3.0723	0.056	0.016	0.0233871	DLG1	ENSG00000075711
2.33894e-06	-0.752225	0.078	0.219	0.0234619	LINGO3	ENSG00000220008
2.36762e-06	-0.588282	0.104	0.257	0.0237496	IER5	ENSG00000162783
2.36836e-06	3.67207	0.035	0.007	0.023757	PHEX	ENSG00000102174
2.42555e-06	1.40783	0.234	0.138	0.0243307	RBM39	ENSG00000131051
2.44973e-06	-2.03329	0.026	0.132	0.0245733	GPS1	ENSG00000169727
2.4572e-06	-0.341156	0.1	0.262	0.0246482	PITPNA	ENSG00000174238
2.45785e-06	3.7236	0.022	0.003	0.0246547	SMC5	ENSG00000198887
2.47332e-06	3.90114	0.022	0.003	0.0248099	SERPINB10	ENSG00000242550
2.51977e-06	-0.781191	0.095	0.239	0.0252758	LRCH4	ENSG00000077454
2.56759e-06	-1.23987	0.022	0.128	0.0257555	CNIH4	ENSG00000143771
2.58067e-06	-1.97823	0.017	0.119	0.0258867	SMIM11	ENSG00000205670
2.59062e-06	-1.22593	0.035	0.149	0.0259866	RAD9A	ENSG00000172613
2.59892e-06	-2.46068	0.013	0.111	0.0260698	PSMB3	ENSG00000277791
2.59892e-06	-2.46068	0.013	0.111	0.0260698	PSMB3	ENSG00000275903
2.6296e-06	2.59927	0.1	0.04	0.0263775	ALKBH1	ENSG00000100601
2.66212e-06	-2.72926	0.009	0.104	0.0267038	ELOC	ENSG00000154582
2.66713e-06	3.52566	0.048	0.012	0.0267539	LPP	ENSG00000145012
2.71423e-06	5.46057	0.004	0	0.0272265	ABCA5	ENSG00000154265
2.71423e-06	6.04553	0.004	0	0.0272265	AVIL	ENSG00000135407
2.71423e-06	5.46057	0.004	0	0.0272265	ENSFCAG00000047221	ENSFCAG00000047221
2.71423e-06	5.46057	0.004	0	0.0272265	ENSFCAG00000051780	ENSFCAG00000051780
2.71423e-06	7.04553	0.004	0	0.0272265	FHIT	ENSG00000189283
2.71423e-06	5.46057	0.004	0	0.0272265	MT2A.orth	MT2A.orth
2.71423e-06	5.46057	0.004	0	0.0272265	PSMB2	ENSG00000126067
2.71423e-06	5.46057	0.004	0	0.0272265	PSMD10	ENSG00000101843
2.71423e-06	7.26792	0.004	0	0.0272265	ST7	ENSG00000004866
2.71423e-06	5.46057	0.004	0	0.0272265	UBE3D	ENSG00000118420
2.71423e-06	5.46057	0.004	0	0.0272265	GGT7	ENSG00000131067
2.72262e-06	-0.203754	0.216	0.429	0.0273106	CA1H5orf15	CA1H5orf15
2.74455e-06	-2.7921	0.013	0.11	0.0275306	PUF60	ENSG00000179950
2.74508e-06	-0.778573	0.048	0.172	0.0275359	SIRT7	ENSG00000187531
2.75471e-06	3.08206	0.048	0.012	0.0276325	BMPR2	ENSG00000204217
2.77576e-06	-1.46068	0.048	0.165	0.0278436	SELENOT	ENSG00000198843
2.85539e-06	3.7236	0.017	0.002	0.0286424	HGSNAT	ENSG00000165102
2.86663e-06	-1.47017	0.009	0.104	0.0287551	MRPL9	ENSG00000143436
2.90218e-06	-2.4139	0.022	0.123	0.0291117	FAM189A1	FAM189A1
2.91602e-06	1.82136	0.329	0.255	0.0292506	RAB31	ENSG00000168461
2.93741e-06	1.7999	0.199	0.114	0.0294651	PLEKHM1	ENSG00000225190
2.93741e-06	1.7999	0.199	0.114	0.0294651	PLEKHM1	ENSG00000277111
2.93741e-06	1.7999	0.199	0.114	0.0294651	PLEKHM1	ENSG00000276358
2.94052e-06	1.5101	0.394	0.349	0.0294964	STK38L	ENSG00000211455
2.94053e-06	-1.15259	0.043	0.16	0.0294964	NDUFA3	ENSG00000170906
2.94053e-06	-1.15259	0.043	0.16	0.0294964	NDUFA3	ENSG00000274359
2.94053e-06	-1.15259	0.043	0.16	0.0294964	NDUFA3	ENSG00000275724
2.94053e-06	-1.15259	0.043	0.16	0.0294964	NDUFA3	ENSG00000277722
2.94053e-06	-1.15259	0.043	0.16	0.0294964	NDUFA3	ENSG00000275605
2.94053e-06	-1.15259	0.043	0.16	0.0294964	NDUFA3	ENSG00000276220
2.94053e-06	-1.15259	0.043	0.16	0.0294964	NDUFA3	ENSG00000276766
2.94053e-06	-1.15259	0.043	0.16	0.0294964	NDUFA3	ENSG00000273642
2.94053e-06	-1.15259	0.043	0.16	0.0294964	NDUFA3	ENSG00000278365
2.94053e-06	-1.15259	0.043	0.16	0.0294964	NDUFA3	ENSG00000276061
2.96513e-06	0.791177	0.602	0.69	0.0297432	ACSL3	ENSG00000123983
2.99344e-06	-1.47332	0.039	0.153	0.0300272	PADI6	ENSG00000276747
2.99344e-06	-1.47332	0.039	0.153	0.0300272	PADI6	ENSG00000280949
3.01448e-06	-1.19344	0.039	0.155	0.0302382	RPS6KA1	ENSG00000117676
3.01448e-06	-1.19344	0.039	0.155	0.0302382	RPS6KA1	ENSG00000281877
3.02177e-06	-1.57785	0.022	0.126	0.0303114	TMEM219	ENSG00000149932
3.07449e-06	-0.261444	0.13	0.298	0.0308402	HES1	ENSG00000114315
3.15456e-06	2.08063	0.1	0.039	0.0316434	SEC24A	ENSG00000113615
3.20704e-06	2.9729	0.069	0.022	0.0321698	SLC35E1	ENSG00000127526
3.24506e-06	-1.45147	0.039	0.152	0.0325512	GATD3	ENSG00000160221
3.31032e-06	-1.86215	0.082	0.204	0.0332058	CRIP1	ENSG00000213145
3.31895e-06	-0.535564	0.056	0.185	0.0332924	JDP2	ENSG00000140044
3.36447e-06	2.04691	0.208	0.123	0.033749	SETD2	ENSG00000181555
3.42144e-06	2.33037	0.095	0.037	0.0343205	CEP85L	ENSG00000111860
3.45623e-06	-0.128932	0.545	0.875	0.0346695	ENSFCAG00000038978	ENSFCAG00000038978
3.53286e-06	-2.51213	0.017	0.115	0.0354381	DNAJA2	ENSG00000069345
3.65885e-06	-1.90867	0.03	0.136	0.0367019	CF1H1orf43	CF1H1orf43
3.71778e-06	1.44774	0.238	0.145	0.0372931	CELF2	ENSG00000048740
3.82835e-06	2.21481	0.087	0.032	0.0384022	USP9X	ENSG00000124486
3.84772e-06	-1.46276	0.039	0.152	0.0385965	PTMS	ENSG00000159335
3.95527e-06	-0.697163	0.065	0.193	0.0396753	SYTL1	ENSG00000142765
4.08964e-06	4.46057	0.013	0.001	0.0410231	SETD6	ENSG00000103037
4.10199e-06	-0.285521	0.126	0.29	0.0411471	HNRNPU	ENSG00000153187
4.10248e-06	4.46057	0.013	0.001	0.041152	MCMDC2	ENSG00000178460
4.11094e-06	-1.19407	0.03	0.139	0.0412368	CTSF	ENSG00000174080
4.13477e-06	4.19753	0.013	0.001	0.0414759	ABLIM1	ENSG00000099204
4.16676e-06	-0.946397	0.039	0.154	0.0417968	TERF2IP	ENSG00000166848
4.25401e-06	2.18755	0.121	0.054	0.042672	SMG1	ENSG00000157106
4.27229e-06	2.43483	0.169	0.091	0.0428553	REL	ENSG00000162924
4.28454e-06	-1.88151	0.017	0.116	0.0429782	TWF2	ENSG00000247596
4.3061e-06	-3.55345	0.004	0.092	0.0431945	SART1	ENSG00000175467
4.36549e-06	-0.47295	0.056	0.18	0.0437903	ARL8A	ENSG00000143862
4.39778e-06	-1.00881	0.048	0.168	0.0441142	MTHFS	ENSG00000136371
4.47123e-06	-1.91447	0.026	0.128	0.0448509	DPM3	ENSG00000179085
4.47124e-06	-1.69526	0.026	0.129	0.044851	CRLF3	ENSG00000176390
4.54437e-06	2.17961	0.108	0.046	0.0455846	USP34	ENSG00000115464
4.54463e-06	-0.32603	0.216	0.423	0.0455871	CYTIP	ENSG00000115165
4.5853e-06	-2.08826	0.03	0.133	0.0459951	ENSFCAG00000002245	ENSFCAG00000002245
4.68197e-06	-1.77975	0.03	0.135	0.0469649	ENSFCAG00000008008	ENSFCAG00000008008
4.69636e-06	-1.05432	0.1	0.23	0.0471092	ORTHO.30	ORTHO.30
4.74504e-06	2.96049	0.061	0.018	0.0475975	CSNK1G3	ENSG00000151292
4.90187e-06	-0.382194	0.082	0.223	0.0491706	CD63	ENSG00000135404
4.93842e-06	2.27387	0.087	0.032	0.0495373	KANSL1	ENSG00000120071
4.93842e-06	2.27387	0.087	0.032	0.0495373	KANSL1	ENSG00000275867
4.93842e-06	2.27387	0.087	0.032	0.0495373	KANSL1	ENSG00000278458
4.95095e-06	2.0781	0.078	0.027	0.049663	RBM6	ENSG00000004534
4.97628e-06	-0.610483	0.074	0.209	0.0499171	TNNT3	ENSG00000130595
4.97628e-06	-0.610483	0.074	0.209	0.0499171	TNNT3	ENSG00000288250
4.98618e-06	-1.49169	0.03	0.135	0.0500164	MTCH1	ENSG00000137409
5.00775e-06	2.86844	0.091	0.035	0.0502328	KANSL1L	ENSG00000144445
5.01352e-06	-0.664129	0.043	0.158	0.0502906	GTF2F1	ENSG00000125651
5.13046e-06	2.28066	0.078	0.027	0.0514637	SLC7A1	ENSG00000139514
5.1725e-06	-1.67694	0.022	0.122	0.0518853	LTO1	ENSG00000149716
5.33619e-06	-0.611662	0.043	0.158	0.0535273	VPS36	ENSG00000136100
5.40492e-06	-2.39243	0.013	0.106	0.0542168	PSMB4	ENSG00000159377
5.48306e-06	3.46057	0.022	0.003	0.0550005	STIM1	ENSG00000167323
5.52415e-06	-0.681847	0.043	0.159	0.0554128	PPM1A	ENSG00000100614
5.52734e-06	-0.956842	0.039	0.149	0.0554447	EIF3L	ENSG00000100129
5.64628e-06	-1.25262	0.022	0.122	0.0566379	OSGIN2	ENSG00000164823
5.92619e-06	-1.61722	0.026	0.128	0.0594456	SPCS3	ENSG00000129128
5.95534e-06	-1.64796	0.022	0.122	0.059738	UQCRC1	ENSG00000010256
6.03526e-06	-0.509498	0.056	0.176	0.0605397	CDKN1B	ENSG00000111276
6.10506e-06	-0.919753	0.048	0.164	0.0612399	RAB37	ENSG00000172794
6.25659e-06	-0.760309	0.017	0.114	0.0627599	PDK3	ENSG00000067992
6.2707e-06	-0.823226	0.043	0.159	0.0629014	DHRS13	ENSG00000167536
6.33122e-06	-0.919576	0.026	0.128	0.0635085	AGPAT2	ENSG00000169692
6.34353e-06	-0.624398	0.074	0.206	0.0636319	ARRDC2	ENSG00000105643
6.3909e-06	2.69118	0.078	0.028	0.0641071	MCPH1	ENSG00000147316
6.4068e-06	-0.1113	0.139	0.319	0.0642666	TMC8	ENSG00000167895
6.40718e-06	-1.72045	0.022	0.12	0.0642704	ZDHHC12	ENSG00000160446
6.44463e-06	1.98426	0.156	0.081	0.0646461	EIF2AK2	ENSG00000055332
6.4637e-06	-1.08014	0.043	0.156	0.0648373	PMAIP1	ENSG00000141682
6.71929e-06	-0.367653	0.286	0.506	0.0674012	GADD45B	ENSG00000099860
6.72837e-06	-0.392112	0.091	0.231	0.0674923	EAPP	ENSG00000129518
6.74375e-06	-1.25459	0.03	0.136	0.0676466	DHPS	ENSG00000095059
6.9609e-06	-1.92706	0.03	0.132	0.0698247	HOPX	ENSG00000171476
7.00794e-06	-0.909249	0.039	0.148	0.0702966	MAX	ENSG00000125952
7.1355e-06	2.94731	0.078	0.028	0.0715762	SLC23A2	ENSG00000089057
7.15044e-06	4.04553	0.03	0.006	0.0717261	RNF217	ENSG00000146373
7.33888e-06	-0.793855	0.091	0.224	0.0736163	BCAP31	ENSG00000185825
7.36441e-06	2.13864	0.152	0.078	0.0738724	KIAA2026	ENSG00000183354
7.40186e-06	5.68296	0.009	0	0.0742481	DENND2A	ENSG00000146966
7.40186e-06	5.8756	0.009	0	0.0742481	ENSFCAG00000045558	ENSFCAG00000045558
7.43394e-06	4.78249	0.009	0	0.0745699	EXD2	ENSG00000081177
7.44877e-06	-2.15904	0.013	0.104	0.0747186	MRPS25	ENSG00000131368
7.46616e-06	4.46057	0.009	0	0.074893	INTS10	ENSG00000104613
7.46616e-06	4.46057	0.009	0	0.074893	PHYHD1	ENSG00000175287
7.46616e-06	4.46057	0.009	0	0.074893	SLC7A6	ENSG00000103064
7.47312e-06	-0.83989	0.039	0.15	0.0749629	SF3B6	ENSG00000115128
7.4771e-06	-1.04496	0.056	0.174	0.0750028	SHKBP1	ENSG00000160410
7.54786e-06	1.93548	0.104	0.043	0.0757126	STAM2	ENSG00000115145
7.63143e-06	-1.52433	0.035	0.139	0.0765509	SRSF9	ENSG00000111786
7.78276e-06	-0.685899	0.061	0.183	0.0780689	AP3S1	ENSG00000177879
7.79349e-06	-1.01664	0.048	0.162	0.0781765	LETM1	ENSG00000168924
7.8207e-06	-0.359172	0.108	0.26	0.0784495	ZDHHC18	ENSG00000204160
7.84853e-06	-2.99064	0.009	0.095	0.0787286	POLR2E	ENSG00000099817
7.8951e-06	-0.267438	0.459	0.772	0.0791958	TNFRSF1A	ENSG00000067182
7.96748e-06	-1.44632	0.013	0.105	0.0799217	ENSFCAG00000043017	ENSFCAG00000043017
7.97895e-06	2.03676	0.1	0.041	0.0800369	PPIG	ENSG00000138398
8.06287e-06	-0.231745	0.177	0.364	0.0808786	EIF4G2	ENSG00000110321
8.08488e-06	2.44916	0.134	0.065	0.0810994	THBS1	ENSG00000137801
8.21057e-06	-3.48488	0.004	0.087	0.0823603	NDUFS6	ENSG00000145494
8.25267e-06	4.04553	0.017	0.002	0.0827825	ERC1	ENSG00000082805
8.27631e-06	-1.09986	0.043	0.155	0.0830197	TARM1	ENSG00000248385
8.27631e-06	-1.09986	0.043	0.155	0.0830197	TARM1	ENSG00000276604
8.27631e-06	-1.09986	0.043	0.155	0.0830197	TARM1	ENSG00000275123
8.27631e-06	-1.09986	0.043	0.155	0.0830197	TARM1	ENSG00000273875
8.27631e-06	-1.09986	0.043	0.155	0.0830197	TARM1	ENSG00000275806
8.27631e-06	-1.09986	0.043	0.155	0.0830197	TARM1	ENSG00000275384
8.27631e-06	-1.09986	0.043	0.155	0.0830197	TARM1	ENSG00000277178
8.27631e-06	-1.09986	0.043	0.155	0.0830197	TARM1	ENSG00000276145
8.27631e-06	-1.09986	0.043	0.155	0.0830197	TARM1	ENSG00000274889
8.27631e-06	-1.09986	0.043	0.155	0.0830197	TARM1	ENSG00000276355
8.35442e-06	-2.16149	0.022	0.117	0.0838032	PROK2	ENSG00000163421
8.42155e-06	-1.45554	0.035	0.139	0.0844765	TPRA1	ENSG00000163870
8.52814e-06	2.60161	0.087	0.033	0.0855457	SLC12A6	ENSG00000140199
8.58172e-06	2.93005	0.026	0.004	0.0860833	SESTD1	ENSG00000187231
8.80821e-06	-1.38606	0.017	0.112	0.0883551	CACYBP	ENSG00000116161
8.83506e-06	-1.27704	0.026	0.127	0.0886244	SDHAF1	ENSG00000205138
8.87989e-06	2.74929	0.082	0.031	0.0890742	NAB1	ENSG00000138386
9.0244e-06	-1.3485	0.043	0.151	0.0905237	STUB1	ENSG00000103266
9.08381e-06	2.28353	0.147	0.075	0.0911197	AHCTF1	ENSG00000153207
9.18681e-06	-0.816592	0.061	0.182	0.0921529	SCAMP2	ENSG00000140497
9.38263e-06	-0.522063	0.1	0.24	0.0941172	DDRGK1	ENSG00000198171
9.38463e-06	0.0971897	0.255	0.491	0.0941373	CD55	ENSG00000196352
9.50914e-06	2.44797	0.1	0.041	0.0953862	TASOR2	ENSG00000108021
9.53452e-06	-2.97961	0.009	0.094	0.0956408	NAA20	ENSG00000173418
9.58918e-06	-1.41539	0.017	0.111	0.0961891	STX11	ENSG00000135604
9.5939e-06	-1.90357	0.017	0.11	0.0962364	NRBF2	ENSG00000148572
9.61059e-06	-1.14232	0.03	0.133	0.0964038	CDIPT	ENSG00000103502
9.68213e-06	-0.0651566	0.203	0.413	0.0971215	PABPC1	ENSG00000070756
9.88461e-06	-1.57506	0.022	0.117	0.0991526	AKIRIN1	ENSG00000174574
9.99045e-06	-3.44332	0.004	0.086	0.100214	UFM1	ENSG00000120686
1.02183e-05	-1.52915	0.03	0.13	0.1025	RETREG2	ENSG00000144567
1.05563e-05	-3.46127	0.004	0.086	0.10589	MRPL23	ENSG00000214026
1.05563e-05	-3.46127	0.004	0.086	0.10589	MRPL23	ENSG00000276345
1.05563e-05	-3.46127	0.004	0.086	0.10589	MRPL23	ENSG00000288141
1.06457e-05	-0.0903825	0.247	0.473	0.106787	MOGAT1	ENSG00000124003
1.07654e-05	-2.46543	0.017	0.107	0.107988	DYNLRB1	ENSG00000125971
1.10527e-05	-0.573822	0.108	0.25	0.110869	KLF10	ENSG00000155090
1.15275e-05	-0.611253	0.052	0.167	0.115633	PSENEN	ENSG00000205155
1.15533e-05	3.098	0.022	0.003	0.115892	CCSER2	ENSG00000107771
1.16002e-05	-2.9601	0.009	0.093	0.116362	PDAP1	ENSG00000106244
1.24844e-05	-3.41902	0.004	0.085	0.125231	NUDT22	ENSG00000149761
1.25321e-05	1.99888	0.19	0.116	0.12571	TBC1D23	ENSG00000036054
1.2591e-05	1.41043	0.433	0.425	0.1263	RAB2A	ENSG00000104388
1.26571e-05	-2.90576	0.009	0.092	0.126964	CDC34	ENSG00000099804
1.29778e-05	-1.13472	0.117	0.239	0.13018	RPS11	ENSG00000142534
1.30318e-05	-0.699708	0.048	0.159	0.130722	AGFG1	ENSG00000173744
1.33561e-05	-2.06821	0.013	0.1	0.133975	PSMD4	ENSG00000159352
1.34468e-05	-1.46068	0.017	0.108	0.134885	RAB14	ENSG00000119396
1.34807e-05	-0.986517	0.026	0.122	0.135225	SLC46A3	ENSG00000139508
1.36163e-05	3.16582	0.082	0.032	0.136585	ENSFCAG00000047824	ENSFCAG00000047824
1.36881e-05	-0.439708	0.113	0.261	0.137305	WIPF1	ENSG00000115935
1.37552e-05	2.07724	0.177	0.102	0.137978	LY75	ENSG00000054219
1.37593e-05	-2.6269	0.009	0.092	0.13802	TEX12	ENSG00000150783
1.39658e-05	1.73961	0.238	0.163	0.140091	SLC6A6	ENSG00000131389
1.44501e-05	3.19753	0.026	0.005	0.144949	DCLRE1C	ENSG00000152457
1.4561e-05	-2.58109	0.013	0.098	0.146061	PSMC5	ENSG00000087191
1.46788e-05	-4.43425	0	0.076	0.147243	RAB25	ENSG00000132698
1.47699e-05	-2.74156	0.009	0.091	0.148157	TMEM161A	ENSG00000064545
1.53603e-05	-0.655406	0.052	0.164	0.154079	CHMP2B	ENSG00000083937
1.54391e-05	-3.2095	0.009	0.09	0.154869	GCSH	ENSG00000140905
1.54391e-05	-3.2095	0.009	0.09	0.154869	GCSH	ENSG00000291958
1.55283e-05	-0.271237	0.126	0.281	0.155764	SSR1	ENSG00000124783
1.56167e-05	0.865713	0.58	0.648	0.156651	CLEC12A	ENSG00000172322
1.5808e-05	-2.2306	0.022	0.111	0.15857	SERBP1	ENSG00000142864
1.61901e-05	-1.97406	0.009	0.092	0.162403	BBC3	ENSG00000105327
1.62446e-05	-1.89699	0.022	0.113	0.16295	COX17	ENSG00000138495
1.63357e-05	-0.542897	0.043	0.149	0.163863	CCNG1	ENSG00000113328
1.67233e-05	-0.80766	0.061	0.175	0.167751	CERS1	ENSG00000223802
1.67308e-05	-1.12252	0.03	0.129	0.167826	PRNP	ENSG00000171867
1.67442e-05	1.66567	0.403	0.377	0.167961	ST8SIA4	ENSG00000113532
1.70658e-05	2.03389	0.221	0.144	0.171187	ADGRE1	ENSG00000174837
1.71117e-05	-0.180302	0.104	0.247	0.171647	UNC93B1	ENSG00000110057
1.73656e-05	-0.78621	0.074	0.194	0.174194	PIM1	ENSG00000137193
1.77507e-05	-0.127659	0.16	0.328	0.178058	ENSFCAG00000049267	ENSFCAG00000049267
1.80573e-05	-0.698979	0.061	0.176	0.181133	FEZ2	ENSG00000171055
1.87142e-05	2.8756	0.03	0.006	0.187722	TFRC	ENSG00000072274
1.88625e-05	-0.489635	0.069	0.189	0.18921	CCND3	ENSG00000112576
1.88874e-05	0.147473	0.247	0.481	0.18946	POR	ENSG00000127948
1.89343e-05	-1.51862	0.039	0.138	0.18993	TOMM22	ENSG00000100216
1.92888e-05	-0.415683	0.074	0.197	0.193486	S1PR1	ENSG00000170989
1.93185e-05	4.23817	0.013	0.001	0.193784	DACH2	ENSG00000126733
1.93185e-05	4.23817	0.013	0.001	0.193784	SPTB	ENSG00000070182
1.93394e-05	-0.35771	0.091	0.223	0.193993	HNRNPH3	ENSG00000096746
1.96412e-05	3.65321	0.013	0.001	0.197021	CRYL1	ENSG00000165475
1.96412e-05	3.65321	0.013	0.001	0.197021	SLC39A10	ENSG00000196950
1.96867e-05	-1.23392	0.03	0.127	0.197477	TSR3	ENSG00000007520
2.0065e-05	2.07451	0.065	0.022	0.201272	RUNX3	ENSG00000020633
2.01633e-05	-1.27317	0.035	0.133	0.202258	SLBP	ENSG00000163950
2.0165e-05	-2.32341	0.017	0.103	0.202275	SMIM7	ENSG00000214046
2.06429e-05	-0.302678	0.095	0.229	0.207069	SYF2	ENSG00000117614
2.06517e-05	-1.76343	0.017	0.104	0.207157	FIBP	ENSG00000172500
2.08329e-05	2.54091	0.095	0.04	0.208975	GRIN2B	ENSG00000273079
2.09612e-05	-0.128809	0.126	0.276	0.210262	EDEM2	ENSG00000088298
2.11317e-05	-1.93175	0.017	0.104	0.211972	MDM2	ENSG00000135679
2.12877e-05	-1.88943	0.017	0.104	0.213536	JTB	ENSG00000143543
2.144e-05	-2.87035	0.009	0.088	0.215064	AP2S1	ENSG00000042753
2.14455e-05	-1.13189	0.03	0.127	0.21512	PARP12	ENSG00000059378
2.15663e-05	-0.223931	0.126	0.276	0.216331	PSTPIP2	ENSG00000152229
2.17861e-05	-1.38782	0.03	0.125	0.218536	PTPN18	ENSG00000072135
2.20392e-05	-0.307216	0.13	0.282	0.221075	GRK2	ENSG00000173020
2.23579e-05	-3.35961	0.004	0.08	0.224272	ZNF511	ENSG00000198546
2.24443e-05	-2.76504	0.004	0.081	0.225139	RAB9A	ENSG00000123595
2.25166e-05	2.4555	0.113	0.052	0.225864	UBR3	ENSG00000144357
2.26022e-05	-0.876041	0.048	0.154	0.226723	SNX6	ENSG00000129515
2.26433e-05	-0.869181	0.048	0.155	0.227135	TDRP	ENSG00000180190
2.26582e-05	1.3058	0.407	0.39	0.227284	SRSF5	ENSG00000100650
2.27302e-05	2.30856	0.13	0.065	0.228007	ARFGAP3	ENSG00000242247
2.29733e-05	3.7236	0.026	0.005	0.230445	SCMH1	ENSG00000010803
2.30653e-05	-2.61892	0.013	0.095	0.231368	TMEM243	ENSG00000135185
2.36295e-05	1.92272	0.234	0.16	0.237027	ZFC3H1	ENSG00000133858
2.37291e-05	-0.946937	0.039	0.139	0.238027	NIPA2	ENSG00000140157
2.38131e-05	-0.31774	0.074	0.196	0.238869	RAB5IF	ENSG00000101084
2.40758e-05	-4.32079	0	0.072	0.241504	TCEA1	ENSG00000187735
2.43546e-05	2.3731	0.113	0.052	0.244301	ERBIN	ENSG00000112851
2.45583e-05	-2.88816	0.009	0.087	0.246344	TRMT112	ENSG00000173113
2.46505e-05	-0.893462	0.043	0.146	0.247269	PTGES3	ENSG00000110958
2.47235e-05	2.9063	0.108	0.049	0.248002	PDE7A	ENSG00000205268
2.48535e-05	-2.23431	0.013	0.095	0.249306	CD1H11orf68	CD1H11orf68
2.49184e-05	-3.42818	0.004	0.08	0.249956	NOP10	ENSG00000182117
2.49184e-05	-3.42818	0.004	0.08	0.249956	NOP10	ENSG00000291996
2.52663e-05	-0.556569	0.069	0.187	0.253447	PSTPIP1	ENSG00000140368
2.60376e-05	-4.12063	0	0.071	0.261183	ELOF1	ENSG00000130165
2.6132e-05	-2.50233	0.013	0.094	0.26213	EEF1D	ENSG00000104529
2.6132e-05	-2.50233	0.013	0.094	0.26213	EEF1D	ENSG00000273594
2.6473e-05	2.15712	0.169	0.098	0.26555	INTS6	ENSG00000102786
2.66276e-05	-2.32079	0.013	0.095	0.267101	ENSFCAG00000046931	ENSFCAG00000046931
2.70802e-05	-1.86586	0.022	0.109	0.271642	BLOC1S1	ENSG00000135441
2.71013e-05	2.17711	0.087	0.035	0.271854	ZNF516	ENSG00000101493
2.71521e-05	-1.86907	0.017	0.102	0.272363	PNKP	ENSG00000039650
2.76602e-05	2.27294	0.065	0.022	0.277459	AMBRA1	ENSG00000110497
2.76678e-05	-2.4403	0.009	0.087	0.277536	ING1	ENSG00000153487
2.78216e-05	-0.211859	0.126	0.271	0.279079	PDLIM2	ENSG00000120913
2.78537e-05	-2.13338	0.009	0.088	0.279401	ENSFCAG00000053431	ENSFCAG00000053431
2.81084e-05	-2.28628	0.017	0.101	0.281955	MXD4	ENSG00000123933
2.82586e-05	1.74773	0.294	0.229	0.283462	TUT7	ENSG00000083223
2.85126e-05	-0.678985	0.082	0.205	0.28601	ORTHO.297	ORTHO.297
2.88905e-05	-0.601209	0.091	0.215	0.2898	NUCB1	ENSG00000104805
2.89361e-05	1.71211	0.082	0.032	0.290258	ADNP	ENSG00000101126
2.90052e-05	-1.29877	0.026	0.118	0.290951	SPCS1	ENSG00000114902
2.94723e-05	-1.86136	0.022	0.109	0.295637	UBE2L6	ENSG00000156587
2.96463e-05	-0.653175	0.108	0.238	0.297382	LAPTM4A	ENSG00000068697
3.02241e-05	-0.565623	0.056	0.166	0.303178	PABPN1	ENSG00000100836
3.04112e-05	-1.9629	0.013	0.094	0.305055	CRTC2	ENSG00000160741
3.06613e-05	2.72916	0.104	0.047	0.307564	BMP2K	ENSG00000138756
3.06793e-05	-0.537285	0.026	0.117	0.307744	MKNK1	ENSG00000079277
3.1164e-05	-3.29098	0.004	0.078	0.312606	ACAA1	ENSG00000060971
3.13958e-05	-1.81156	0.017	0.101	0.314932	ELK1	ENSG00000126767
3.20073e-05	-1.31362	0.022	0.109	0.321065	KXD1	ENSG00000105700
3.22279e-05	1.91507	0.273	0.206	0.323278	NUMB	ENSG00000133961
3.24201e-05	-1.18329	0.026	0.117	0.325206	EIF6	ENSG00000242372
3.24409e-05	-4.09785	0	0.07	0.325415	NDUFB8	ENSG00000166136
3.25418e-05	-1.16622	0.048	0.147	0.326426	PSMA7	ENSG00000101182
3.25895e-05	-0.34889	0.095	0.228	0.326906	YWHAB	ENSG00000166913
3.29173e-05	-1.29075	0.043	0.141	0.330193	HSBP1	ENSG00000230989
3.29457e-05	-2.70601	0.004	0.078	0.330478	ZGPAT	ENSG00000197114
3.35231e-05	2.61926	0.035	0.008	0.336271	TSHZ1	ENSG00000179981
3.35661e-05	-1.65028	0.017	0.101	0.336702	TAP1	ENSG00000168394
3.35661e-05	-1.65028	0.017	0.101	0.336702	TAP1	ENSG00000232367
3.35661e-05	-1.65028	0.017	0.101	0.336702	TAP1	ENSG00000226173
3.35661e-05	-1.65028	0.017	0.101	0.336702	TAP1	ENSG00000224212
3.35661e-05	-1.65028	0.017	0.101	0.336702	TAP1	ENSG00000227816
3.35661e-05	-1.65028	0.017	0.101	0.336702	TAP1	ENSG00000230705
3.35661e-05	-1.65028	0.017	0.101	0.336702	TAP1	ENSG00000224748
3.35661e-05	-1.65028	0.017	0.101	0.336702	TAP1	ENSG00000206297
3.38344e-05	-1.83537	0.017	0.101	0.339393	SEPTIN6	ENSG00000125354
3.41126e-05	1.96202	0.238	0.169	0.342184	NT5C2	ENSG00000076685
3.45673e-05	-1.22827	0.022	0.11	0.346745	WIPI1	ENSG00000070540
3.47341e-05	-1.48429	0.026	0.115	0.348418	CYBC1	ENSG00000178927
3.52288e-05	0.575868	0.909	0.883	0.353381	NAPSA	ENSG00000131400
3.53013e-05	-1.77065	0.022	0.107	0.354107	TSEN34	ENSG00000170892
3.53013e-05	-1.77065	0.022	0.107	0.354107	TSEN34	ENSG00000278622
3.53013e-05	-1.77065	0.022	0.107	0.354107	TSEN34	ENSG00000273896
3.53013e-05	-1.77065	0.022	0.107	0.354107	TSEN34	ENSG00000278712
3.53013e-05	-1.77065	0.022	0.107	0.354107	TSEN34	ENSG00000274129
3.53013e-05	-1.77065	0.022	0.107	0.354107	TSEN34	ENSG00000274796
3.53013e-05	-1.77065	0.022	0.107	0.354107	TSEN34	ENSG00000274078
3.53013e-05	-1.77065	0.022	0.107	0.354107	TSEN34	ENSG00000274672
3.53013e-05	-1.77065	0.022	0.107	0.354107	TSEN34	ENSG00000275165
3.53013e-05	-1.77065	0.022	0.107	0.354107	TSEN34	ENSG00000278605
3.53969e-05	3.79314	0.026	0.005	0.355066	ZMIZ1	ENSG00000108175
3.55323e-05	1.92083	0.078	0.03	0.356425	DENND4A	ENSG00000174485
3.55683e-05	-0.667067	0.052	0.155	0.356786	CHMP5	ENSG00000086065
3.55745e-05	2.02936	0.19	0.118	0.356847	SKIL	ENSG00000136603
3.57469e-05	-3.28763	0.004	0.077	0.358577	NDUFS7	ENSG00000115286
3.61472e-05	3.5601	0.026	0.005	0.362593	PLCB1	ENSG00000182621
3.65085e-05	1.68798	0.143	0.075	0.366216	GLYR1	ENSG00000140632
3.7053e-05	-1.42958	0.043	0.139	0.371678	SF3A2	ENSG00000104897
3.72553e-05	-2.03396	0.017	0.099	0.373708	KDELR2	ENSG00000136240
3.75485e-05	-1.97961	0.013	0.093	0.376649	NME6	ENSG00000172113
3.78222e-05	0.280534	1	0.998	0.379394	SRGN	ENSG00000122862
3.84535e-05	1.44386	0.29	0.223	0.385728	ETF1	ENSG00000120705
3.93242e-05	-0.109896	0.134	0.286	0.394461	CLTA	ENSG00000122705
4.05357e-05	-2.46127	0.013	0.091	0.406613	MAT2B	ENSG00000038274
4.09029e-05	-1.17364	0.022	0.108	0.410297	ZBTB8OS	ENSG00000176261
4.09103e-05	2.56656	0.091	0.039	0.410372	APLP2	ENSG00000084234
4.12858e-05	1.95257	0.277	0.213	0.414138	F5	ENSG00000198734
4.13604e-05	2.36659	0.061	0.021	0.414887	FBXO21	ENSG00000135108
4.18601e-05	-0.261247	0.087	0.208	0.419898	DUSP5	ENSG00000138166
4.21301e-05	-1.78261	0.022	0.106	0.422607	SMIM27	ENSG00000235453
4.24136e-05	-2.27075	0.004	0.076	0.425451	FAM98C	ENSG00000130244
4.25689e-05	1.44934	0.359	0.311	0.427009	NEDD9	ENSG00000111859
4.29315e-05	-1.36979	0.017	0.1	0.430646	VPS25	ENSG00000131475
4.31288e-05	-0.575857	0.078	0.19	0.432625	KCMF1	ENSG00000176407
4.33743e-05	2.66355	0.069	0.026	0.435087	PDS5A	ENSG00000121892
4.41892e-05	3.40873	0.052	0.016	0.443262	ULK2	ENSG00000083290
4.44588e-05	-1.51671	0.026	0.113	0.445967	CLK3	ENSG00000179335
4.50526e-05	-0.429046	0.043	0.144	0.451922	DARS1	ENSG00000115866
4.57539e-05	-0.615784	0.035	0.128	0.458957	PRKAR2B	ENSG00000005249
4.57948e-05	-3.26053	0.004	0.075	0.459368	BAG1	ENSG00000107262
4.5809e-05	-3.25368	0.004	0.075	0.45951	SARNP	ENSG00000205323
4.76273e-05	-2.80622	0.009	0.083	0.477749	CCDC124	ENSG00000007080
4.79878e-05	-2.0889	0.022	0.104	0.481365	KLHL3	ENSG00000146021
4.82012e-05	-1.86361	0.03	0.117	0.483506	AUP1	ENSG00000115307
4.89772e-05	3.29421	0.056	0.019	0.49129	TRAPPC9	ENSG00000167632
4.99792e-05	2.76013	0.069	0.026	0.501342	MEF2A	ENSG00000068305
5.06898e-05	-0.0994289	0.121	0.258	0.508469	CALCOCO2	ENSG00000136436
5.11819e-05	-0.478539	0.056	0.161	0.513406	RAB3IL1	ENSG00000167994
5.22702e-05	-2.28359	0.017	0.096	0.524322	ATP5MC3	ENSG00000154518
5.28205e-05	3.39018	0.048	0.014	0.529843	LRIG1	ENSG00000144749
5.30684e-05	3.23817	0.052	0.017	0.532329	APC	ENSG00000134982
5.31284e-05	-4.063	0	0.066	0.532931	LSM1	ENSG00000175324
5.31714e-05	-0.301589	0.078	0.197	0.533362	PHF11	ENSG00000136147
5.33243e-05	2.13351	0.342	0.283	0.534896	PTGS2	ENSG00000073756
5.35683e-05	-2.69256	0.009	0.082	0.537344	NUBP2	ENSG00000095906
5.37238e-05	2.19865	0.16	0.092	0.538904	FAM172A	FAM172A
5.37502e-05	2.17726	0.156	0.089	0.539168	TMEM164	ENSG00000157600
5.39679e-05	2.8756	0.069	0.026	0.541352	F11R	ENSG00000158769
5.40191e-05	2.64636	0.091	0.039	0.541866	ZZEF1	ENSG00000074755
5.40245e-05	1.63614	0.126	0.062	0.541919	CNOT1	ENSG00000125107
5.51342e-05	2.12442	0.16	0.093	0.553051	SENP2	ENSG00000163904
5.53642e-05	2.11076	0.173	0.104	0.555359	NSUN6	ENSG00000241058
5.55196e-05	2.4382	0.043	0.012	0.556917	TNPO1	ENSG00000083312
5.56279e-05	-0.571282	0.03	0.121	0.558003	SDE2	ENSG00000143751
5.61433e-05	-4.09018	0	0.066	0.563174	ENSFCAG00000021943	ENSFCAG00000021943
5.63309e-05	-1.33048	0.074	0.177	0.565056	ID2	ENSG00000115738
5.71646e-05	-0.032185	0.173	0.341	0.573418	PLA2G7	ENSG00000146070
5.73236e-05	2.8073	0.078	0.031	0.575013	INO80D	ENSG00000114933
5.73236e-05	2.8073	0.078	0.031	0.575013	INO80D	ENSG00000283510
5.79018e-05	-0.962162	0.048	0.145	0.580812	ZFP36L2	ENSG00000152518
5.8034e-05	-2.13637	0.013	0.089	0.582139	ATG3	ENSG00000144848
5.8121e-05	0.126895	0.165	0.336	0.583012	DEGS1	ENSG00000143753
5.90643e-05	-1.29675	0.022	0.105	0.592474	ARF3	ENSG00000134287
5.90866e-05	2.82314	0.026	0.005	0.592698	SLC20A1	ENSG00000144136
5.98326e-05	-1.6563	0.039	0.128	0.600181	HNRNPD	ENSG00000138668
6.07064e-05	2.33128	0.026	0.005	0.608946	SOAT1	ENSG00000057252
6.14012e-05	-0.718438	0.048	0.146	0.615916	TPST2	ENSG00000128294
6.2524e-05	-4.00704	0	0.065	0.627178	NELFE	ENSG00000204356
6.2524e-05	-4.00704	0	0.065	0.627178	NELFE	ENSG00000231044
6.2524e-05	-4.00704	0	0.065	0.627178	NELFE	ENSG00000206268
6.2524e-05	-4.00704	0	0.065	0.627178	NELFE	ENSG00000229363
6.2524e-05	-4.00704	0	0.065	0.627178	NELFE	ENSG00000206357
6.2524e-05	-4.00704	0	0.065	0.627178	NELFE	ENSG00000233801
6.27033e-05	-2.0504	0.009	0.082	0.628977	RGS10	ENSG00000148908
6.32421e-05	-0.518348	0.048	0.149	0.634381	SEM1	ENSG00000127922
6.35283e-05	-0.0472279	0.108	0.239	0.637252	ALOX5	ENSG00000012779
6.35283e-05	-0.0472279	0.108	0.239	0.637252	ALOX5	ENSG00000275565
6.37938e-05	2.05248	0.069	0.026	0.639916	WIPF2	ENSG00000171475
6.43136e-05	2.01683	0.147	0.082	0.64513	GLG1	ENSG00000090863
6.5521e-05	-0.7993	0.035	0.127	0.657241	RAB4B	ENSG00000167578
6.55606e-05	-0.848575	0.03	0.118	0.657638	ATP6V1F	ENSG00000128524
6.60155e-05	-1.25642	0.017	0.097	0.662201	CAMLG	ENSG00000164615
6.61508e-05	1.92291	0.082	0.034	0.663559	ESYT2	ENSG00000117868
6.6193e-05	3.02761	0.048	0.015	0.663982	SCAF4	ENSG00000156304
6.65074e-05	-0.719342	0.035	0.127	0.667136	PTGDS	ENSG00000107317
6.71945e-05	4.32306	0.013	0.001	0.674028	DDHD1	ENSG00000100523
6.78142e-05	-0.163315	0.1	0.227	0.680244	ENSFCAG00000050078	ENSFCAG00000050078
6.81097e-05	3.46057	0.013	0.001	0.683208	DKC1	ENSG00000130826
6.81097e-05	3.46057	0.013	0.001	0.683208	TNIK	ENSG00000154310
6.84415e-05	3.30856	0.022	0.004	0.686536	C1QTNF6	ENSG00000133466
6.86013e-05	0.125965	0.1	0.23	0.68814	CE3H16orf54	CE3H16orf54
6.86539e-05	-1.34679	0.035	0.122	0.688667	ORTHO.242	ORTHO.242
6.86996e-05	-2.64447	0.004	0.073	0.689125	EMC8	ENSG00000131148
6.92406e-05	-1.20779	0.173	0.291	0.694552	IFIT3	ENSG00000119917
7.03327e-05	1.72504	0.126	0.064	0.705507	CLTC	ENSG00000141367
7.04716e-05	-1.85232	0.013	0.088	0.706901	PRDX5	ENSG00000126432
7.17468e-05	-4.04326	0	0.064	0.719692	UQCR10	ENSG00000184076
7.30029e-05	2.02316	0.087	0.037	0.732292	CSNK1A1	ENSG00000113712
7.38717e-05	1.86782	0.225	0.157	0.741007	PPP4R1	ENSG00000154845
7.39765e-05	-1.39243	0.022	0.102	0.742058	PAQR4	ENSG00000162073
7.43352e-05	-1.37232	0.022	0.102	0.745656	TOB1	ENSG00000141232
7.546e-05	2.81671	0.035	0.009	0.756939	GCNT7	ENSG00000124091
7.55664e-05	-1.13687	0.022	0.103	0.758006	SAR1A	ENSG00000079332
7.59511e-05	-0.252002	0.074	0.188	0.761865	MTMR14	ENSG00000163719
7.60343e-05	-0.218372	0.065	0.172	0.7627	TOPORS	ENSG00000197579
7.60405e-05	-1.69208	0.013	0.088	0.762762	SUPT4H1	ENSG00000213246
7.60823e-05	2.01204	0.216	0.15	0.763182	ATP11B	ENSG00000058063
7.67117e-05	-1.68154	0.022	0.101	0.769495	ATP5F1D	ENSG00000099624
7.77932e-05	-0.709358	0.035	0.125	0.780344	ENSFCAG00000007602	ENSFCAG00000007602
7.80813e-05	0.391249	1	0.992	0.783234	SAT1	ENSG00000130066
7.86324e-05	-0.463397	0.048	0.145	0.788762	DYNLT1	ENSG00000146425
7.91274e-05	-0.0996954	0.087	0.208	0.793727	TIAM2	ENSG00000146426
8.02346e-05	2.31496	0.156	0.091	0.804833	PARP8	ENSG00000151883
8.11079e-05	-0.736971	0.048	0.144	0.813593	BUD23	ENSG00000071462
8.23935e-05	-0.739498	0.052	0.15	0.826489	ATP6V1C1	ENSG00000155097
8.27126e-05	-1.56427	0.026	0.107	0.82969	NAA10	ENSG00000102030
8.42336e-05	2.08451	0.126	0.066	0.844947	MALT1	ENSG00000172175
8.46355e-05	-1.15414	0.03	0.115	0.848979	TRAPPC1	ENSG00000170043
8.47695e-05	-0.399624	0.091	0.207	0.850323	MTDH	ENSG00000147649
8.48065e-05	-1.71222	0.017	0.094	0.850694	EIF4B	ENSG00000063046
8.57321e-05	-1.00323	0.03	0.116	0.859979	HAUS8	ENSG00000131351
8.58522e-05	3.30303	0.026	0.005	0.861183	CDK19	ENSG00000155111
8.65237e-05	-0.603564	0.039	0.129	0.86792	CBX3	ENSG00000122565
8.73479e-05	0.749119	0.693	0.759	0.876186	CXCR4	ENSG00000121966
8.91724e-05	2.24315	0.13	0.07	0.894488	KSR1	ENSG00000141068
8.95461e-05	2.6763	0.026	0.005	0.898237	TTC4	ENSG00000243725
9.05935e-05	4.78249	0.009	0.001	0.908743	LMBRD2	ENSG00000164187
9.05935e-05	4.78249	0.009	0.001	0.908743	OSBPL3	ENSG00000070882
9.10594e-05	4.46057	0.009	0.001	0.913417	ENSFCAG00000036842	ENSFCAG00000036842
9.10594e-05	4.46057	0.009	0.001	0.913417	ICE2	ENSG00000128915
9.10594e-05	4.46057	0.009	0.001	0.913417	KIF24	ENSG00000186638
9.10594e-05	4.46057	0.009	0.001	0.913417	MASTL	ENSG00000120539
9.10594e-05	4.78249	0.009	0.001	0.913417	MED27	ENSG00000160563
9.10594e-05	4.46057	0.009	0.001	0.913417	SLC25A47	ENSG00000140107
9.15278e-05	4.04553	0.009	0.001	0.918115	DPYS	ENSG00000147647
9.15278e-05	4.04553	0.009	0.001	0.918115	KCNMA1	ENSG00000156113
9.15278e-05	4.04553	0.009	0.001	0.918115	PARP1	ENSG00000143799
9.15278e-05	4.04553	0.009	0.001	0.918115	PIGK	ENSG00000142892
9.15278e-05	4.04553	0.009	0.001	0.918115	PLSCR3	ENSG00000187838
9.15278e-05	4.04553	0.009	0.001	0.918115	PLSCR3	ENSG00000284009
9.15278e-05	4.04553	0.009	0.001	0.918115	SBF2	ENSG00000133812
9.18104e-05	2.13086	0.082	0.034	0.92095	STRN3	ENSG00000196792
9.26508e-05	-1.45721	0.035	0.12	0.92938	ATP6V1E1	ENSG00000131100
9.33587e-05	-3.15046	0.004	0.07	0.936481	SHFL	ENSG00000130813
9.42359e-05	-2.29766	0.009	0.078	0.94528	DDA1	ENSG00000130311
9.56877e-05	-1.37815	0.048	0.137	0.959844	RPS6	ENSG00000137154
9.58922e-05	-1.07276	0.039	0.128	0.961895	RAB8A	ENSG00000167461
9.70465e-05	-0.758308	0.087	0.195	0.973473	EMP3	ENSG00000142227
9.80883e-05	2.69975	0.078	0.032	0.983924	ARSB	ENSG00000113273
9.83438e-05	-0.960095	0.048	0.139	0.986487	PDIA3	ENSG00000167004
9.9275e-05	-3.91881	0	0.062	0.995828	ORAI1	ENSG00000276045
9.9802e-05	-0.57102	0.043	0.135	1	VPS29	ENSG00000111237
0.000101567	-1.10277	0.03	0.115	1	EXOC3	ENSG00000180104
0.000102342	-0.275798	0.104	0.226	1	ENSFCAG00000053591	ENSFCAG00000053591
0.000102519	3.49904	0.03	0.007	1	IMPG2	ENSG00000081148
0.000105863	-0.60706	0.052	0.149	1	FARSB	ENSG00000116120
0.000107171	0.407145	0.974	0.977	1	CSF3R	ENSG00000119535
0.000107317	-0.839557	0.039	0.128	1	ENSFCAG00000034471	ENSFCAG00000034471
0.000107768	2.76013	0.03	0.007	1	FLNB	ENSG00000136068
0.000108463	-1.98238	0.009	0.077	1	ANXA4	ENSG00000196975
0.000109178	-1.82484	0.03	0.11	1	RTRAF	ENSG00000087302
0.00010927	2.31267	0.13	0.07	1	GTDC1	ENSG00000121964
0.000109314	-1.37485	0.022	0.099	1	C19orf53	ENSG00000104979
0.000109804	-0.485143	0.035	0.122	1	ZNF865	ENSG00000261221
0.000111863	-2.58018	0.004	0.069	1	CSKMT	ENSG00000214756
0.00011308	-3.09018	0.004	0.069	1	EIF1AD	ENSG00000175376
0.00011392	-0.872417	0.017	0.093	1	TSN	ENSG00000211460
0.000114023	1.34932	0.442	0.462	1	ECE1	ENSG00000117298
0.000114378	-1.54443	0.026	0.105	1	HNRNPUL1	ENSG00000105323
0.000115362	-0.0945606	0.1	0.221	1	BET1L	ENSG00000177951
0.000115925	3.39644	0.022	0.004	1	TTBK2	ENSG00000128881
0.00011681	-3.89258	0	0.061	1	ILK	ENSG00000166333
0.000116914	-1.74237	0.009	0.077	1	ENSFCAG00000051420	ENSFCAG00000051420
0.000116972	-3.9657	0	0.061	1	SLC16A10	ENSG00000112394
0.00011698	-3.9657	0	0.061	1	ATP5PD	ENSG00000167863
0.000118237	-1.01039	0.043	0.132	1	BUB3	ENSG00000154473
0.000118636	2.1993	0.074	0.03	1	TUBGCP5	ENSG00000275835
0.000118636	2.1993	0.074	0.03	1	TUBGCP5	ENSG00000276856
0.000118636	2.1993	0.074	0.03	1	TUBGCP5	ENSG00000280807
0.000119292	1.3545	0.338	0.293	1	SLC25A29	ENSG00000197119
0.000119797	-2.40052	0.013	0.083	1	PITHD1	ENSG00000057757
0.000120059	-3.91447	0	0.06	1	CDC42SE1	ENSG00000197622
0.000121275	-0.817027	0.039	0.127	1	YWHAG	ENSG00000170027
0.000122331	-0.22354	0.069	0.176	1	HERPUD2	ENSG00000122557
0.000122705	-3.07859	0.004	0.068	1	PYGO2	ENSG00000163348
0.00012437	2.01897	0.087	0.038	1	SCAF8	ENSG00000213079
0.000125092	1.5414	0.177	0.109	1	MARCHF6	ENSG00000145495
0.000125428	0.0667986	0.251	0.457	1	HNRNPA2B1	ENSG00000122566
0.000126012	-1.38632	0.013	0.083	1	ZNF394	ENSG00000160908
0.00012672	-0.660012	0.035	0.12	1	MAP4K2	ENSG00000168067
0.000128169	3.06202	0.026	0.006	1	RAB12	ENSG00000206418
0.000128169	2.92451	0.026	0.006	1	ATL2	ENSG00000119787
0.000128169	2.92451	0.026	0.006	1	RNF165	RNF165
0.000128667	2.8756	0.026	0.006	1	MIER3	ENSG00000155545
0.000129213	-1.03396	0.022	0.1	1	G6PD	ENSG00000160211
0.000132795	-1.52812	0.017	0.091	1	ROGDI	ENSG00000067836
0.000133145	-1.66355	0.026	0.103	1	PSMB6	ENSG00000142507
0.000133597	-1.29432	0.022	0.099	1	ARID3B	ENSG00000179361
0.000134171	0.212639	0.199	0.375	1	PRKAG2	ENSG00000106617
0.00013446	-2.68918	0.009	0.075	1	COMMD5	ENSG00000170619
0.00013622	-0.878235	0.039	0.125	1	SMIM14	ENSG00000163683
0.000136274	-1.39188	0.017	0.091	1	WASHC3	ENSG00000120860
0.000137035	-1.65689	0.013	0.083	1	FAM174C	ENSG00000228300
0.000138068	-1.43667	0.03	0.11	1	IRF3	ENSG00000126456
0.000140136	-0.0518833	0.074	0.18	1	HVCN1	ENSG00000122986
0.000143413	-1.1264	0.043	0.129	1	RNF115	ENSG00000265491
0.000146582	-0.117123	0.1	0.223	1	FCAR	ENSG00000186431
0.000146582	-0.117123	0.1	0.223	1	FCAR	ENSG00000275970
0.000146582	-0.117123	0.1	0.223	1	FCAR	ENSG00000276985
0.000146582	-0.117123	0.1	0.223	1	FCAR	ENSG00000276858
0.000146582	-0.117123	0.1	0.223	1	FCAR	ENSG00000275269
0.000146582	-0.117123	0.1	0.223	1	FCAR	ENSG00000284061
0.000146582	-0.117123	0.1	0.223	1	FCAR	ENSG00000275136
0.000146582	-0.117123	0.1	0.223	1	FCAR	ENSG00000283750
0.000146582	-0.117123	0.1	0.223	1	FCAR	ENSG00000273738
0.000146582	-0.117123	0.1	0.223	1	FCAR	ENSG00000275564
0.000146582	-0.117123	0.1	0.223	1	FCAR	ENSG00000278415
0.000146582	-0.117123	0.1	0.223	1	FCAR	ENSG00000274580
0.000149277	1.83687	0.221	0.156	1	RALGDS	ENSG00000160271
0.000149591	-1.592	0.022	0.097	1	GID8	ENSG00000101193
0.000150644	-1.51737	0.329	0.419	1	ISG15	ENSG00000187608
0.000153224	-2.77145	0.004	0.067	1	ENSFCAG00000047225	ENSFCAG00000047225
0.000153299	-3.91447	0	0.059	1	EXOSC7	ENSG00000075914
0.000155165	2.54496	0.048	0.015	1	DDX21	ENSG00000165732
0.000155374	-1.84017	0.013	0.082	1	CRIPT	ENSG00000119878
0.000156292	-1.78465	0.022	0.096	1	COA5	ENSG00000183513
0.0001565	2.89714	0.065	0.025	1	ASB3	ENSG00000115239
0.000156571	-0.80622	0.03	0.111	1	SAP30	ENSG00000164105
0.00015792	-1.25742	0.026	0.103	1	SNRPD3	ENSG00000100028
0.000159276	-2.56918	0.009	0.074	1	ATP5MJ	ENSG00000156411
0.000162451	2.9949	0.039	0.011	1	MBD5	ENSG00000204406
0.000163578	-1.84321	0.013	0.082	1	CB4H12orf57	CB4H12orf57
0.000168356	1.92502	0.152	0.089	1	ABCC1	ENSG00000103222
0.000168356	1.92502	0.152	0.089	1	ABCC1	ENSG00000278183
0.000170656	2.83908	0.048	0.016	1	AFF2	ENSG00000155966
0.000171704	0.0484983	0.134	0.276	1	MBP	ENSG00000197971
0.000172745	-0.586557	0.074	0.175	1	IRAG2	ENSG00000118308
0.000173529	-1.97406	0.022	0.094	1	ATP5PO	ENSG00000241837
0.000174038	2.53773	0.104	0.052	1	AFF4	ENSG00000072364
0.000175319	-3.8109	0	0.058	1	MRPL18	ENSG00000112110
0.000175368	1.99959	0.147	0.085	1	UBR5	ENSG00000104517
0.000176821	-1.72486	0.035	0.113	1	TMEM123	ENSG00000152558
0.000177231	3.62407	0.022	0.004	1	DLGAP2	ENSG00000198010
0.000177231	3.62407	0.022	0.004	1	DLGAP2	ENSG00000282318
0.000177231	3.62407	0.022	0.004	1	DLGAP2	ENSG00000282152
0.000177231	3.62407	0.022	0.004	1	DLGAP2	ENSG00000282103
0.000177231	3.62407	0.022	0.004	1	DLGAP2	ENSG00000274161
0.000177474	-1.43223	0.043	0.126	1	RNPS1	ENSG00000205937
0.000179415	2.34346	0.104	0.052	1	ME2	ENSG00000082212
0.000182834	2.2345	0.065	0.025	1	PPP4R3B	ENSG00000275052
0.000182969	2.59221	0.069	0.028	1	PPARD	ENSG00000112033
0.000183254	-0.255205	0.065	0.167	1	SIPA1	ENSG00000213445
0.000183897	4.098	0.013	0.002	1	MBTPS2	ENSG00000012174
0.000184561	-2.99476	0.004	0.065	1	PLEKHJ1	ENSG00000104886
0.000185055	-1.15414	0.039	0.122	1	BCL2L12	ENSG00000126453
0.000185175	-3.84321	0	0.057	1	RAMAC	ENSG00000169612
0.000185533	4.46057	0.013	0.002	1	TANC2	ENSG00000170921
0.000185739	4.13864	0.013	0.002	1	KANK1	ENSG00000107104
0.00018609	-0.761826	0.048	0.136	1	KDM4B	ENSG00000127663
0.00018804	2.80712	0.069	0.028	1	FOXJ3	ENSG00000198815
0.000188643	-1.88639	0.009	0.074	1	UFC1	ENSG00000143222
0.000190707	2.01311	0.039	0.011	1	ETS1	ENSG00000134954
0.000191898	3.13864	0.017	0.003	1	TFDP2	ENSG00000114126
0.000191975	-0.50714	0.043	0.132	1	TMBIM1	ENSG00000135926
0.000192612	-1.56813	0.013	0.081	1	NDUFA7	ENSG00000267855
0.00019526	0.0211677	0.165	0.32	1	RELA	ENSG00000173039
0.00019564	-3.92745	0	0.057	1	CB4H12orf73	CB4H12orf73
0.00020068	-3.78261	0	0.057	1	YTHDF2	ENSG00000198492
0.00020493	-0.461631	0.043	0.131	1	ENSFCAG00000048970	ENSFCAG00000048970
0.000205023	1.76371	0.087	0.039	1	PUM2	ENSG00000055917
0.000205304	-3.04723	0.004	0.064	1	GLOD4	ENSG00000167699
0.000206963	1.93973	0.065	0.025	1	DCAF1	ENSG00000145041
0.000208512	-0.391182	0.061	0.156	1	MPZL3	ENSG00000160588
0.000209205	-0.613713	0.16	0.292	1	SNAI1	ENSG00000124216
0.000210175	-1.08692	0.03	0.108	1	TFPT	ENSG00000105619
0.000210175	-1.08692	0.03	0.108	1	TFPT	ENSG00000274073
0.000210175	-1.08692	0.03	0.108	1	TFPT	ENSG00000273833
0.000210175	-1.08692	0.03	0.108	1	TFPT	ENSG00000276022
0.000210175	-1.08692	0.03	0.108	1	TFPT	ENSG00000278161
0.000210175	-1.08692	0.03	0.108	1	TFPT	ENSG00000276323
0.000210175	-1.08692	0.03	0.108	1	TFPT	ENSG00000276263
0.000210175	-1.08692	0.03	0.108	1	TFPT	ENSG00000275086
0.000210175	-1.08692	0.03	0.108	1	TFPT	ENSG00000276296
0.000210175	-1.08692	0.03	0.108	1	TFPT	ENSG00000276504
0.000215932	1.88873	0.156	0.094	1	HDAC4	ENSG00000068024
0.000216246	-1.71269	0.013	0.08	1	PLEKHB2	ENSG00000115762
0.000216878	-3.01111	0.004	0.064	1	TMEM167B	ENSG00000215717
0.000217066	-2.31751	0.013	0.079	1	RCC2	ENSG00000179051
0.000217066	-2.31751	0.013	0.079	1	RCC2	ENSG00000281540
0.000217094	-0.462265	0.061	0.158	1	TRIM35	ENSG00000104228
0.000217564	-3.7586	0	0.056	1	COG8	ENSG00000213380
0.000220767	2.64587	0.082	0.037	1	GDAP2	ENSG00000196505
0.000222378	-3.10549	0.004	0.064	1	TIMM10B	ENSG00000132286
0.000222637	-1.18649	0.013	0.08	1	HEXA	ENSG00000213614
0.000223205	-2.94457	0.004	0.064	1	ORMDL3	ENSG00000172057
0.000224025	-2.2809	0.013	0.079	1	CCDC12	ENSG00000160799
0.000224905	-0.481513	0.052	0.143	1	PIGX	ENSG00000163964
0.000227192	-0.227641	0.074	0.177	1	PPP2R2D	ENSG00000175470
0.000233695	0.172217	0.255	0.471	1	REEP5	ENSG00000129625
0.000235326	0.0619217	0.225	0.402	1	ATP5PB	ENSG00000116459
0.000239215	2.24315	0.126	0.069	1	UBA6	ENSG00000033178
0.000239238	-0.859858	0.074	0.168	1	ATF4	ENSG00000128272
0.000245406	-1.19635	0.022	0.093	1	ENSFCAG00000010324	ENSFCAG00000010324
0.000246603	0.903933	0.489	0.548	1	MYH9	ENSG00000100345
0.000248883	-1.13438	0.048	0.13	1	CALR	ENSG00000179218
0.00024924	-1.38743	0.03	0.106	1	RNPEPL1	ENSG00000142327
0.000253532	-0.328754	0.03	0.108	1	MED30	ENSG00000164758
0.000255159	4.02993	0.026	0.006	1	TWSG1	ENSG00000128791
0.000255885	1.64944	0.186	0.122	1	EEPD1	ENSG00000122547
0.000255926	-3.77305	0	0.055	1	ATP5MF	ENSG00000241468
0.000256032	2.16511	0.056	0.021	1	MED13	ENSG00000108510
0.000256054	-3.81556	0	0.055	1	DCXR	ENSG00000169738
0.000257476	-0.448246	0.048	0.136	1	SASH3	ENSG00000122122
0.00025875	-1.68154	0.03	0.104	1	EIF3G	ENSG00000130811
0.000259802	2.8283	0.026	0.006	1	IL1RAPL2	ENSG00000189108
0.000261209	-1.58018	0.009	0.071	1	MPC1	ENSG00000060762
0.000263542	-2.24679	0.013	0.077	1	ISY1	ENSG00000240682
0.000264399	-2.21891	0.013	0.077	1	PIN1	ENSG00000127445
0.000264707	-1.92141	0.009	0.071	1	FKBP2	ENSG00000173486
0.000266207	-1.31751	0.013	0.079	1	HMCES	ENSG00000183624
0.000267089	-1.51998	0.013	0.078	1	FBXO6	ENSG00000116663
0.000270281	-2.10549	0.009	0.071	1	FBXW5	ENSG00000159069
0.000271937	-0.104934	0.511	0.811	1	EHD1	ENSG00000110047
0.000272215	-1.49363	0.013	0.079	1	SLC46A1	ENSG00000076351
0.000275812	2.27294	0.03	0.008	1	INPP5F	ENSG00000198825
0.000279514	2.32812	0.087	0.04	1	IKBKE	ENSG00000263528
0.000279877	3.10693	0.022	0.004	1	UBTD2	ENSG00000168246
0.000280652	3.46057	0.022	0.004	1	LAMB3	ENSG00000196878
0.000282831	2.06504	0.16	0.099	1	KIDINS220	ENSG00000134313
0.000283041	-1.87333	0.017	0.084	1	PARL	ENSG00000175193
0.000284566	-2.9657	0.004	0.062	1	SV2A	ENSG00000159164
0.000285656	-0.61916	0.043	0.128	1	RPL22L1	ENSG00000163584
0.000289142	-1.51016	0.013	0.078	1	XPC	ENSG00000154767
0.000292323	-2.92745	0.004	0.062	1	NUDC	ENSG00000090273
0.000292913	2.52197	0.022	0.004	1	DDX1	ENSG00000079785
0.000293657	-0.559135	0.052	0.14	1	SHISA5	ENSG00000164054
0.000294857	-2.05356	0.017	0.084	1	CMTM3	ENSG00000140931
0.000297389	0.0354593	0.095	0.207	1	LAT2	ENSG00000086730
0.000297472	-0.32603	0.039	0.12	1	IRAK4	ENSG00000198001
0.00030144	-0.219464	0.524	0.738	1	BTG2	ENSG00000159388
0.000305337	-0.419017	0.069	0.168	1	NRBP1	ENSG00000115216
0.000305613	-1.65144	0.013	0.077	1	RAB35	ENSG00000111737
0.000309039	-0.550128	0.035	0.113	1	JPT1	ENSG00000189159
0.000310782	-2.44632	0.004	0.062	1	PSMG4	ENSG00000180822
0.000311302	-0.983652	0.03	0.106	1	CHMP1A	ENSG00000131165
0.000312127	2.18971	0.056	0.021	1	ZRANB1	ENSG00000019995
0.000312555	-0.360463	0.056	0.148	1	GTF3A	ENSG00000122034
0.000313047	2.09392	0.16	0.1	1	CDC42SE2	ENSG00000158985
0.000314432	-1.85534	0.022	0.09	1	ABHD17A	ENSG00000129968
0.00031514	-1.18088	0.022	0.092	1	FSCN1	ENSG00000075618
0.000318193	-4.01921	0	0.053	1	PKD1L2	ENSG00000166473
0.000318193	-4.01921	0	0.053	1	PKD1L2	ENSG00000292248
0.000318817	1.77736	0.221	0.16	1	ITGAL	ENSG00000005844
0.000321327	2.44463	0.078	0.035	1	AQR	ENSG00000021776
0.000336227	2.23175	0.043	0.014	1	BTAF1	ENSG00000095564
0.00033824	3.3731	0.017	0.003	1	SERINC5	ENSG00000164300
0.00033859	-2.00867	0.017	0.083	1	SUB1	ENSG00000113387
0.000338652	-0.5319	0.03	0.104	1	MARCHF7	ENSG00000136536
0.000341292	-1.79367	0.013	0.076	1	TCEAL3	ENSG00000196507
0.000342102	-0.912298	0.039	0.117	1	GET4	ENSG00000239857
0.000342661	2.95807	0.017	0.003	1	ATG5	ENSG00000057663
0.000344097	-1.36598	0.043	0.121	1	GDI2	ENSG00000057608
0.000344574	-1.53567	0.009	0.069	1	TMED4	ENSG00000158604
0.000351412	-0.267354	0.074	0.173	1	MACROH2A1	ENSG00000113648
0.000354101	2.16101	0.108	0.057	1	FAF2	ENSG00000113194
0.000361826	2.61474	0.095	0.047	1	CLIC4	ENSG00000169504
0.000362831	-2.21891	0.013	0.075	1	BORCS8	ENSG00000254901
0.000362996	-0.861361	0.035	0.11	1	SRSF6	ENSG00000124193
0.000368686	-1.41117	0.026	0.096	1	ARRDC1	ENSG00000197070
0.000369306	-0.952215	0.039	0.117	1	RPS6KB2	ENSG00000175634
0.000372805	-3.63747	0	0.052	1	SPG21	ENSG00000090487
0.000375388	-0.955796	0.052	0.134	1	PCNP	ENSG00000081154
0.000383156	1.61881	0.238	0.179	1	IRAK3	ENSG00000090376
0.000384193	2.95807	0.052	0.019	1	NUP155	ENSG00000113569
0.00038507	-2.15782	0.013	0.075	1	UBE2M	ENSG00000130725
0.000386594	1.75452	0.238	0.179	1	USP15	ENSG00000135655
0.000387032	-2.47803	0.009	0.067	1	PIN4	ENSG00000102309
0.000388478	-2.42615	0.009	0.067	1	SUMO1	ENSG00000116030
0.000392616	-0.0596833	0.913	0.982	1	LAPTM5	ENSG00000162511
0.00039762	-0.518969	0.121	0.233	1	CMPK2	ENSG00000134326
0.000399055	-1.60244	0.022	0.089	1	NONO	ENSG00000147140
0.000399766	-0.213205	0.082	0.186	1	ZFAND6	ENSG00000086666
0.000402485	-0.388056	0.065	0.156	1	SNRNP35	ENSG00000184209
0.0004039	-2.19407	0.013	0.074	1	RAB3D	ENSG00000105514
0.000404301	-2.87928	0.004	0.06	1	MLX	ENSG00000108788
0.00040569	-0.368321	0.087	0.189	1	DUSP11	ENSG00000144048
0.00040569	-0.368321	0.087	0.189	1	DUSP11	ENSG00000291483
0.000407471	-1.9657	0.013	0.075	1	CNPY3	ENSG00000137161
0.00041004	2.27614	0.052	0.019	1	FAF1	ENSG00000185104
0.000411815	3.38256	0.035	0.01	1	ANKRD42	ENSG00000137494
0.000414468	-0.638728	0.061	0.148	1	OCIAD1	ENSG00000109180
0.000417306	0.0987983	0.13	0.256	1	ACTN1	ENSG00000072110
0.000417678	2.53145	0.1	0.051	1	MCU	ENSG00000156026
0.000418896	1.40337	0.104	0.052	1	SREK1	ENSG00000153914
0.000426019	-0.220537	0.039	0.119	1	DGKZ	ENSG00000149091
0.000426814	-0.0278058	0.147	0.281	1	TRAFD1	ENSG00000135148
0.000429063	1.91804	0.152	0.094	1	SNX13	ENSG00000071189
0.0004321	-2.19407	0.009	0.067	1	NUPR2	ENSG00000185290
0.000435995	0.171417	0.108	0.227	1	SYPL1	ENSG00000008282
0.000436228	-0.453178	0.082	0.18	1	ARHGAP30	ENSG00000186517
0.000437847	-1.51213	0.035	0.107	1	ORTHO.250	ORTHO.250
0.000438608	3.46057	0.013	0.002	1	CCDC88C	ENSG00000015133
0.000438608	3.46057	0.013	0.002	1	FCGR1A	ENSG00000150337
0.000438608	3.46057	0.013	0.002	1	RALGPS2	ENSG00000116191
0.000438608	3.46057	0.013	0.002	1	RAVER2	ENSG00000162437
0.000438713	2.80849	0.03	0.008	1	MCM9	ENSG00000111877
0.000440615	-1.95897	0.013	0.074	1	ENSFCAG00000026591	ENSFCAG00000026591
0.000442592	3.13864	0.013	0.002	1	DOCK10	ENSG00000135905
0.000445749	-2.06613	0.017	0.08	1	RAB22A	ENSG00000124209
0.000449548	0.198411	0.247	0.443	1	UBE2B	ENSG00000119048
0.000450938	-2.79682	0.004	0.059	1	DUS1L	ENSG00000169718
[truncated: 9,137 more rows]
